# Supplementary material for: Integrated multi-omic analyses provide insight into colon adenoma susceptibility modulation by the gut microbiota
Source: mSystems. 2023 Jul 17;8(4):e00151-23. doi: 10.1128/msystems.00151-23 (PMC10469915; doi:10.1128/msystems.00151-23)
Supplement: Table S1 — XCMS processing summary. [file msystems.00151-23-s0007.xlsx]

## Sheet: Supp_Table-1_XCMS
Supplementary Table 1: Summary of data processing results
Samples	Peaks (raw)	Missing/Zero	Peaks (processed)
SB1	536	126	246
SB2	423	167	246
SB3	528	148	246
SB4	498	149	246
SB5	500	129	246
SB6	537	100	246
SB7	491	129	246
SB8	478	169	246
SB9	486	151	246
SB10	512	127	246
SB11	493	159	246
SB12	501	148	246
SB13	479	155	246
