# Supplementary material for: Integrated multi-omic analyses provide insight into colon adenoma susceptibility modulation by the gut microbiota
Source: mSystems. 2023 Jul 17;8(4):e00151-23. doi: 10.1128/msystems.00151-23 (PMC10469915; doi:10.1128/msystems.00151-23)
Supplement: Table S2 — Differentially expressed genes in the normal epithelium tissues of GM:F344 and GM:LEW. [file msystems.00151-23-s0008.xlsx]

## Sheet: Supp_Table-2-NE
Supplementary Table 2: Differentially expressed genes in the normal epithelium tissues of GM:F344 and GM:LEW
test_id	gene_id	gene	locus	sample_1	sample_2	status	value_1	value_2	log2(fold_change)	test_stat	p_value	q_value	significant
XLOC_021295	XLOC_021295	Zyg11b	5:129338531-129394680	GM_F344_N	GM_Lewis_N	OK	3.23021	1.66094	-0.959626	-1.99401	0.00025	0.00414261	yes
XLOC_026169	XLOC_026169	Zwilch	8:68316882-68366678	GM_F344_N	GM_Lewis_N	OK	4.78539	2.76363	-0.792071	-1.85228	0.00025	0.00414261	yes
XLOC_015973	XLOC_015973	Zufsp	20:30096105-30126201	GM_F344_N	GM_Lewis_N	OK	7.89645	11.8487	0.585457	1.3872	0.00385	0.0302834	yes
XLOC_024134	XLOC_024134	Zpf799	7:13475888-13488523	GM_F344_N	GM_Lewis_N	OK	1.8179	1.1303	-0.685568	-1.32654	0.00645	0.0430986	yes
XLOC_018682	XLOC_018682	Znrf1	4:83221714-83365960	GM_F344_N	GM_Lewis_N	OK	12.3459	8.45584	-0.546012	-1.60176	0.0004	0.0059355	yes
XLOC_012948	XLOC_012948	Znf821	19:39585971-39604357	GM_F344_N	GM_Lewis_N	OK	7.85472	12.8882	0.714418	1.62447	0.0008	0.0098261	yes
XLOC_001042	XLOC_001042	Znf771	1:186506269-186517652	GM_F344_N	GM_Lewis_N	OK	45.9226	75.1602	0.710764	1.78428	0.0004	0.0059355	yes
XLOC_003868	XLOC_003868	Znf692	10:43941238-43961517	GM_F344_N	GM_Lewis_N	OK	7.41837	18.3201	1.30425	1.98382	0.00125	0.0137167	yes
XLOC_006895	XLOC_006895	Znf655	12:9666873-9687942	GM_F344_N	GM_Lewis_N	OK	10.5464	6.10901	-0.787742	-2.43791	5e-05	0.0011297	yes
XLOC_003686	XLOC_003686	Znf598	10:13922074-13934061	GM_F344_N	GM_Lewis_N	OK	23.0903	35.5432	0.622285	1.98451	5e-05	0.0011297	yes
XLOC_000271	XLOC_000271	Znf579	1:67586225-67589398	GM_F344_N	GM_Lewis_N	OK	1.37274	3.09615	1.17342	1.45924	0.0028	0.0242731	yes
XLOC_001949	XLOC_001949	Znf575	1:79866607-79871463	GM_F344_N	GM_Lewis_N	OK	5.52384	10.9603	0.988538	1.3936	0.00755	0.0481813	yes
XLOC_012954	XLOC_012954	Znf23	19:39961568-39975232	GM_F344_N	GM_Lewis_N	OK	4.00607	6.06934	0.599352	1.38175	0.0043	0.0325334	yes
XLOC_009177	XLOC_009177	Zmynd17	15:4033659-4046003	GM_F344_N	GM_Lewis_N	OK	1.15293	2.33655	1.01908	1.49299	0.0061	0.0416555	yes
XLOC_021392	XLOC_021392	Zmpste24	5:141642503-141677211	GM_F344_N	GM_Lewis_N	OK	25.7533	16.5403	-0.638767	-2.11299	5e-05	0.0011297	yes
XLOC_006834	XLOC_006834	Zinki	12:85495-230835	GM_F344_N	GM_Lewis_N	OK	11.102	17.6091	0.665499	1.62174	0.00095	0.0111688	yes
XLOC_024397	XLOC_024397	Zhx1	7:94753597-94775384	GM_F344_N	GM_Lewis_N	OK	6.3603	3.95726	-0.684595	-1.95519	0.0002	0.00351569	yes
XLOC_002604	XLOC_002604	Zg16	1:186300806-186303333	GM_F344_N	GM_Lewis_N	OK	1675.58	2639.44	0.655574	1.68792	0.0007	0.00891012	yes
XLOC_028367	XLOC_028367	Zfx	X:81429616-81477640	GM_F344_N	GM_Lewis_N	OK	5.38106	3.72147	-0.532015	-1.59122	0.00155	0.0158572	yes
XLOC_000560	XLOC_000560	Zfp819	1:94009047-94057919	GM_F344_N	GM_Lewis_N	OK	22.9436	30.9501	0.431856	1.3548	0.00385	0.0302834	yes
XLOC_010620	XLOC_010620	Zfp709	16:18396598-18407293	GM_F344_N	GM_Lewis_N	OK	4.87026	2.76843	-0.814932	-1.75468	0.0011	0.0124609	yes
XLOC_001942	XLOC_001942	Zfp61	1:79504885-79512675	GM_F344_N	GM_Lewis_N	OK	10.9316	22.1199	1.01684	2.37086	5e-05	0.0011297	yes
XLOC_023433	XLOC_023433	Zfp472	7:13652838-13662028	GM_F344_N	GM_Lewis_N	OK	4.35344	2.72357	-0.676655	-1.38279	0.0042	0.0320121	yes
XLOC_027183	XLOC_027183	Zfp451	9:32506415-32561688	GM_F344_N	GM_Lewis_N	OK	2.9654	4.8513	0.710142	1.30459	0.00695	0.0455344	yes
XLOC_026438	XLOC_026438	Zfp445	8:127540443-127562984	GM_F344_N	GM_Lewis_N	OK	7.2448	5.25914	-0.46212	-1.43016	0.00285	0.0246029	yes
XLOC_025853	XLOC_025853	Zfp426l	8:19507564-19538090	GM_F344_N	GM_Lewis_N	OK	8.56918	5.39573	-0.66734	-2.11215	0.0001	0.00199891	yes
XLOC_022486	XLOC_022486	Zfp386	6:143311655-143329254	GM_F344_N	GM_Lewis_N	OK	11.9675	17.2303	0.525824	1.30843	0.00575	0.0400627	yes
XLOC_014040	XLOC_014040	Zfp364	2:191528010-191596690	GM_F344_N	GM_Lewis_N	OK	46.0382	33.5186	-0.45787	-1.51196	0.0015	0.0155094	yes
XLOC_012066	XLOC_012066	Zfp35	18:15748827-15765968	GM_F344_N	GM_Lewis_N	OK	5.23749	3.56663	-0.554316	-1.35738	0.0048	0.0354056	yes
XLOC_025127	XLOC_025127	Zfp317	8:18044838-18086152	GM_F344_N	GM_Lewis_N	OK	7.06855	4.73679	-0.577504	-1.65732	0.0007	0.00891012	yes
XLOC_000502	XLOC_000502	Zfp260	1:85131395-85144769	GM_F344_N	GM_Lewis_N	OK	10.3174	5.67761	-0.861727	-2.50921	5e-05	0.0011297	yes
XLOC_007597	XLOC_007597	Zfp238	13:93341718-93349551	GM_F344_N	GM_Lewis_N	OK	9.2694	4.72698	-0.971559	-1.60129	0.00575	0.0400627	yes
XLOC_009764	XLOC_009764	Zfp219	15:27374913-27450500	GM_F344_N	GM_Lewis_N	OK	20.5525	33.7615	0.716063	1.78475	0.00055	0.00751165	yes
XLOC_018013	XLOC_018013	Zfp217	3:161148494-161175272	GM_F344_N	GM_Lewis_N	OK	9.34258	6.13943	-0.605716	-1.66914	0.00045	0.00646203	yes
XLOC_004147	XLOC_004147	Zfp207	10:68611945-68626564	GM_F344_N	GM_Lewis_N	OK	54.3886	30.2098	-0.848289	-1.96112	5e-05	0.0011297	yes
XLOC_026937	XLOC_026937	Zfand2b	9:74451752-74454698	GM_F344_N	GM_Lewis_N	OK	29.3852	42.8554	0.544385	1.47682	0.003	0.025379	yes
XLOC_006600	XLOC_006600	Zfand2a	12:15661608-15672673	GM_F344_N	GM_Lewis_N	OK	8.96235	12.8507	0.519894	1.40669	0.0026	0.0229623	yes
XLOC_028503	XLOC_028503	Zdhhc9	X:134537437-134573364	GM_F344_N	GM_Lewis_N	OK	22.708	15.8635	-0.517489	-1.60105	0.00075	0.00940126	yes
XLOC_017402	XLOC_017402	Zdhhc5	3:67880725-67926629	GM_F344_N	GM_Lewis_N	OK	25.1708	11.6845	-1.10716	-1.63848	0.00275	0.0239278	yes
XLOC_021204	XLOC_021204	Zdhhc21	5:101676778-101736456	GM_F344_N	GM_Lewis_N	OK	6.4014	3.79889	-0.75281	-2.47376	5e-05	0.0011297	yes
XLOC_009913	XLOC_009913	Zdhhc20	15:36875655-36935335	GM_F344_N	GM_Lewis_N	OK	25.214	18.4461	-0.450911	-1.42788	0.0029	0.0248393	yes
XLOC_020382	XLOC_020382	Zcchc7	5:61263752-61478699	GM_F344_N	GM_Lewis_N	OK	15.8598	32.7384	1.04561	2.60052	5e-05	0.0011297	yes
XLOC_013314	XLOC_013314	Zcchc14	19:51855419-51899663	GM_F344_N	GM_Lewis_N	OK	1.8889	1.13743	-0.731775	-1.37022	0.00455	0.034065	yes
XLOC_003612	XLOC_003612	Zc3h7a	10:4360934-4400823	GM_F344_N	GM_Lewis_N	OK	15.2037	21.1662	0.477339	1.5453	0.0014	0.0148483	yes
XLOC_024477	XLOC_024477	Zc3h3	7:113714072-113813147	GM_F344_N	GM_Lewis_N	OK	13.0852	20.7873	0.66777	1.56072	0.001	0.0115748	yes
XLOC_022341	XLOC_022341	Zc3h14	6:122919255-123087547	GM_F344_N	GM_Lewis_N	OK	16.3762	11.5494	-0.503783	-1.46377	0.00235	0.0213143	yes
XLOC_026091	XLOC_026091	Zc3h12c	8:55473244-55531882	GM_F344_N	GM_Lewis_N	OK	0.751915	0.370011	-1.023	-1.69807	0.0008	0.0098261	yes
XLOC_014702	XLOC_014702	Zbtb7b	2:181576139-181590551	GM_F344_N	GM_Lewis_N	OK	59.4211	34.8514	-0.769761	-2.30236	5e-05	0.0011297	yes
XLOC_007415	XLOC_007415	Zbtb41	13:52778077-52808543	GM_F344_N	GM_Lewis_N	OK	2.67902	1.55352	-0.786165	-2.22223	5e-05	0.0011297	yes
XLOC_021523	XLOC_021523	Zbtb40	5:155745519-155813383	GM_F344_N	GM_Lewis_N	OK	5.1982	10.1753	0.968992	1.77007	0.00065	0.00842341	yes
XLOC_028141	XLOC_028141	Zbtb33	X:7163514-7170878	GM_F344_N	GM_Lewis_N	OK	7.21507	4.66945	-0.627759	-1.86717	0.0002	0.00351569	yes
XLOC_022632	XLOC_022632	Ywhaq	6:41945768-41976123	GM_F344_N	GM_Lewis_N	OK	215.214	134.064	-0.682853	-2.17558	5e-05	0.0011297	yes
XLOC_004099	XLOC_004099	Ywhae	10:63072127-63109833	GM_F344_N	GM_Lewis_N	OK	296.116	209.328	-0.500392	-1.56644	0.00125	0.0137167	yes
XLOC_013697	XLOC_013697	Ythdf3	2:100852701-100886894	GM_F344_N	GM_Lewis_N	OK	19.8423	12.7814	-0.634528	-2.14477	5e-05	0.0011297	yes
XLOC_011457	XLOC_011457	Yme1l1	17:96758136-96798381	GM_F344_N	GM_Lewis_N	OK	38.4738	21.8252	-0.817883	-2.68617	5e-05	0.0011297	yes
XLOC_010342	XLOC_010342	Yjefn3	16:20011422-20024519	GM_F344_N	GM_Lewis_N	OK	138.637	189.188	0.448507	1.47353	0.0022	0.0202211	yes
XLOC_027893	XLOC_027893	Yipf6	X:86940699-86952469	GM_F344_N	GM_Lewis_N	OK	31.9531	17.163	-0.896657	-2.98645	5e-05	0.0011297	yes
XLOC_022550	XLOC_022550	Yipf4	6:20885520-20896940	GM_F344_N	GM_Lewis_N	OK	90.6876	67.9267	-0.416926	-1.40103	0.0041	0.031483	yes
XLOC_027066	XLOC_027066	Yes1	9:112515940-112564072	GM_F344_N	GM_Lewis_N	OK	22.5986	11.8458	-0.931855	-3.19335	5e-05	0.0011297	yes
XLOC_025728	XLOC_025728	Xylb	8:124321050-124354643	GM_F344_N	GM_Lewis_N	OK	8.19422	12.3841	0.595809	1.66843	0.00065	0.00842341	yes
XLOC_016841	XLOC_016841	Xrn2	3:135649202-135724442	GM_F344_N	GM_Lewis_N	OK	21.2796	14.6745	-0.536159	-1.75119	0.0002	0.00351569	yes
XLOC_000413	XLOC_000413	Xrcc1	1:79834047-79860300	GM_F344_N	GM_Lewis_N	OK	19.6475	31.9671	0.70224	2.05699	5e-05	0.0011297	yes
XLOC_009909	XLOC_009909	Xpo4	15:36611362-36703007	GM_F344_N	GM_Lewis_N	OK	2.05962	1.33227	-0.628491	-1.60551	0.00095	0.0111688	yes
XLOC_008565	XLOC_008565	Xpo1	14:103937158-103980193	GM_F344_N	GM_Lewis_N	OK	17.5825	11.2986	-0.637998	-1.89263	5e-05	0.0011297	yes
XLOC_028135	XLOC_028135	Xiap	X:3007329-3055285	GM_F344_N	GM_Lewis_N	OK	15.0235	9.04398	-0.73219	-2.45908	5e-05	0.0011297	yes
XLOC_022027	XLOC_022027	Xdh	6:21417684-21590015	GM_F344_N	GM_Lewis_N	OK	4.01984	1.99375	-1.01166	-1.62738	0.00055	0.00751165	yes
XLOC_021008	XLOC_021008	Wwp1	5:34210057-34326174	GM_F344_N	GM_Lewis_N	OK	10.6754	5.98589	-0.834657	-1.76371	0.00025	0.00414261	yes
XLOC_004338	XLOC_004338	Wnk4	10:90289145-90307743	GM_F344_N	GM_Lewis_N	OK	23.4201	39.8981	0.768575	1.29935	0.00725	0.046811	yes
XLOC_023309	XLOC_023309	Wibg	7:2048264-2072519	GM_F344_N	GM_Lewis_N	OK	42.8742	64.6031	0.591494	1.6056	0.00095	0.0111688	yes
XLOC_000723	XLOC_000723	Whdc1	1:137785614-137814352	GM_F344_N	GM_Lewis_N	OK	7.81357	11.9656	0.614834	1.47306	0.0023	0.0209532	yes
XLOC_025508	XLOC_025508	Wdr72	8:78869903-79054220	GM_F344_N	GM_Lewis_N	OK	5.16376	3.52244	-0.551847	-1.29184	0.00655	0.0435723	yes
XLOC_019592	XLOC_019592	Wdr54	4:117345862-117373944	GM_F344_N	GM_Lewis_N	OK	2.39029	4.3228	0.854778	1.5107	0.00345	0.0279926	yes
XLOC_006299	XLOC_006299	Wdr53	11:70362379-70370779	GM_F344_N	GM_Lewis_N	OK	8.90394	14.8449	0.737448	1.45623	0.00265	0.0233163	yes
XLOC_022074	XLOC_022074	Wdr35	6:32461760-32520024	GM_F344_N	GM_Lewis_N	OK	0.964913	0.347198	-1.47464	-1.47135	0.00315	0.0261774	yes
XLOC_007999	XLOC_007999	Wdr26	13:96944188-96986393	GM_F344_N	GM_Lewis_N	OK	26.1081	19.518	-0.419698	-1.41284	0.0032	0.0264594	yes
XLOC_009419	XLOC_009419	Wdr23	15:33690289-33701328	GM_F344_N	GM_Lewis_N	OK	68.3478	118.839	0.798039	2.38388	5e-05	0.0011297	yes
XLOC_022796	XLOC_022796	Wdr22	6:103360991-103451887	GM_F344_N	GM_Lewis_N	OK	7.46362	5.43382	-0.457911	-1.30983	0.0065	0.0433272	yes
XLOC_008237	XLOC_008237	Wdfy3	14:8916392-9061744	GM_F344_N	GM_Lewis_N	OK	1.87143	1.27516	-0.553463	-1.27594	0.00775	0.0489456	yes
XLOC_019291	XLOC_019291	Wasl	4:51063709-51092848	GM_F344_N	GM_Lewis_N	OK	16.5918	5.11663	-1.69721	-2.3593	5e-05	0.0011297	yes
XLOC_021474	XLOC_021474	Wasf2	5:151930679-151992008	GM_F344_N	GM_Lewis_N	OK	5.58871	2.07361	-1.43037	-1.91622	0.00065	0.00842341	yes
XLOC_014057	XLOC_014057	Wars2	2:193817930-193904032	GM_F344_N	GM_Lewis_N	OK	9.81378	5.90032	-0.734017	-1.60915	0.001	0.0115748	yes
XLOC_025270	XLOC_025270	Vwa5a	8:40850193-40884975	GM_F344_N	GM_Lewis_N	OK	3.77491	2.58016	-0.54898	-1.51655	0.0016	0.0161977	yes
XLOC_025221	XLOC_025221	Vsig2	8:38785237-38790281	GM_F344_N	GM_Lewis_N	OK	53.4955	24.6325	-1.11885	-2.83363	5e-05	0.0011297	yes
XLOC_028037	XLOC_028037	Vsig1	X:128732399-128783815	GM_F344_N	GM_Lewis_N	OK	81.5836	36.2004	-1.17227	-3.33226	5e-05	0.0011297	yes
XLOC_007682	XLOC_007682	Vps4b	13:12957155-12985342	GM_F344_N	GM_Lewis_N	OK	74.2509	53.6736	-0.468195	-1.52904	0.0019	0.0182371	yes
XLOC_012831	XLOC_012831	Vps35	19:23124789-23161655	GM_F344_N	GM_Lewis_N	OK	43.9744	25.4551	-0.788708	-2.64353	5e-05	0.0011297	yes
XLOC_024503	XLOC_024503	Vps28	7:114670490-114674339	GM_F344_N	GM_Lewis_N	OK	162.875	229.853	0.49695	1.64958	0.00045	0.00646203	yes
XLOC_007046	XLOC_007046	Vkorc1l1	12:27760995-27813115	GM_F344_N	GM_Lewis_N	OK	16.2156	11.9758	-0.437261	-1.39694	0.003	0.025379	yes
XLOC_025724	XLOC_025724	Vill	8:124003251-124022873	GM_F344_N	GM_Lewis_N	OK	16.1887	23.1526	0.516192	1.54839	0.00175	0.0171982	yes
XLOC_026924	XLOC_026924	Vil1	9:73748189-73776347	GM_F344_N	GM_Lewis_N	OK	384.795	557.976	0.536112	1.37578	0.0042	0.0320121	yes
XLOC_026709	XLOC_026709	Vegfa	9:10520710-10536072	GM_F344_N	GM_Lewis_N	OK	12.2214	20.5716	0.751251	2.09504	5e-05	0.0011297	yes
XLOC_005311	XLOC_005311	Vat1	10:90483844-90497048	GM_F344_N	GM_Lewis_N	OK	50.341	69.6694	0.468791	1.51736	0.0015	0.0155094	yes
XLOC_014842	XLOC_014842	Vangl1	2:197245789-197296076	GM_F344_N	GM_Lewis_N	OK	3.69839	2.40352	-0.621749	-1.36551	0.00545	0.0385266	yes
XLOC_019564	XLOC_019564	Vamp8	4:105692166-105697314	GM_F344_N	GM_Lewis_N	OK	323.77	491.567	0.602418	1.96019	5e-05	0.0011297	yes
XLOC_006963	XLOC_006963	Vamp7	12:17244747-17285015	GM_F344_N	GM_Lewis_N	OK	19.3992	9.98141	-0.958684	-1.72395	0.00055	0.00751165	yes
XLOC_019563	XLOC_019563	Vamp5	4:105673616-105685070	GM_F344_N	GM_Lewis_N	OK	14.2208	26.7865	0.9135	1.53349	0.0009	0.0107264	yes
XLOC_005152	XLOC_005152	Utp18	10:82515695-82542665	GM_F344_N	GM_Lewis_N	OK	9.14384	5.71276	-0.678613	-1.76637	0.0001	0.00199891	yes
XLOC_014329	XLOC_014329	Utp15	2:28834450-28853575	GM_F344_N	GM_Lewis_N	OK	4.71675	3.38949	-0.476724	-1.28357	0.00715	0.0464567	yes
XLOC_006874	XLOC_006874	Uspl1	12:6318578-6345956	GM_F344_N	GM_Lewis_N	OK	8.34728	13.3791	0.680604	1.53817	0.00165	0.0165211	yes
XLOC_016746	XLOC_016746	Usp8	3:114237024-114284561	GM_F344_N	GM_Lewis_N	OK	11.7617	8.2822	-0.506017	-1.51038	0.0016	0.0161977	yes
XLOC_014935	XLOC_014935	Usp53	2:219620154-219682445	GM_F344_N	GM_Lewis_N	OK	11.7499	8.72873	-0.428805	-1.40079	0.00405	0.0312887	yes
XLOC_008351	XLOC_008351	Usp46	14:36537923-36609397	GM_F344_N	GM_Lewis_N	OK	5.93819	3.86162	-0.620816	-1.68555	0.0004	0.0059355	yes
XLOC_002326	XLOC_002326	Usp35	1:154549247-154565892	GM_F344_N	GM_Lewis_N	OK	0.126362	0.43777	1.79261	1.65804	0.0016	0.0161977	yes
XLOC_004873	XLOC_004873	Usp22	10:47301449-47327993	GM_F344_N	GM_Lewis_N	OK	25.709	16.9086	-0.604516	-1.91625	5e-05	0.0011297	yes
XLOC_024311	XLOC_024311	Usp15	7:62869312-62961483	GM_F344_N	GM_Lewis_N	OK	19.1317	13.6356	-0.488589	-1.56162	0.0014	0.0148483	yes
XLOC_012348	XLOC_012348	Usp14	18:1256058-1330704	GM_F344_N	GM_Lewis_N	OK	22.8127	15.9976	-0.511978	-1.2914	0.00735	0.0472344	yes
XLOC_020517	XLOC_020517	Usp1	5:119364169-119375975	GM_F344_N	GM_Lewis_N	OK	27.4267	20.1747	-0.443035	-1.45958	0.0029	0.0248393	yes
XLOC_011221	XLOC_011221	Uqcrfs1	17:40429805-40434083	GM_F344_N	GM_Lewis_N	OK	505.083	354.102	-0.512357	-1.62912	0.00075	0.00940126	yes
XLOC_000985	XLOC_000985	Uqcrc2	1:179459816-179490381	GM_F344_N	GM_Lewis_N	OK	280.282	188.98	-0.568644	-1.77058	5e-05	0.0011297	yes
XLOC_023389	XLOC_023389	Uqcr	7:10816421-10821051	GM_F344_N	GM_Lewis_N	OK	562.816	837.456	0.57335	1.89377	5e-05	0.0011297	yes
XLOC_027932	XLOC_027932	Uprt	X:92510905-92540881	GM_F344_N	GM_Lewis_N	OK	6.061	2.53977	-1.25486	-2.28642	5e-05	0.0011297	yes
XLOC_011835	XLOC_011835	Upf2	17:83350524-83377185	GM_F344_N	GM_Lewis_N	OK	2.25522	0.823241	-1.45388	-1.77817	0.00135	0.014467	yes
XLOC_015594	XLOC_015594	Unc5b	20:28092569-28222653	GM_F344_N	GM_Lewis_N	OK	9.67496	21.7855	1.17104	1.74358	0.00045	0.00646203	yes
XLOC_004883	XLOC_004883	Ulk2	10:47929497-48010551	GM_F344_N	GM_Lewis_N	OK	6.50933	4.78531	-0.443897	-1.33233	0.00535	0.0380319	yes
XLOC_008321	XLOC_008321	Ugt2b34	14:22725681-22746903	GM_F344_N	GM_Lewis_N	OK	102.531	70.7558	-0.535147	-1.66773	0.0004	0.0059355	yes
XLOC_007897	XLOC_007897	Uck2	13:82892892-82949575	GM_F344_N	GM_Lewis_N	OK	25.2176	17.367	-0.538086	-1.37393	0.00455	0.034065	yes
XLOC_006297	XLOC_006297	Ubxn7	11:70208115-70278223	GM_F344_N	GM_Lewis_N	OK	3.08976	2.30133	-0.425023	-1.23939	0.00775	0.0489456	yes
XLOC_001294	XLOC_001294	Ubxn1	1:211540763-211544778	GM_F344_N	GM_Lewis_N	OK	123.272	175.484	0.509489	1.69073	0.00055	0.00751165	yes
XLOC_025145	XLOC_025145	Ubl5	8:19656936-19665351	GM_F344_N	GM_Lewis_N	OK	431.683	604.251	0.485175	1.32567	0.00485	0.0355674	yes
XLOC_019151	XLOC_019151	Ube3c	4:889639-991900	GM_F344_N	GM_Lewis_N	OK	11.0234	7.19419	-0.615666	-1.92529	5e-05	0.0011297	yes
XLOC_025391	XLOC_025391	Ube2q2	8:58687634-58750012	GM_F344_N	GM_Lewis_N	OK	9.31475	6.60332	-0.496326	-1.3787	0.0041	0.031483	yes
XLOC_023515	XLOC_023515	Ube2n	7:32719939-32752736	GM_F344_N	GM_Lewis_N	OK	103.78	75.4028	-0.460839	-1.44997	0.00275	0.0239278	yes
XLOC_020326	XLOC_020326	Ube2j1	5:49309686-49339395	GM_F344_N	GM_Lewis_N	OK	29.1471	17.3571	-0.747828	-2.06035	5e-05	0.0011297	yes
XLOC_004049	XLOC_004049	Ube2g1	10:59494065-59579473	GM_F344_N	GM_Lewis_N	OK	29.226	19.8481	-0.55825	-1.62718	0.00065	0.00842341	yes
XLOC_014193	XLOC_014193	Ube2d3	2:232929050-232973299	GM_F344_N	GM_Lewis_N	OK	222.715	154.854	-0.524285	-1.37062	0.00305	0.0256571	yes
XLOC_012106	XLOC_012106	Ube2d2	18:28426187-28435978	GM_F344_N	GM_Lewis_N	OK	71.7696	49.6233	-0.532354	-1.27385	0.00625	0.0422074	yes
XLOC_006716	XLOC_006716	Ubc	12:32333210-32337944	GM_F344_N	GM_Lewis_N	OK	78.1957	153.534	0.973399	3.18438	5e-05	0.0011297	yes
XLOC_008330	XLOC_008330	Uba6	14:23666101-23729920	GM_F344_N	GM_Lewis_N	OK	3.4953	2.39374	-0.546152	-1.54388	0.0013	0.0141335	yes
XLOC_019682	XLOC_019682	Uba3	4:131902437-131924674	GM_F344_N	GM_Lewis_N	OK	38.854	25.9467	-0.582516	-1.93019	0.0001	0.00199891	yes
XLOC_007076	XLOC_007076	U1snrnpbp	12:33224502-33232311	GM_F344_N	GM_Lewis_N	OK	30.8698	43.3233	0.488949	1.39745	0.0024	0.0216249	yes
XLOC_027475	XLOC_027475	Tyms	9:112598154-112617776	GM_F344_N	GM_Lewis_N	OK	14.2038	8.92831	-0.669821	-1.89688	0.00035	0.00536265	yes
XLOC_022213	XLOC_022213	Txndc1	6:92562591-92572638	GM_F344_N	GM_Lewis_N	OK	45.0372	21.5895	-1.06079	-3.40792	5e-05	0.0011297	yes
XLOC_027448	XLOC_027448	Twsg1	9:104694730-104729104	GM_F344_N	GM_Lewis_N	OK	7.14996	4.56517	-0.647265	-1.74594	0.00055	0.00751165	yes
XLOC_022125	XLOC_022125	Twistnb	6:51789846-51809595	GM_F344_N	GM_Lewis_N	OK	4.09116	2.26367	-0.85385	-2.15946	5e-05	0.0011297	yes
XLOC_024634	XLOC_024634	Twf1	7:133089246-133101249	GM_F344_N	GM_Lewis_N	OK	156.975	117.357	-0.419636	-1.30218	0.00605	0.0414688	yes
XLOC_010744	XLOC_010744	Tusc3	16:56760728-56929809	GM_F344_N	GM_Lewis_N	OK	22.2343	13.6719	-0.701576	-1.82602	0.0002	0.00351569	yes
XLOC_014763	XLOC_014763	Tuft1	2:189595241-189642126	GM_F344_N	GM_Lewis_N	OK	5.28099	8.92366	0.756828	1.74832	0.0001	0.00199891	yes
XLOC_004333	XLOC_004333	Tubg1	10:90137812-90144403	GM_F344_N	GM_Lewis_N	OK	15.2607	21.839	0.517083	1.34707	0.0049	0.0359021	yes
XLOC_011819	XLOC_011819	Tubal3	17:77495983-77531067	GM_F344_N	GM_Lewis_N	OK	3.05772	7.13934	1.22333	1.81574	0.00015	0.00278226	yes
XLOC_027342	XLOC_027342	Tuba4a	9:74496507-74500192	GM_F344_N	GM_Lewis_N	OK	107.066	156.385	0.546603	1.8114	0.0001	0.00199891	yes
XLOC_020307	XLOC_020307	Ttpa	5:34638431-34659942	GM_F344_N	GM_Lewis_N	OK	3.42294	2.2656	-0.595342	-1.3317	0.00755	0.0481813	yes
XLOC_004258	XLOC_004258	Ttll6	10:84857019-84893234	GM_F344_N	GM_Lewis_N	OK	3.58682	5.64684	0.65474	1.40962	0.00335	0.0273564	yes
XLOC_025544	XLOC_025544	Ttk	8:88906644-88944642	GM_F344_N	GM_Lewis_N	OK	7.33534	4.81671	-0.606817	-1.51348	0.0017	0.0168476	yes
XLOC_020572	XLOC_020572	Ttc39a	5:130760828-130804301	GM_F344_N	GM_Lewis_N	OK	52.1062	39.6693	-0.393432	-1.26314	0.0072	0.046616	yes
XLOC_023639	XLOC_023639	Ttc35	7:79265487-79300317	GM_F344_N	GM_Lewis_N	OK	51.3136	36.1929	-0.503636	-1.59268	0.0009	0.0107264	yes
XLOC_013621	XLOC_013621	Ttc33	2:54367628-54417594	GM_F344_N	GM_Lewis_N	OK	5.95342	3.49198	-0.769676	-1.40718	0.00365	0.0291982	yes
XLOC_017374	XLOC_017374	Ttc30b	3:58601839-58604421	GM_F344_N	GM_Lewis_N	OK	2.29347	1.16334	-0.979258	-1.36429	0.00735	0.0472344	yes
XLOC_017332	XLOC_017332	Ttc21b	3:48147052-48222257	GM_F344_N	GM_Lewis_N	OK	2.98971	1.42858	-1.06542	-2.06448	5e-05	0.0011297	yes
XLOC_024528	XLOC_024528	Tst	7:116349574-116357085	GM_F344_N	GM_Lewis_N	OK	313.933	429.697	0.452862	1.48749	0.00175	0.0171982	yes
XLOC_001182	XLOC_001182	Tssc4	1:203343265-203346287	GM_F344_N	GM_Lewis_N	OK	16.2015	28.4954	0.814604	2.08787	0.0001	0.00199891	yes
XLOC_028460	XLOC_028460	Tspan6	X:121432304-121441945	GM_F344_N	GM_Lewis_N	OK	30.197	20.9766	-0.525622	-1.60155	0.00075	0.00940126	yes
XLOC_022667	XLOC_022667	Tspan13	6:54726557-54753312	GM_F344_N	GM_Lewis_N	OK	209.843	122.095	-0.781314	-2.53823	5e-05	0.0011297	yes
XLOC_019279	XLOC_019279	Tspan12	4:48084832-48165290	GM_F344_N	GM_Lewis_N	OK	23.6776	15.7797	-0.585447	-1.86224	0.0001	0.00199891	yes
XLOC_004461	XLOC_004461	Tsen54	10:105915832-105923992	GM_F344_N	GM_Lewis_N	OK	8.22013	14.233	0.792006	1.77207	0.0005	0.00702089	yes
XLOC_017748	XLOC_017748	Trpm7	3:114320795-114410556	GM_F344_N	GM_Lewis_N	OK	9.24191	6.16036	-0.585178	-1.88834	0.0001	0.00199891	yes
XLOC_001379	XLOC_001379	Trpm6	1:222331148-222502638	GM_F344_N	GM_Lewis_N	OK	26.2765	39.1196	0.574117	1.33289	0.0055	0.0387802	yes
XLOC_002738	XLOC_002738	Trpm5	1:203346721-203369232	GM_F344_N	GM_Lewis_N	OK	4.60019	6.69103	0.540534	1.36046	0.0055	0.0387802	yes
XLOC_002144	XLOC_002144	Trpm4	1:95770225-95837739	GM_F344_N	GM_Lewis_N	OK	45.2386	62.9175	0.475908	1.47782	0.00215	0.0199283	yes
XLOC_000077	XLOC_000077	Trmt11	1:27737840-27793549	GM_F344_N	GM_Lewis_N	OK	7.00817	4.5688	-0.617225	-1.34325	0.0059	0.040763	yes
XLOC_014613	XLOC_014613	Trim59	2:159015931-159028077	GM_F344_N	GM_Lewis_N	OK	7.0166	3.45805	-1.02081	-2.6388	5e-05	0.0011297	yes
XLOC_012475	XLOC_012475	Trim36	18:40328282-40356293	GM_F344_N	GM_Lewis_N	OK	8.46315	5.14656	-0.717585	-1.94064	5e-05	0.0011297	yes
XLOC_014647	XLOC_014647	Trim2	2:175908707-176025708	GM_F344_N	GM_Lewis_N	OK	22.2185	16.6274	-0.418204	-1.30823	0.00795	0.049732	yes
XLOC_017881	XLOC_017881	Trib3	3:142664041-142670140	GM_F344_N	GM_Lewis_N	OK	4.44716	7.50864	0.755668	1.35573	0.0057	0.0398323	yes
XLOC_023676	XLOC_023676	Trib1	7:96441910-96451940	GM_F344_N	GM_Lewis_N	OK	20.4514	13.0362	-0.649679	-1.82999	5e-05	0.0011297	yes
XLOC_022716	XLOC_022716	Trappc6b	6:79740274-79753043	GM_F344_N	GM_Lewis_N	OK	31.4166	22.8461	-0.459575	-1.28395	0.0076	0.0483692	yes
XLOC_020241	XLOC_020241	Tram1	5:4844207-4869207	GM_F344_N	GM_Lewis_N	OK	106.236	65.7573	-0.692047	-2.30867	5e-05	0.0011297	yes
XLOC_015668	XLOC_015668	Traf3ip2	20:43746674-43792399	GM_F344_N	GM_Lewis_N	OK	17.5	33.5523	0.939057	1.66451	0.00075	0.00940126	yes
XLOC_019420	XLOC_019420	Tra2a	4:77372517-77391584	GM_F344_N	GM_Lewis_N	OK	26.2765	41.2017	0.648931	1.87721	0.00015	0.00278226	yes
XLOC_016893	XLOC_016893	Tpx2	3:143194059-143238305	GM_F344_N	GM_Lewis_N	OK	11.5164	7.44605	-0.629149	-1.75083	0.00025	0.00414261	yes
XLOC_012797	XLOC_012797	Tpst2	19:14258551-14297523	GM_F344_N	GM_Lewis_N	OK	19.851	29.3905	0.566139	1.41809	0.003	0.025379	yes
XLOC_013227	XLOC_013227	Tppp3	19:35284036-35314456	GM_F344_N	GM_Lewis_N	OK	48.1927	96.6422	1.00384	2.80954	5e-05	0.0011297	yes
XLOC_013935	XLOC_013935	Tpm3	2:182303993-182324994	GM_F344_N	GM_Lewis_N	OK	241.638	163.468	-0.563843	-1.82175	5e-05	0.0011297	yes
XLOC_021079	XLOC_021079	Tpm2	5:59994094-60003261	GM_F344_N	GM_Lewis_N	OK	4.4928	9.14867	1.02595	1.38935	0.0024	0.0216249	yes
XLOC_019387	XLOC_019387	Tpk1	4:71113964-71521412	GM_F344_N	GM_Lewis_N	OK	12.3038	7.76688	-0.663702	-1.39209	0.00015	0.00278226	yes
XLOC_002757	XLOC_002757	Tpcn2	1:205702909-205732664	GM_F344_N	GM_Lewis_N	OK	4.54947	13.905	1.61183	3.58081	5e-05	0.0011297	yes
XLOC_020285	XLOC_020285	Tp53inp1	5:25000378-25017773	GM_F344_N	GM_Lewis_N	OK	12.8764	6.95616	-0.888362	-2.74979	5e-05	0.0011297	yes
XLOC_025615	XLOC_025615	Topbp1	8:108315508-108360753	GM_F344_N	GM_Lewis_N	OK	5.31081	3.12598	-0.764625	-2.01957	5e-05	0.0011297	yes
XLOC_005232	XLOC_005232	Top2a	10:87770886-87802215	GM_F344_N	GM_Lewis_N	OK	20.8599	11.518	-0.856839	-2.82141	5e-05	0.0011297	yes
XLOC_016971	XLOC_016971	Top1	3:151428513-151521256	GM_F344_N	GM_Lewis_N	OK	29.3462	22.213	-0.401766	-1.31065	0.006	0.0412118	yes
XLOC_004864	XLOC_004864	Tom1l2	10:46490049-46613315	GM_F344_N	GM_Lewis_N	OK	24.3783	32.2684	0.404521	1.26758	0.0078	0.0491296	yes
XLOC_013984	XLOC_013984	Tnrc4	2:189451405-189465513	GM_F344_N	GM_Lewis_N	OK	7.47745	17.3804	1.21684	2.50975	5e-05	0.0011297	yes
XLOC_019308	XLOC_019308	Tnpo3	4:56422291-56499733	GM_F344_N	GM_Lewis_N	OK	18.2491	13.9618	-0.386344	-1.24973	0.008	0.04995	yes
XLOC_014335	XLOC_014335	Tnpo1	2:29477278-29570762	GM_F344_N	GM_Lewis_N	OK	12.1794	9.01795	-0.433568	-1.39825	0.00405	0.0312887	yes
XLOC_010431	XLOC_010431	Tnks	16:60953916-61100431	GM_F344_N	GM_Lewis_N	OK	7.74927	5.08979	-0.606454	-1.52854	0.00295	0.0251368	yes
XLOC_006290	XLOC_006290	Tnk2	11:69927452-69967336	GM_F344_N	GM_Lewis_N	OK	37.9556	73.5807	0.955014	3.08402	5e-05	0.0011297	yes
XLOC_013717	XLOC_013717	Tnfsf10	2:113203387-113224045	GM_F344_N	GM_Lewis_N	OK	12.0887	6.7861	-0.83301	-2.26609	5e-05	0.0011297	yes
XLOC_021647	XLOC_021647	Tnfrsf14	5:171725306-171736101	GM_F344_N	GM_Lewis_N	OK	42.4842	72.8699	0.778398	2.26307	5e-05	0.0011297	yes
XLOC_004601	XLOC_004601	Tnfrsf12a	10:12940333-12942343	GM_F344_N	GM_Lewis_N	OK	10.5808	19.7549	0.900766	1.74738	0.00035	0.00536265	yes
XLOC_017401	XLOC_017401	Tmx2	3:67880725-67926629	GM_F344_N	GM_Lewis_N	OK	36.8113	16.6526	-1.1444	-1.64551	0.00125	0.0137167	yes
XLOC_010073	XLOC_010073	Tmtc4	15:108061641-108118419	GM_F344_N	GM_Lewis_N	OK	6.57272	2.47119	-1.41128	-2.76252	5e-05	0.0011297	yes
XLOC_024244	XLOC_024244	Tmtc3	7:38092988-38237805	GM_F344_N	GM_Lewis_N	OK	1.90231	1.0655	-0.836219	-1.56417	0.0019	0.0182371	yes
XLOC_024214	XLOC_024214	Tmpo	7:28086542-28114466	GM_F344_N	GM_Lewis_N	OK	57.0547	39.7578	-0.521106	-1.71058	0.00015	0.00278226	yes
XLOC_026216	XLOC_026216	Tmod3	8:80314790-80378145	GM_F344_N	GM_Lewis_N	OK	71.5323	46.2846	-0.628062	-1.71745	0.00045	0.00646203	yes
XLOC_005070	XLOC_005070	Tmigd1	10:67260646-67275170	GM_F344_N	GM_Lewis_N	OK	24.9329	69.2345	1.47344	4.10637	5e-05	0.0011297	yes
XLOC_019681	XLOC_019681	Tmf1	4:131872852-131901168	GM_F344_N	GM_Lewis_N	OK	22.1694	15.9265	-0.477145	-1.58308	0.001	0.0115748	yes
XLOC_020232	XLOC_020232	Tmem70	5:1983165-2007544	GM_F344_N	GM_Lewis_N	OK	51.5929	34.0281	-0.600445	-1.80753	0.00025	0.00414261	yes
XLOC_020707	XLOC_020707	Tmem54	5:148261421-148276223	GM_F344_N	GM_Lewis_N	OK	337.182	510.531	0.598471	1.95571	5e-05	0.0011297	yes
XLOC_020554	XLOC_020554	Tmem48	5:128469763-128510890	GM_F344_N	GM_Lewis_N	OK	3.66101	1.24462	-1.55654	-2.28623	5e-05	0.0011297	yes
XLOC_008779	XLOC_008779	Tmem33	14:43488577-43517490	GM_F344_N	GM_Lewis_N	OK	28.4167	17.6105	-0.690302	-1.45555	0.0026	0.0229623	yes
XLOC_028542	XLOC_028542	Tmem32	X:141123951-141136288	GM_F344_N	GM_Lewis_N	OK	10.2162	7.21922	-0.500943	-1.54667	0.0017	0.0168476	yes
XLOC_026235	XLOC_026235	Tmem30a	8:84825971-84850289	GM_F344_N	GM_Lewis_N	OK	73.0316	46.3423	-0.656192	-1.91985	0.0001	0.00199891	yes
XLOC_025876	XLOC_025876	Tmem205	8:21024231-21051612	GM_F344_N	GM_Lewis_N	OK	61.762	90.8952	0.557483	1.51863	0.00135	0.014467	yes
XLOC_012892	XLOC_012892	Tmem184c	19:32158310-32175770	GM_F344_N	GM_Lewis_N	OK	6.94636	3.5064	-0.986264	-2.18156	5e-05	0.0011297	yes
XLOC_007757	XLOC_007757	Tmem183a	13:47302049-47320849	GM_F344_N	GM_Lewis_N	OK	70.2941	51.0648	-0.461074	-1.38167	0.00325	0.0267654	yes
XLOC_022112	XLOC_022112	Tmem18	6:48467313-48474762	GM_F344_N	GM_Lewis_N	OK	11.2852	7.6696	-0.557208	-1.64392	0.00065	0.00842341	yes
XLOC_014332	XLOC_014332	Tmem171	2:29301029-29310650	GM_F344_N	GM_Lewis_N	OK	105.817	165.017	0.64105	1.6955	0.00035	0.00536265	yes
XLOC_002754	XLOC_002754	Tmem16a	1:205018523-205166049	GM_F344_N	GM_Lewis_N	OK	42.4109	30.9897	-0.452647	-1.46072	0.002	0.0189758	yes
XLOC_019267	XLOC_019267	Tmem168	4:39012000-39039671	GM_F344_N	GM_Lewis_N	OK	26.789	17.7265	-0.59573	-1.97394	0.0001	0.00199891	yes
XLOC_014892	XLOC_014892	Tmem167b	2:204123584-204129507	GM_F344_N	GM_Lewis_N	OK	28.6439	10.5737	-1.43775	-2.22896	5e-05	0.0011297	yes
XLOC_002795	XLOC_002795	Tmem151a	1:207703692-207708509	GM_F344_N	GM_Lewis_N	OK	1.51326	2.98153	0.978395	1.34499	0.007	0.0457709	yes
XLOC_002308	XLOC_002308	Tmem135	1:145664317-145894722	GM_F344_N	GM_Lewis_N	OK	10.5247	7.19117	-0.549487	-1.50548	0.0009	0.0107264	yes
XLOC_007060	XLOC_007060	Tmem132c	12:30164109-30482653	GM_F344_N	GM_Lewis_N	OK	0.732027	0.304009	-1.26778	-1.40582	0.00625	0.0422074	yes
XLOC_002319	XLOC_002319	Tmem126b	1:147144924-147158200	GM_F344_N	GM_Lewis_N	OK	27.3628	18.099	-0.596304	-1.44515	0.00315	0.0261774	yes
XLOC_025091	XLOC_025091	Tmem123	8:4604129-4632932	GM_F344_N	GM_Lewis_N	OK	44.5761	34.0405	-0.38902	-1.30817	0.00555	0.0390325	yes
XLOC_019265	XLOC_019265	Tmem106b	4:38395477-38415235	GM_F344_N	GM_Lewis_N	OK	10.3896	6.01864	-0.787626	-2.02206	5e-05	0.0011297	yes
XLOC_012483	XLOC_012483	Tmed7	18:40798869-40808018	GM_F344_N	GM_Lewis_N	OK	51.5292	23.7632	-1.11666	-3.59832	5e-05	0.0011297	yes
XLOC_008208	XLOC_008208	Tmed5	14:2155593-2167280	GM_F344_N	GM_Lewis_N	OK	13.6712	5.3622	-1.35024	-3.49826	5e-05	0.0011297	yes
XLOC_007075	XLOC_007075	Tmed2	12:33165290-33174326	GM_F344_N	GM_Lewis_N	OK	293.505	206.205	-0.509305	-1.55938	0.0017	0.0168476	yes
XLOC_020802	XLOC_020802	Tmco4	5:157796481-157883890	GM_F344_N	GM_Lewis_N	OK	16.6552	8.00512	-1.05698	-2.22571	5e-05	0.0011297	yes
XLOC_002546	XLOC_002546	Tmc7	1:176760497-176811358	GM_F344_N	GM_Lewis_N	OK	4.05001	2.0284	-0.997581	-1.75585	0.00065	0.00842341	yes
XLOC_000972	XLOC_000972	Tmc5	1:176826337-176868445	GM_F344_N	GM_Lewis_N	OK	28.3284	8.81219	-1.68468	-4.04834	5e-05	0.0011297	yes
XLOC_016899	XLOC_016899	Tm9sf4	3:143502844-143559303	GM_F344_N	GM_Lewis_N	OK	66.7069	50.2817	-0.407802	-1.29422	0.00615	0.0418408	yes
XLOC_003041	XLOC_003041	Tm9sf3	1:246410952-246464036	GM_F344_N	GM_Lewis_N	OK	88.8756	58.0872	-0.613566	-1.87032	5e-05	0.0011297	yes
XLOC_020461	XLOC_020461	Tlr4	5:83563835-83585029	GM_F344_N	GM_Lewis_N	OK	23.7941	11.7422	-1.0189	-2.812	5e-05	0.0011297	yes
XLOC_010403	XLOC_010403	Tlr3	16:50112105-50128441	GM_F344_N	GM_Lewis_N	OK	17.332	10.4768	-0.726233	-2.24388	5e-05	0.0011297	yes
XLOC_014644	XLOC_014644	Tlr2	2:175607367-175614357	GM_F344_N	GM_Lewis_N	OK	3.39576	1.43582	-1.24186	-2.15037	5e-05	0.0011297	yes
XLOC_017346	XLOC_017346	Tlk1	3:52941500-53050363	GM_F344_N	GM_Lewis_N	OK	20.9881	15.0523	-0.479587	-1.60871	0.0013	0.0141335	yes
XLOC_001369	XLOC_001369	Tle4	1:217634613-217771195	GM_F344_N	GM_Lewis_N	OK	2.47439	8.54467	1.78795	1.74752	0.00175	0.0171982	yes
XLOC_024048	XLOC_024048	Tle2	7:9592235-9607487	GM_F344_N	GM_Lewis_N	OK	1.7112	6.18321	1.85334	2.18272	5e-05	0.0011297	yes
XLOC_023365	XLOC_023365	Tjp3	7:9911258-9935074	GM_F344_N	GM_Lewis_N	OK	93.7927	156.127	0.735177	1.91745	5e-05	0.0011297	yes
XLOC_014164	XLOC_014164	Tifa	2:225064491-225077091	GM_F344_N	GM_Lewis_N	OK	8.06738	4.46915	-0.852099	-1.66327	0.00095	0.0111688	yes
XLOC_002554	XLOC_002554	Thumpd1	1:177997216-178003994	GM_F344_N	GM_Lewis_N	OK	16.564	12.0923	-0.453955	-1.39069	0.00375	0.0297382	yes
XLOC_009669	XLOC_009669	Thrb	15:9277839-9426671	GM_F344_N	GM_Lewis_N	OK	9.55961	6.29095	-0.603674	-1.86511	0.0001	0.00199891	yes
XLOC_009238	XLOC_009238	Thoc7	15:12811561-12827636	GM_F344_N	GM_Lewis_N	OK	82.5145	61.621	-0.421227	-1.39114	0.0034	0.0276687	yes
XLOC_014304	XLOC_014304	Thbs4	2:23010822-23053527	GM_F344_N	GM_Lewis_N	OK	87.876	63.564	-0.467259	-1.40061	0.003	0.025379	yes
XLOC_021632	XLOC_021632	Thap3	5:169209739-169215409	GM_F344_N	GM_Lewis_N	OK	11.224	19.0917	0.766358	1.56562	0.00105	0.0120268	yes
XLOC_020399	XLOC_020399	Tgfbr1	5:63976748-64034474	GM_F344_N	GM_Lewis_N	OK	7.52657	5.12993	-0.553055	-1.72529	0.00065	0.00842341	yes
XLOC_006291	XLOC_006291	Tfrc	11:69976257-69998098	GM_F344_N	GM_Lewis_N	OK	74.2055	34.4063	-1.10885	-3.55141	5e-05	0.0011297	yes
XLOC_015867	XLOC_015867	Tff3	20:9469880-9475729	GM_F344_N	GM_Lewis_N	OK	778.886	1054.5	0.437074	1.30879	0.00625	0.0422074	yes
XLOC_027099	XLOC_027099	Tfeb	9:8665027-8721002	GM_F344_N	GM_Lewis_N	OK	23.0802	34.0971	0.562994	1.6057	0.00095	0.0111688	yes
XLOC_026305	XLOC_026305	Tf	8:108217773-108244487	GM_F344_N	GM_Lewis_N	OK	77.8006	53.8705	-0.530286	-1.6955	0.00055	0.00751165	yes
XLOC_004404	XLOC_004404	Tex2	10:95891531-96003668	GM_F344_N	GM_Lewis_N	OK	8.71311	6.07363	-0.520629	-1.47551	0.0021	0.0195972	yes
XLOC_028500	XLOC_028500	Tex13b	X:128631398-128636018	GM_F344_N	GM_Lewis_N	OK	0.918555	2.78366	1.59954	1.97767	5e-05	0.0011297	yes
XLOC_019594	XLOC_019594	Tet3	4:117576475-117672637	GM_F344_N	GM_Lewis_N	OK	7.60128	5.49241	-0.468803	-1.48002	0.0021	0.0195972	yes
XLOC_013076	XLOC_013076	Tepp	19:10173084-10182079	GM_F344_N	GM_Lewis_N	OK	0.381007	0.975426	1.35621	1.34806	0.00325	0.0267654	yes
XLOC_024182	XLOC_024182	Tcp11l2	7:21279414-21314310	GM_F344_N	GM_Lewis_N	OK	10.7398	7.56279	-0.50598	-1.30466	0.00695	0.0455344	yes
XLOC_007160	XLOC_007160	Tchp	12:43165997-43182154	GM_F344_N	GM_Lewis_N	OK	5.74629	9.37558	0.706278	1.65673	0.0006	0.00801509	yes
XLOC_026208	XLOC_026208	Tcf12	8:76307237-76498091	GM_F344_N	GM_Lewis_N	OK	8.4538	6.13674	-0.462128	-1.45921	0.00205	0.0193056	yes
XLOC_020775	XLOC_020775	Tcea3	5:154979538-155020776	GM_F344_N	GM_Lewis_N	OK	57.3994	84.9982	0.566397	1.74814	0.00015	0.00278226	yes
XLOC_022874	XLOC_022874	Tc2n	6:125871891-125975495	GM_F344_N	GM_Lewis_N	OK	51.1113	30.193	-0.759429	-2.58013	5e-05	0.0011297	yes
XLOC_024056	XLOC_024056	Tbxa2r	7:9867706-9872536	GM_F344_N	GM_Lewis_N	OK	0.651816	1.69318	1.3772	1.49354	0.0041	0.031483	yes
XLOC_007879	XLOC_007879	Tbx19	13:80890761-80913604	GM_F344_N	GM_Lewis_N	OK	0.345505	0.957221	1.47014	1.53882	0.0032	0.0264594	yes
XLOC_025941	XLOC_025941	Tbrg1	8:38841989-38898388	GM_F344_N	GM_Lewis_N	OK	80.9258	51.544	-0.650795	-1.35136	0.0041	0.031483	yes
XLOC_013712	XLOC_013712	Tbl1xr1	2:107561414-107688882	GM_F344_N	GM_Lewis_N	OK	12.7627	9.4044	-0.440521	-1.48621	0.0021	0.0195972	yes
XLOC_027847	XLOC_027847	Tbl1x	X:63234715-63392642	GM_F344_N	GM_Lewis_N	OK	13.837	8.34484	-0.729573	-2.33096	5e-05	0.0011297	yes
XLOC_014180	XLOC_014180	Tbckl	2:230166552-230336937	GM_F344_N	GM_Lewis_N	OK	1.76302	1.13924	-0.629973	-1.30738	0.00735	0.0472344	yes
XLOC_026012	XLOC_026012	Tbcel	8:45400063-45459251	GM_F344_N	GM_Lewis_N	OK	7.03131	4.7516	-0.565378	-1.56982	0.0015	0.0155094	yes
XLOC_004516	XLOC_004516	Tbcd	10:110676067-110717623	GM_F344_N	GM_Lewis_N	OK	4.43527	1.27355	-1.80017	-2.04199	0.0004	0.0059355	yes
XLOC_000511	XLOC_000511	Tbcb	1:85490552-85496402	GM_F344_N	GM_Lewis_N	OK	48.0791	65.667	0.449759	1.35045	0.0036	0.0288824	yes
XLOC_024266	XLOC_024266	Tbc1d15	7:54444433-54504504	GM_F344_N	GM_Lewis_N	OK	19.1193	11.1867	-0.773247	-2.48026	5e-05	0.0011297	yes
XLOC_008449	XLOC_008449	Tbc1d14	14:79753479-79853129	GM_F344_N	GM_Lewis_N	OK	13.3576	8.70687	-0.617432	-1.83355	5e-05	0.0011297	yes
XLOC_018675	XLOC_018675	Tax1bp1	4:81021494-81082039	GM_F344_N	GM_Lewis_N	OK	231.39	155.217	-0.576043	-1.68592	0.00045	0.00646203	yes
XLOC_023936	XLOC_023936	Tarbp2	7:141272042-141273188	GM_F344_N	GM_Lewis_N	OK	26.4561	47.6309	0.848295	1.93217	5e-05	0.0011297	yes
XLOC_016382	XLOC_016382	Tank	3:43396246-43475655	GM_F344_N	GM_Lewis_N	OK	16.127	9.90662	-0.703016	-1.37536	0.0052	0.0372712	yes
XLOC_013299	XLOC_013299	Taf1c	19:49842294-49848925	GM_F344_N	GM_Lewis_N	OK	1.86688	3.38622	0.859048	1.39914	0.00475	0.035084	yes
XLOC_014123	XLOC_014123	Taf13	2:204136504-204148249	GM_F344_N	GM_Lewis_N	OK	34.8527	25.484	-0.451677	-1.45651	0.0024	0.0216249	yes
XLOC_002781	XLOC_002781	Syt12	1:207019731-207073204	GM_F344_N	GM_Lewis_N	OK	0.427818	0.898689	1.07082	1.32162	0.005	0.0363759	yes
XLOC_022122	XLOC_022122	Sypl1	6:51284502-51307159	GM_F344_N	GM_Lewis_N	OK	89.8537	58.5019	-0.619093	-1.71291	0.0008	0.0098261	yes
XLOC_022814	XLOC_022814	Synj2bp	6:105351907-105389955	GM_F344_N	GM_Lewis_N	OK	14.9678	11.2145	-0.41649	-1.39842	0.0027	0.02363	yes
XLOC_026254	XLOC_026254	Syncrip	8:93722985-93820288	GM_F344_N	GM_Lewis_N	OK	15.2458	9.2461	-0.721492	-1.90233	0.0002	0.00351569	yes
XLOC_000381	XLOC_000381	Sympk	1:78377889-78407581	GM_F344_N	GM_Lewis_N	OK	33.6372	69.3735	1.04433	2.34373	5e-05	0.0011297	yes
XLOC_027822	XLOC_027822	Syap1	X:52547004-52581521	GM_F344_N	GM_Lewis_N	OK	54.3568	41.5895	-0.386241	-1.28662	0.0079	0.049551	yes
XLOC_001856	XLOC_001856	Suv420h2	1:67815875-67823611	GM_F344_N	GM_Lewis_N	OK	15.9355	41.0562	1.36535	3.73607	5e-05	0.0011297	yes
XLOC_022037	XLOC_022037	Supt7l	6:24994231-25025356	GM_F344_N	GM_Lewis_N	OK	9.91902	5.39642	-0.878194	-1.52961	0.00165	0.0165211	yes
XLOC_026661	XLOC_026661	Sult1c2	9:972444-998139	GM_F344_N	GM_Lewis_N	OK	17.0653	11.7913	-0.533338	-1.69183	0.00035	0.00536265	yes
XLOC_008310	XLOC_008310	Sult1b1	14:22017701-22033062	GM_F344_N	GM_Lewis_N	OK	237.081	177.361	-0.418688	-1.30526	0.00545	0.0385266	yes
XLOC_017996	XLOC_017996	Sulf2	3:157197255-157298494	GM_F344_N	GM_Lewis_N	OK	2.92267	5.86575	1.00503	1.92696	0.0002	0.00351569	yes
XLOC_019676	XLOC_019676	Suclg2	4:129995846-130276198	GM_F344_N	GM_Lewis_N	OK	125.38	94.9837	-0.400559	-1.30831	0.00635	0.0426727	yes
XLOC_009542	XLOC_009542	Sucla2	15:54214261-54267830	GM_F344_N	GM_Lewis_N	OK	73.0496	52.1666	-0.485751	-1.62958	0.0005	0.00702089	yes
XLOC_022682	XLOC_022682	Stxbp6	6:64247017-64490732	GM_F344_N	GM_Lewis_N	OK	7.05801	4.25015	-0.731748	-2.05541	0.0001	0.00199891	yes
XLOC_014894	XLOC_014894	Stxbp3	2:204395442-204439388	GM_F344_N	GM_Lewis_N	OK	25.9342	19.4348	-0.416215	-1.34561	0.0045	0.0338136	yes
XLOC_001649	XLOC_001649	Stx7	1:21721890-21762108	GM_F344_N	GM_Lewis_N	OK	99.8207	75.705	-0.398952	-1.3277	0.0065	0.0433272	yes
XLOC_001052	XLOC_001052	Stx4	1:187125846-187133139	GM_F344_N	GM_Lewis_N	OK	56.6538	81.3918	0.522712	1.58957	0.00085	0.0103095	yes
XLOC_020740	XLOC_020740	Stx12	5:152261923-152291297	GM_F344_N	GM_Lewis_N	OK	43.2174	33.1296	-0.38349	-1.26732	0.00795	0.049732	yes
XLOC_025931	XLOC_025931	Stt3a	8:37977377-38016865	GM_F344_N	GM_Lewis_N	OK	33.7436	22.9443	-0.556481	-1.88388	5e-05	0.0011297	yes
XLOC_027850	XLOC_027850	Sts	X:63915657-63923836	GM_F344_N	GM_Lewis_N	OK	4.75018	10.634	1.16263	2.40831	5e-05	0.0011297	yes
XLOC_022500	XLOC_022500	Strn	6:1423429-1510867	GM_F344_N	GM_Lewis_N	OK	6.54549	4.90931	-0.414982	-1.29857	0.00775	0.0489456	yes
XLOC_017337	XLOC_017337	Stk39	3:50249625-50517085	GM_F344_N	GM_Lewis_N	OK	25.1451	18.9382	-0.408977	-1.34155	0.005	0.0363759	yes
XLOC_027424	XLOC_027424	Stk25	9:92756058-92937273	GM_F344_N	GM_Lewis_N	OK	213.14	332.334	0.640832	1.34966	0.0062	0.0420075	yes
XLOC_010065	XLOC_010065	Stk24	15:106171847-106352673	GM_F344_N	GM_Lewis_N	OK	31.7279	22.0375	-0.525794	-1.31673	0.00515	0.0370418	yes
XLOC_015436	XLOC_015436	Stk19	20:4095980-4105509	GM_F344_N	GM_Lewis_N	OK	24.7283	36.6653	0.568256	1.43603	0.0024	0.0216249	yes
XLOC_000731	XLOC_000731	Stard5	1:139896080-140000146	GM_F344_N	GM_Lewis_N	OK	43.925	30.1208	-0.54428	-1.5984	0.0015	0.0155094	yes
XLOC_012406	XLOC_012406	Stard4	18:25638400-25653958	GM_F344_N	GM_Lewis_N	OK	39.4324	24.6475	-0.677938	-2.24893	5e-05	0.0011297	yes
XLOC_000804	XLOC_000804	Stard10	1:158815017-158845999	GM_F344_N	GM_Lewis_N	OK	369.276	568.85	0.623349	1.86121	0.0001	0.00199891	yes
XLOC_017299	XLOC_017299	Stam2	3:34210721-34259804	GM_F344_N	GM_Lewis_N	OK	14.925	9.16655	-0.703282	-2.05368	5e-05	0.0011297	yes
XLOC_028134	XLOC_028134	Stag2	X:2839955-2971279	GM_F344_N	GM_Lewis_N	OK	18.4205	11.634	-0.662971	-2.25565	5e-05	0.0011297	yes
XLOC_025605	XLOC_025605	Stag1	8:105524679-105919981	GM_F344_N	GM_Lewis_N	OK	8.12448	5.43115	-0.581017	-1.64712	0.0005	0.00702089	yes
XLOC_005458	XLOC_005458	St6galnac1	10:106837310-106881619	GM_F344_N	GM_Lewis_N	OK	196.315	119.473	-0.716487	-2.21525	5e-05	0.0011297	yes
XLOC_025912	XLOC_025912	St3gal4	8:34845946-34894898	GM_F344_N	GM_Lewis_N	OK	27.7822	17.0958	-0.700518	-2.01444	5e-05	0.0011297	yes
XLOC_025901	XLOC_025901	St14	8:30916763-30932338	GM_F344_N	GM_Lewis_N	OK	195.268	286.394	0.552548	1.64091	0.0004	0.0059355	yes
XLOC_014236	XLOC_014236	Ssx2ip	2:244575183-244638637	GM_F344_N	GM_Lewis_N	OK	7.10204	4.26386	-0.736074	-1.58881	0.00155	0.0158572	yes
XLOC_024531	XLOC_024531	Sstr3	7:116495748-116503291	GM_F344_N	GM_Lewis_N	OK	0.530414	1.7763	1.74369	2.27332	5e-05	0.0011297	yes
XLOC_022188	XLOC_022188	Sstr1	6:78711227-78806985	GM_F344_N	GM_Lewis_N	OK	33.4041	25.1068	-0.411947	-1.33757	0.0066	0.0438341	yes
XLOC_014603	XLOC_014603	Ssr3	2:155147345-155156029	GM_F344_N	GM_Lewis_N	OK	74.9057	45.5309	-0.71823	-2.43015	5e-05	0.0011297	yes
XLOC_011194	XLOC_011194	Ssr1	17:33061875-33082352	GM_F344_N	GM_Lewis_N	OK	67.421	45.5991	-0.564193	-1.74133	0.00025	0.00414261	yes
XLOC_018633	XLOC_018633	Sspo	4:76533299-76587383	GM_F344_N	GM_Lewis_N	OK	2.74183	5.4743	0.997535	1.99536	5e-05	0.0011297	yes
XLOC_010327	XLOC_010327	Ssbp4	16:19334160-19345101	GM_F344_N	GM_Lewis_N	OK	41.562	59.9622	0.528789	1.41828	0.0037	0.0294694	yes
XLOC_025199	XLOC_025199	Srpr	8:34992155-35049111	GM_F344_N	GM_Lewis_N	OK	58.0598	42.8222	-0.439179	-1.29515	0.0058	0.0402578	yes
XLOC_022530	XLOC_022530	Srbd1	6:9412278-9604427	GM_F344_N	GM_Lewis_N	OK	6.69674	4.29212	-0.641768	-1.66218	0.00045	0.00646203	yes
XLOC_019460	XLOC_019460	Spty2d1	4:86167958-86172225	GM_F344_N	GM_Lewis_N	OK	8.13052	5.1753	-0.651706	-1.53105	0.003	0.025379	yes
XLOC_022849	XLOC_022849	Sptlc2	6:111546036-111622959	GM_F344_N	GM_Lewis_N	OK	46.501	33.3271	-0.480566	-1.54063	0.00155	0.0158572	yes
XLOC_008580	XLOC_008580	Sptbn1	14:111070050-111247389	GM_F344_N	GM_Lewis_N	OK	52.5807	39.8107	-0.401379	-1.26106	0.0079	0.049551	yes
XLOC_023957	XLOC_023957	Spryd4	7:1479206-1497731	GM_F344_N	GM_Lewis_N	OK	30.344	20.7154	-0.550711	-1.42204	0.00285	0.0246029	yes
XLOC_016660	XLOC_016660	Spred1	3:103184106-103250764	GM_F344_N	GM_Lewis_N	OK	4.13551	2.92167	-0.50127	-1.39598	0.00385	0.0302834	yes
XLOC_024071	XLOC_024071	Sppl2b	7:10353266-10369755	GM_F344_N	GM_Lewis_N	OK	23.2871	36.944	0.665805	1.64372	0.0008	0.0098261	yes
XLOC_017110	XLOC_017110	Spopl	3:1515163-1589155	GM_F344_N	GM_Lewis_N	OK	8.02448	5.05632	-0.666322	-2.15373	5e-05	0.0011297	yes
XLOC_002581	XLOC_002581	Spns1	1:185455706-185462986	GM_F344_N	GM_Lewis_N	OK	11.309	17.7979	0.654234	1.60722	0.00105	0.0120268	yes
XLOC_013025	XLOC_013025	Spire2	19:53658620-53697285	GM_F344_N	GM_Lewis_N	OK	35.973	50.8178	0.498418	1.60299	0.0009	0.0107264	yes
XLOC_015843	XLOC_015843	Spdef	20:5927860-5942091	GM_F344_N	GM_Lewis_N	OK	73.2977	137.571	0.908333	2.85832	5e-05	0.0011297	yes
XLOC_017338	XLOC_017338	Spc25	3:51361184-51374424	GM_F344_N	GM_Lewis_N	OK	18.728	12.6301	-0.568332	-1.45572	0.00245	0.0219673	yes
XLOC_009473	XLOC_009473	Spata13	15:39722468-39850655	GM_F344_N	GM_Lewis_N	OK	2.23894	0.82908	-1.43324	-2.03829	0.0002	0.00351569	yes
XLOC_017360	XLOC_017360	Sp3	3:55440958-55488631	GM_F344_N	GM_Lewis_N	OK	32.2841	22.9178	-0.494355	-1.6738	0.0005	0.00702089	yes
XLOC_023932	XLOC_023932	Sp1	7:141164124-141194850	GM_F344_N	GM_Lewis_N	OK	11.1881	8.4374	-0.407089	-1.35388	0.0047	0.034824	yes
XLOC_011226	XLOC_011226	Sox4	17:42172344-42179009	GM_F344_N	GM_Lewis_N	OK	12.7867	7.99055	-0.678273	-2.03621	5e-05	0.0011297	yes
XLOC_014119	XLOC_014119	Sort1	2:203852680-203931561	GM_F344_N	GM_Lewis_N	OK	35.0587	25.705	-0.44772	-1.48453	0.00185	0.0179243	yes
XLOC_001713	XLOC_001713	Sod2	1:41860446-41870491	GM_F344_N	GM_Lewis_N	OK	61.0668	44.8114	-0.446524	-1.34684	0.0042	0.0320121	yes
XLOC_009289	XLOC_009289	Socs4	15:23228849-23248169	GM_F344_N	GM_Lewis_N	OK	4.0514	2.91747	-0.4737	-1.35701	0.0053	0.0377579	yes
XLOC_014919	XLOC_014919	Snx7	2:214162588-214246543	GM_F344_N	GM_Lewis_N	OK	31.9668	16.9655	-0.913967	-2.77813	5e-05	0.0011297	yes
XLOC_022695	XLOC_022695	Snx6	6:75050815-75096577	GM_F344_N	GM_Lewis_N	OK	41.8361	26.2284	-0.673616	-2.14929	5e-05	0.0011297	yes
XLOC_012203	XLOC_012203	Snx2	18:48642903-48684466	GM_F344_N	GM_Lewis_N	OK	39.0031	29.3117	-0.412111	-1.34879	0.00405	0.0312887	yes
XLOC_022130	XLOC_022130	Snx13	6:53725621-53830165	GM_F344_N	GM_Lewis_N	OK	8.04388	6.00353	-0.422081	-1.37569	0.0033	0.0270285	yes
XLOC_002147	XLOC_002147	Snrnp70	1:95847827-95868512	GM_F344_N	GM_Lewis_N	OK	120.154	335.428	1.48111	3.63266	5e-05	0.0011297	yes
XLOC_011604	XLOC_011604	Snrnp48	17:32820168-32840761	GM_F344_N	GM_Lewis_N	OK	14.9672	21.8554	0.546183	1.26968	0.00735	0.0472344	yes
XLOC_015511	XLOC_015511	Snf1lk	20:10280113-10291793	GM_F344_N	GM_Lewis_N	OK	0.698812	2.60885	1.90044	1.76202	0.00275	0.0239278	yes
XLOC_027030	XLOC_027030	Sned1	9:92509498-92576934	GM_F344_N	GM_Lewis_N	OK	1.23829	2.88021	1.21783	1.78382	0.00035	0.00536265	yes
XLOC_016697	XLOC_016697	Snap23	3:107360506-107382897	GM_F344_N	GM_Lewis_N	OK	34.9508	23.2965	-0.585209	-1.51991	0.0018	0.0175743	yes
XLOC_005371	XLOC_005371	Smurf2	10:96170416-96269365	GM_F344_N	GM_Lewis_N	OK	9.46976	6.6445	-0.511167	-1.56129	0.0007	0.00891012	yes
XLOC_021048	XLOC_021048	Smu1	5:58115069-58133640	GM_F344_N	GM_Lewis_N	OK	42.9533	26.5334	-0.694957	-2.21299	5e-05	0.0011297	yes
XLOC_027835	XLOC_027835	Sms	X:58816209-58870980	GM_F344_N	GM_Lewis_N	OK	25.0427	17.7247	-0.498629	-1.48843	0.002	0.0189758	yes
XLOC_016021	XLOC_016021	Smpd2	20:45448773-45451979	GM_F344_N	GM_Lewis_N	OK	16.6448	25.2368	0.600456	1.51771	0.0014	0.0148483	yes
XLOC_000162	XLOC_000162	Smoc2	1:53165791-53295145	GM_F344_N	GM_Lewis_N	OK	13.4811	9.13978	-0.560711	-1.47167	0.0024	0.0216249	yes
XLOC_008574	XLOC_008574	Smek2	14:110162739-110219353	GM_F344_N	GM_Lewis_N	OK	18.4359	11.8941	-0.632268	-2.10676	5e-05	0.0011297	yes
XLOC_022078	XLOC_022078	Smc6l1	6:34710116-34764613	GM_F344_N	GM_Lewis_N	OK	10.1696	6.38131	-0.672332	-2.18337	5e-05	0.0011297	yes
XLOC_013845	XLOC_013845	Smc4	2:158891608-159015814	GM_F344_N	GM_Lewis_N	OK	17.1776	9.14987	-0.908709	-2.84288	5e-05	0.0011297	yes
XLOC_001536	XLOC_001536	Smc3	1:259822479-259865602	GM_F344_N	GM_Lewis_N	OK	16.6823	12.5772	-0.407506	-1.32425	0.0051	0.0367785	yes
XLOC_020412	XLOC_020412	Smc2	5:69561038-69607390	GM_F344_N	GM_Lewis_N	OK	7.30082	3.7914	-0.945327	-2.74884	5e-05	0.0011297	yes
XLOC_027790	XLOC_027790	Smc1a	X:41503347-41547837	GM_F344_N	GM_Lewis_N	OK	24.932	37.3617	0.583562	1.42721	0.0038	0.0300191	yes
XLOC_025682	XLOC_025682	Smarcc1	8:114484455-114611196	GM_F344_N	GM_Lewis_N	OK	9.69148	5.52161	-0.811629	-2.18644	5e-05	0.0011297	yes
XLOC_026910	XLOC_026910	Smarcal1	9:71780852-71827856	GM_F344_N	GM_Lewis_N	OK	10.0266	19.8817	0.987602	1.86755	0.0002	0.00351569	yes
XLOC_012562	XLOC_012562	Smad4	18:70427000-70477147	GM_F344_N	GM_Lewis_N	OK	23.426	14.5076	-0.691296	-1.80245	0.00015	0.00278226	yes
XLOC_010534	XLOC_010534	Slmap	16:1705552-1822378	GM_F344_N	GM_Lewis_N	OK	15.5675	9.81335	-0.665717	-2.18951	5e-05	0.0011297	yes
XLOC_005087	XLOC_005087	Slfn8	10:71192010-71208288	GM_F344_N	GM_Lewis_N	OK	3.9119	6.39743	0.709623	1.42922	0.00255	0.0226055	yes
XLOC_004166	XLOC_004166	Slfn3	10:71277695-71301189	GM_F344_N	GM_Lewis_N	OK	2.57398	10.0295	1.96218	1.41736	0.00155	0.0158572	yes
XLOC_012907	XLOC_012907	Slc9a5	19:35164589-35184805	GM_F344_N	GM_Lewis_N	OK	1.12771	2.23665	0.987946	1.66109	0.0011	0.0124609	yes
XLOC_021469	XLOC_021469	Slc9a1	5:151680695-151748496	GM_F344_N	GM_Lewis_N	OK	31.8725	46.2172	0.53612	1.64918	0.0005	0.00702089	yes
XLOC_012517	XLOC_012517	Slc6a7	18:56958441-56977159	GM_F344_N	GM_Lewis_N	OK	0.569048	3.29147	2.53211	3.22337	5e-05	0.0011297	yes
XLOC_027688	XLOC_027688	Slc6a14	X:12048877-12075052	GM_F344_N	GM_Lewis_N	OK	19.4223	8.05543	-1.26968	-4.29292	5e-05	0.0011297	yes
XLOC_023494	XLOC_023494	Slc5a8	7:25419499-25630195	GM_F344_N	GM_Lewis_N	OK	102.649	64.3642	-0.673393	-1.79892	5e-05	0.0011297	yes
XLOC_004881	XLOC_004881	Slc5a10	10:47831699-47878552	GM_F344_N	GM_Lewis_N	OK	3.27813	9.51662	1.53757	2.00622	0.0002	0.00351569	yes
XLOC_008874	XLOC_008874	Slc5a1	14:83311231-83370657	GM_F344_N	GM_Lewis_N	OK	9.72168	3.72222	-1.38504	-2.52089	5e-05	0.0011297	yes
XLOC_009675	XLOC_009675	Slc4a7	15:12068170-12150617	GM_F344_N	GM_Lewis_N	OK	8.09174	2.80699	-1.52743	-2.23121	0.0001	0.00199891	yes
XLOC_008711	XLOC_008711	Slc4a4	14:20377324-20739258	GM_F344_N	GM_Lewis_N	OK	14.1058	8.66332	-0.703297	-2.27283	5e-05	0.0011297	yes
XLOC_022569	XLOC_022569	Slc4a1ap	6:24966408-24983034	GM_F344_N	GM_Lewis_N	OK	9.96174	19.025	0.933428	1.48539	0.0021	0.0195972	yes
XLOC_027238	XLOC_027238	Slc40a1	9:44977347-44996340	GM_F344_N	GM_Lewis_N	OK	61.4702	38.0966	-0.690224	-2.29108	5e-05	0.0011297	yes
XLOC_004428	XLOC_004428	Slc39a11	10:102862025-103189111	GM_F344_N	GM_Lewis_N	OK	16.0358	43.0483	1.42466	1.58084	0.00175	0.0171982	yes
XLOC_013939	XLOC_013939	Slc39a1	2:182490493-182496105	GM_F344_N	GM_Lewis_N	OK	93.5453	60.0106	-0.640447	-2.13424	5e-05	0.0011297	yes
XLOC_025934	XLOC_025934	Slc37a2	8:38480614-38506120	GM_F344_N	GM_Lewis_N	OK	49.4989	33.3942	-0.5678	-1.62244	0.0008	0.0098261	yes
XLOC_003856	XLOC_003856	Slc36a1	10:40609203-40640405	GM_F344_N	GM_Lewis_N	OK	2.24334	0.94421	-1.24847	-1.77476	0.00085	0.0103095	yes
XLOC_007330	XLOC_007330	Slc35f5	13:38057105-38093233	GM_F344_N	GM_Lewis_N	OK	66.8909	48.1976	-0.472849	-1.56491	0.00125	0.0137167	yes
XLOC_008888	XLOC_008888	Slc35e4	14:84569020-84575885	GM_F344_N	GM_Lewis_N	OK	13.9538	29.66	1.08786	2.90695	5e-05	0.0011297	yes
XLOC_020913	XLOC_020913	Slc35e2	5:172431521-172453709	GM_F344_N	GM_Lewis_N	OK	1.7245	0.770971	-1.16143	-1.32388	0.00755	0.0481813	yes
XLOC_008811	XLOC_008811	Slc34a2	14:62660005-62679311	GM_F344_N	GM_Lewis_N	OK	2.53391	1.13907	-1.15351	-1.85122	0.00015	0.00278226	yes
XLOC_014599	XLOC_014599	Slc33a1	2:153768884-153791102	GM_F344_N	GM_Lewis_N	OK	6.70735	2.64274	-1.34371	-2.48357	5e-05	0.0011297	yes
XLOC_014908	XLOC_014908	Slc30a7	2:212083306-212162936	GM_F344_N	GM_Lewis_N	OK	11.7169	7.76555	-0.59343	-1.49407	0.0015	0.0155094	yes
XLOC_017733	XLOC_017733	Slc30a4	3:109643429-109665799	GM_F344_N	GM_Lewis_N	OK	18.4333	11.8918	-0.632342	-2.0838	5e-05	0.0011297	yes
XLOC_007646	XLOC_007646	Slc30a10	13:101474866-101530402	GM_F344_N	GM_Lewis_N	OK	0.52007	2.26189	2.12075	2.67925	5e-05	0.0011297	yes
XLOC_007663	XLOC_007663	Slc30a1	13:107980729-107989036	GM_F344_N	GM_Lewis_N	OK	10.0883	7.27973	-0.470724	-1.46804	0.00205	0.0193056	yes
XLOC_020639	XLOC_020639	Slc2a1	5:139690800-139719021	GM_F344_N	GM_Lewis_N	OK	88.5645	124.107	0.48679	1.5882	0.00105	0.0120268	yes
XLOC_012221	XLOC_012221	Slc27a6	18:54350882-54412505	GM_F344_N	GM_Lewis_N	OK	43.6964	29.9863	-0.543208	-1.78984	0.00015	0.00278226	yes
XLOC_016250	XLOC_016250	Slc27a4	3:8789971-8802938	GM_F344_N	GM_Lewis_N	OK	77.7019	110.717	0.510851	1.66362	0.0005	0.00702089	yes
XLOC_015853	XLOC_015853	Slc26a8	20:6886363-6938453	GM_F344_N	GM_Lewis_N	OK	1.86184	4.19426	1.17169	1.73874	0.00035	0.00536265	yes
XLOC_025668	XLOC_025668	Slc26a6	8:113924761-113935366	GM_F344_N	GM_Lewis_N	OK	7.78371	19.2903	1.30935	2.47704	5e-05	0.0011297	yes
XLOC_012520	XLOC_012520	Slc26a2	18:57165953-57184513	GM_F344_N	GM_Lewis_N	OK	44.2401	30.3995	-0.541305	-1.64668	0.00025	0.00414261	yes
XLOC_012395	XLOC_012395	Slc25a46	18:23989480-24018768	GM_F344_N	GM_Lewis_N	OK	23.3422	16.3518	-0.513493	-1.67362	0.00085	0.0103095	yes
XLOC_022916	XLOC_022916	Slc25a29	6:133166749-133177747	GM_F344_N	GM_Lewis_N	OK	41.7077	58.5224	0.488674	1.51866	0.0017	0.0168476	yes
XLOC_001465	XLOC_001465	Slc25a28	1:247159987-247171485	GM_F344_N	GM_Lewis_N	OK	20.5947	33.0025	0.680304	1.76397	0.00035	0.00536265	yes
XLOC_015578	XLOC_015578	Slc25a16	20:25258496-25287431	GM_F344_N	GM_Lewis_N	OK	21.6539	12.4642	-0.796839	-2.55525	5e-05	0.0011297	yes
XLOC_028046	XLOC_028046	Slc25a14	X:135035351-135073837	GM_F344_N	GM_Lewis_N	OK	4.24818	8.32305	0.970267	1.3562	0.00645	0.0430986	yes
XLOC_007124	XLOC_007124	Slc24a6	12:37227834-37250739	GM_F344_N	GM_Lewis_N	OK	19.724	28.0209	0.506549	1.30486	0.0066	0.0438341	yes
XLOC_004788	XLOC_004788	Slc22a5	10:39311722-39338933	GM_F344_N	GM_Lewis_N	OK	14.284	26.0572	0.867277	2.5928	5e-05	0.0011297	yes
XLOC_009860	XLOC_009860	Slc22a17	15:33008685-33015820	GM_F344_N	GM_Lewis_N	OK	3.45453	6.83468	0.984383	1.63034	0.0016	0.0161977	yes
XLOC_016772	XLOC_016772	Slc20a1	3:116811433-116828061	GM_F344_N	GM_Lewis_N	OK	76.9988	129.182	0.746498	2.32681	5e-05	0.0011297	yes
XLOC_008952	XLOC_008952	Slc1a4	14:101122505-101154046	GM_F344_N	GM_Lewis_N	OK	7.41352	4.1486	-0.837536	-1.67681	0.00125	0.0137167	yes
XLOC_024313	XLOC_024313	Slc16a7	7:65202120-65369965	GM_F344_N	GM_Lewis_N	OK	8.30813	4.83177	-0.781972	-1.49729	0.0023	0.0209532	yes
XLOC_004456	XLOC_004456	Slc16a5	10:105540964-105558076	GM_F344_N	GM_Lewis_N	OK	3.24135	9.08743	1.48728	2.98432	5e-05	0.0011297	yes
XLOC_004507	XLOC_004507	Slc16a3	10:110157999-110163182	GM_F344_N	GM_Lewis_N	OK	20.4269	30.9471	0.599333	1.65743	0.00045	0.00646203	yes
XLOC_014092	XLOC_014092	Slc16a1	2:199855441-199883297	GM_F344_N	GM_Lewis_N	OK	148.154	72.3141	-1.03475	-1.92541	5e-05	0.0011297	yes
XLOC_012220	XLOC_012220	Slc12a2	18:53673126-53743001	GM_F344_N	GM_Lewis_N	OK	90.9188	57.2819	-0.6665	-1.9885	5e-05	0.0011297	yes
XLOC_019431	XLOC_019431	Skap2	4:80147549-80300448	GM_F344_N	GM_Lewis_N	OK	47.5244	32.2384	-0.559888	-1.61017	0.00065	0.00842341	yes
XLOC_004194	XLOC_004194	Ska2	10:75383019-75401056	GM_F344_N	GM_Lewis_N	OK	10.2674	6.76585	-0.601731	-1.26944	0.00795	0.049732	yes
XLOC_011589	XLOC_011589	Sirt5	17:27135604-27162715	GM_F344_N	GM_Lewis_N	OK	19.4158	29.8925	0.622554	1.64813	0.0005	0.00702089	yes
XLOC_022285	XLOC_022285	Sipa1l1	6:106005244-106283549	GM_F344_N	GM_Lewis_N	OK	5.37184	3.7235	-0.528755	-1.42741	0.00275	0.0239278	yes
XLOC_002702	XLOC_002702	Sigirr	1:201288412-201297730	GM_F344_N	GM_Lewis_N	OK	32.604	44.5756	0.451204	1.35775	0.00465	0.0345468	yes
XLOC_014579	XLOC_014579	Siah2	2:148022640-148040390	GM_F344_N	GM_Lewis_N	OK	6.55357	10.1685	0.633752	1.4003	0.0031	0.0259716	yes
XLOC_019153	XLOC_019153	Shh	4:2180211-2210617	GM_F344_N	GM_Lewis_N	OK	0.763577	2.23561	1.54982	1.85462	0.0029	0.0248393	yes
XLOC_010880	XLOC_010880	Shcbp1	16:89983575-90022167	GM_F344_N	GM_Lewis_N	OK	2.10563	0.647665	-1.70093	-1.59567	0.00315	0.0261774	yes
XLOC_023410	XLOC_023410	Shc2	7:11583379-11605675	GM_F344_N	GM_Lewis_N	OK	0.975799	2.18839	1.16521	1.75908	0.00065	0.00842341	yes
XLOC_025543	XLOC_025543	Sh3bgrl2	8:88608408-88700719	GM_F344_N	GM_Lewis_N	OK	22.0859	16.2891	-0.439212	-1.46037	0.0024	0.0216249	yes
XLOC_027954	XLOC_027954	Sh3bgrl	X:97453827-97559778	GM_F344_N	GM_Lewis_N	OK	132.198	89.8152	-0.557666	-1.74505	0.00025	0.00414261	yes
XLOC_022770	XLOC_022770	Sgpp1	6:98306167-98327175	GM_F344_N	GM_Lewis_N	OK	11.0781	7.67857	-0.528798	-1.54579	0.00125	0.0137167	yes
XLOC_026660	XLOC_026660	Sgol1	9:862117-877892	GM_F344_N	GM_Lewis_N	OK	2.91656	1.59044	-0.874845	-1.60603	0.001	0.0115748	yes
XLOC_014969	XLOC_014969	Sgms2	2:228811558-228906297	GM_F344_N	GM_Lewis_N	OK	20.0006	12.9815	-0.623587	-2.04422	5e-05	0.0011297	yes
XLOC_001668	XLOC_001668	Sgk1	1:23501197-23509163	GM_F344_N	GM_Lewis_N	OK	146.347	216.217	0.563087	1.68593	0.0001	0.00199891	yes
XLOC_007880	XLOC_007880	Sft2d2	13:80923537-80946327	GM_F344_N	GM_Lewis_N	OK	40.7034	24.6882	-0.721329	-2.2946	5e-05	0.0011297	yes
XLOC_007053	XLOC_007053	Sfrs8	12:28179087-28249489	GM_F344_N	GM_Lewis_N	OK	14.339	31.7194	1.14542	1.89628	0.00015	0.00278226	yes
XLOC_024637	XLOC_024637	Sfrs2ip	7:135085501-135138377	GM_F344_N	GM_Lewis_N	OK	10.0601	6.85342	-0.553749	-1.71189	0.00045	0.00646203	yes
XLOC_004206	XLOC_004206	Sfrs1	10:76339712-76356667	GM_F344_N	GM_Lewis_N	OK	61.7075	45.045	-0.454077	-1.42741	0.003	0.025379	yes
XLOC_013875	XLOC_013875	Sfrp2	2:175479319-175486865	GM_F344_N	GM_Lewis_N	OK	28.2369	19.3721	-0.5436	-1.53581	0.0022	0.0202211	yes
XLOC_020732	XLOC_020732	Sfn,Zdhhc18	5:151447175-151480398	GM_F344_N	GM_Lewis_N	OK	74.3915	110.062	0.5651	1.50087	0.0019	0.0182371	yes
XLOC_013043	XLOC_013043	Set	19:55796983-55799615	GM_F344_N	GM_Lewis_N	OK	100.425	75.93	-0.403378	-1.30603	0.00635	0.0426727	yes
XLOC_000454	XLOC_000454	Sertad1	1:82565981-82569250	GM_F344_N	GM_Lewis_N	OK	43.3537	67.4379	0.637404	1.94379	5e-05	0.0011297	yes
XLOC_005020	XLOC_005020	Serpinf2	10:62748115-62756200	GM_F344_N	GM_Lewis_N	OK	0.248128	0.722353	1.54162	1.46604	0.0055	0.0387802	yes
XLOC_007312	XLOC_007312	Serpinb5	13:13037586-13057785	GM_F344_N	GM_Lewis_N	OK	56.4948	32.1363	-0.813915	-2.72616	5e-05	0.0011297	yes
XLOC_022889	XLOC_022889	Serpina10	6:127887683-127896122	GM_F344_N	GM_Lewis_N	OK	1.27424	0.440929	-1.53102	-1.39926	0.0073	0.04706	yes
XLOC_014577	XLOC_014577	Serp1	2:147866071-147870096	GM_F344_N	GM_Lewis_N	OK	108.572	77.6412	-0.483759	-1.60923	0.0009	0.0107264	yes
XLOC_015983	XLOC_015983	Serinc1	20:36541192-36560101	GM_F344_N	GM_Lewis_N	OK	87.011	52.3299	-0.733563	-2.44892	5e-05	0.0011297	yes
XLOC_002610	XLOC_002610	Sephs2	1:186535716-186538035	GM_F344_N	GM_Lewis_N	OK	56.0024	39.0662	-0.519569	-1.69076	0.0007	0.00891012	yes
XLOC_014684	XLOC_014684	Sema4a	2:180552402-180571099	GM_F344_N	GM_Lewis_N	OK	58.2941	43.1081	-0.435391	-1.43009	0.00255	0.0226055	yes
XLOC_019196	XLOC_019196	Sema3c	4:13739480-13916907	GM_F344_N	GM_Lewis_N	OK	4.41639	2.66322	-0.729697	-1.96854	0.00015	0.00278226	yes
XLOC_013814	XLOC_013814	Selt	2:147913031-147931071	GM_F344_N	GM_Lewis_N	OK	51.0359	35.2362	-0.534453	-1.81322	0.0001	0.00199891	yes
XLOC_008480	XLOC_008480	Selm	14:84139721-84160577	GM_F344_N	GM_Lewis_N	OK	807.122	1308.34	0.696874	2.19228	5e-05	0.0011297	yes
XLOC_022858	XLOC_022858	Sel1l	6:115428634-115472962	GM_F344_N	GM_Lewis_N	OK	13.4387	9.77269	-0.459565	-1.37216	0.0042	0.0320121	yes
XLOC_017739	XLOC_017739	Secisbp2l	3:113046117-113092428	GM_F344_N	GM_Lewis_N	OK	6.17658	4.11492	-0.585946	-1.51589	0.00175	0.0171982	yes
XLOC_014156	XLOC_014156	Sec24d	2:219965239-220097099	GM_F344_N	GM_Lewis_N	OK	21.9096	12.7945	-0.776044	-2.47858	5e-05	0.0011297	yes
XLOC_016830	XLOC_016830	Sec23b	3:133101351-133146750	GM_F344_N	GM_Lewis_N	OK	23.3963	17.1217	-0.450456	-1.41431	0.00325	0.0267654	yes
XLOC_022715	XLOC_022715	Sec23a	6:79659005-79706984	GM_F344_N	GM_Lewis_N	OK	13.5491	10.1551	-0.416	-1.32902	0.00555	0.0390325	yes
XLOC_017163	XLOC_017163	Sdccag3	3:4554197-4558549	GM_F344_N	GM_Lewis_N	OK	64.6985	87.2776	0.431881	1.34178	0.0054	0.0382882	yes
XLOC_023607	XLOC_023607	Sdc2	7:68290256-68406368	GM_F344_N	GM_Lewis_N	OK	27.2032	17.0565	-0.673458	-2.0497	0.00025	0.00414261	yes
XLOC_003958	XLOC_003958	Sco1	10:53738756-53769202	GM_F344_N	GM_Lewis_N	OK	34.3568	23.6773	-0.537091	-1.32967	0.0057	0.0398323	yes
XLOC_002873	XLOC_002873	Scgb1a1	1:211758102-211761651	GM_F344_N	GM_Lewis_N	OK	109.692	59.4234	-0.884351	-1.98108	0.00015	0.00278226	yes
XLOC_022156	XLOC_022156	Scfd1	6:71453365-71532347	GM_F344_N	GM_Lewis_N	OK	28.1196	20.8607	-0.430786	-1.37241	0.00355	0.0285787	yes
XLOC_003061	XLOC_003061	Scd1	1:249458556-249471790	GM_F344_N	GM_Lewis_N	OK	6.984	2.99178	-1.22305	-2.61871	5e-05	0.0011297	yes
XLOC_001483	XLOC_001483	Scd	1:249358104-249371164	GM_F344_N	GM_Lewis_N	OK	98.7364	48.1296	-1.03666	-3.18693	5e-05	0.0011297	yes
XLOC_007608	XLOC_007608	Sccpdh	13:95349782-95371537	GM_F344_N	GM_Lewis_N	OK	15.6181	9.86734	-0.662484	-1.64007	0.0005	0.00702089	yes
XLOC_006379	XLOC_006379	Scarf2	11:85164343-85175734	GM_F344_N	GM_Lewis_N	OK	2.28059	4.29193	0.912222	1.32816	0.0066	0.0438341	yes
XLOC_017926	XLOC_017926	Scand1	3:146710152-146711796	GM_F344_N	GM_Lewis_N	OK	151.978	293.6	0.94999	2.50409	5e-05	0.0011297	yes
XLOC_014310	XLOC_014310	Scamp1	2:24495964-24586869	GM_F344_N	GM_Lewis_N	OK	55.8159	39.266	-0.507398	-1.69945	0.0005	0.00702089	yes
XLOC_002132	XLOC_002132	Scaf1	1:95475507-95495462	GM_F344_N	GM_Lewis_N	OK	27.9879	50.5247	0.852184	1.73968	0.00015	0.00278226	yes
XLOC_026010	XLOC_026010	Sc5dl	8:45227318-45239015	GM_F344_N	GM_Lewis_N	OK	31.5328	21.0278	-0.584558	-1.65794	0.00065	0.00842341	yes
XLOC_010363	XLOC_010363	Sc4mol	16:26698323-26716247	GM_F344_N	GM_Lewis_N	OK	129.304	87.0598	-0.570683	-1.86399	5e-05	0.0011297	yes
XLOC_023399	XLOC_023399	Sbno2	7:11114537-11162043	GM_F344_N	GM_Lewis_N	OK	16.8566	22.9833	0.447268	1.41341	0.0029	0.0248393	yes
XLOC_006725	XLOC_006725	Sbno1	12:33289889-33350035	GM_F344_N	GM_Lewis_N	OK	10.35	7.72618	-0.421798	-1.37069	0.00425	0.0322292	yes
XLOC_022744	XLOC_022744	Sav1	6:92081607-92101975	GM_F344_N	GM_Lewis_N	OK	12.7716	7.55928	-0.756614	-1.95753	5e-05	0.0011297	yes
XLOC_003861	XLOC_003861	Sap30l	10:43396413-43404655	GM_F344_N	GM_Lewis_N	OK	47.6879	87.6704	0.878466	2.72818	5e-05	0.0011297	yes
XLOC_019237	XLOC_019237	Samd9l	4:28180522-28192551	GM_F344_N	GM_Lewis_N	OK	6.23479	4.57887	-0.445349	-1.31713	0.006	0.0412118	yes
XLOC_025767	XLOC_025767	Sacm1l	8:128302926-128359950	GM_F344_N	GM_Lewis_N	OK	36.03	27.7155	-0.378506	-1.28188	0.0071	0.0462412	yes
XLOC_027821	XLOC_027821	S100g	X:52386352-52541409	GM_F344_N	GM_Lewis_N	OK	350.541	1071.39	1.61183	2.72204	5e-05	0.0011297	yes
XLOC_013972	XLOC_013972	S100a10	2:186645673-186654321	GM_F344_N	GM_Lewis_N	OK	1084.44	1480.9	0.449521	1.32181	0.0047	0.034824	yes
XLOC_010716	XLOC_010716	Rwdd4a	16:47928185-47946569	GM_F344_N	GM_Lewis_N	OK	16.009	11.7076	-0.451436	-1.38911	0.00415	0.0317929	yes
XLOC_015641	XLOC_015641	Rwdd1	20:37810011-37817545	GM_F344_N	GM_Lewis_N	OK	88.5062	47.632	-0.893847	-1.34837	0.00675	0.0446324	yes
XLOC_015454	XLOC_015454	RT1-A3	20:4996597-5003385	GM_F344_N	GM_Lewis_N	OK	49.3765	95.307	0.948756	2.74328	5e-05	0.0011297	yes
XLOC_011854	XLOC_011854	Rsu1	17:87345487-87538376	GM_F344_N	GM_Lewis_N	OK	20.3559	13.7357	-0.567518	-1.41845	0.0034	0.0276687	yes
XLOC_013838	XLOC_013838	Rsrc1	2:156889767-157215077	GM_F344_N	GM_Lewis_N	OK	14.3807	7.80018	-0.882554	-1.51611	0.0016	0.0161977	yes
XLOC_000770	XLOC_000770	Rsf1	1:154817611-154942593	GM_F344_N	GM_Lewis_N	OK	4.66574	3.16839	-0.558357	-1.48077	0.0021	0.0195972	yes
XLOC_018427	XLOC_018427	Rsbn1l	4:9657381-9725072	GM_F344_N	GM_Lewis_N	OK	5.54856	3.78655	-0.551231	-1.33658	0.00505	0.036562	yes
XLOC_022638	XLOC_022638	Rsad2	6:44100774-44113910	GM_F344_N	GM_Lewis_N	OK	1.0997	3.38086	1.62028	2.57255	5e-05	0.0011297	yes
XLOC_024357	XLOC_024357	Rrm2b	7:73428573-73459646	GM_F344_N	GM_Lewis_N	OK	3.13632	2.13341	-0.555912	-1.34029	0.00615	0.0418408	yes
XLOC_022101	XLOC_022101	Rrm2	6:42350540-42356748	GM_F344_N	GM_Lewis_N	OK	11.3294	5.96221	-0.926153	-2.40318	5e-05	0.0011297	yes
XLOC_017824	XLOC_017824	Rrbp1	3:132388745-132428914	GM_F344_N	GM_Lewis_N	OK	119.624	172.266	0.526132	1.47442	0.00255	0.0226055	yes
XLOC_020668	XLOC_020668	Rragc	5:143208581-143228483	GM_F344_N	GM_Lewis_N	OK	42.8727	32.3239	-0.407458	-1.34135	0.00475	0.035084	yes
XLOC_002772	XLOC_002772	Rps6kb2	1:206738734-206747722	GM_F344_N	GM_Lewis_N	OK	13.1888	26.5444	1.0091	1.97138	0.00025	0.00414261	yes
XLOC_028444	XLOC_028444	Rps6ka6	X:99796642-99951465	GM_F344_N	GM_Lewis_N	OK	1.48569	0.876079	-0.762001	-1.35037	0.0053	0.0377579	yes
XLOC_028320	XLOC_028320	Rps6ka3	X:56718737-56825553	GM_F344_N	GM_Lewis_N	OK	22.1902	14.0775	-0.656535	-2.21035	5e-05	0.0011297	yes
XLOC_019143	XLOC_019143	Rps4y2	4:185853226-186069316	GM_F344_N	GM_Lewis_N	OK	20.9686	33.4787	0.675015	1.41763	0.00295	0.0251368	yes
XLOC_016959	XLOC_016959	Rprd1b	3:148692146-148784635	GM_F344_N	GM_Lewis_N	OK	11.934	8.3273	-0.519158	-1.26458	0.00785	0.0493313	yes
XLOC_015393	XLOC_015393	Rpp21	20:2106683-2108749	GM_F344_N	GM_Lewis_N	OK	82.5318	116.629	0.498907	1.30272	0.00615	0.0418408	yes
XLOC_009692	XLOC_009692	Rpp14	15:18823768-18834774	GM_F344_N	GM_Lewis_N	OK	20.4743	14.6698	-0.480963	-1.36684	0.0058	0.0402578	yes
XLOC_001165	XLOC_001165	Rplp2	1:201633645-201638061	GM_F344_N	GM_Lewis_N	OK	1958.74	2667.95	0.445805	1.32928	0.00475	0.035084	yes
XLOC_001896	XLOC_001896	Rpl9	1:76274246-76274951	GM_F344_N	GM_Lewis_N	OK	249.84	355.234	0.507764	1.63912	0.00065	0.00842341	yes
XLOC_026692	XLOC_026692	Rpl7l1	9:9394083-9402344	GM_F344_N	GM_Lewis_N	OK	52.6097	35.605	-0.56325	-1.76831	5e-05	0.0011297	yes
XLOC_021424	XLOC_021424	Rpl37a	5:146450566-146450928	GM_F344_N	GM_Lewis_N	OK	919.549	1295.72	0.494759	1.63863	0.00065	0.00842341	yes
XLOC_022729	XLOC_022729	Rpl36al	6:91135709-91137104	GM_F344_N	GM_Lewis_N	OK	694.169	937.501	0.433533	1.41754	0.00285	0.0246029	yes
XLOC_005023	XLOC_005023	Rph3al	10:63179747-63328375	GM_F344_N	GM_Lewis_N	OK	12.9698	8.76014	-0.566134	-1.33486	0.0046	0.0342835	yes
XLOC_026900	XLOC_026900	Rpe	9:65470005-65596106	GM_F344_N	GM_Lewis_N	OK	32.7982	20.0758	-0.708156	-2.30714	5e-05	0.0011297	yes
XLOC_021157	XLOC_021157	Rod1	5:77547198-77636192	GM_F344_N	GM_Lewis_N	OK	37.5695	25.8975	-0.536749	-1.7714	0.00015	0.00278226	yes
XLOC_012349	XLOC_012349	Rock1	18:1390390-1512626	GM_F344_N	GM_Lewis_N	OK	15.9436	10.964	-0.540206	-1.81858	0.00025	0.00414261	yes
XLOC_004211	XLOC_004211	Rnft1	10:76640222-76744225	GM_F344_N	GM_Lewis_N	OK	8.79398	3.8079	-1.20752	-1.99021	5e-05	0.0011297	yes
XLOC_015497	XLOC_015497	Rnf8	20:7929506-7954813	GM_F344_N	GM_Lewis_N	OK	13.102	19.2827	0.557521	1.29022	0.00695	0.0455344	yes
XLOC_006891	XLOC_006891	Rnf6	12:9193632-9203994	GM_F344_N	GM_Lewis_N	OK	19.6645	14.5808	-0.431523	-1.36631	0.00315	0.0261774	yes
XLOC_021093	XLOC_021093	Rnf38	5:60597695-60660679	GM_F344_N	GM_Lewis_N	OK	11.5302	6.47516	-0.832425	-2.43044	5e-05	0.0011297	yes
XLOC_027332	XLOC_027332	Rnf25	9:73944150-73950963	GM_F344_N	GM_Lewis_N	OK	23.9387	32.7985	0.454289	1.30873	0.0062	0.0420075	yes
XLOC_006579	XLOC_006579	Rnf216	12:11850194-11968127	GM_F344_N	GM_Lewis_N	OK	5.90054	2.27544	-1.3747	-2.53279	5e-05	0.0011297	yes
XLOC_007808	XLOC_007808	Rnf2	13:66344769-66373941	GM_F344_N	GM_Lewis_N	OK	12.8968	9.17837	-0.490709	-1.4945	0.00225	0.0206461	yes
XLOC_019562	XLOC_019562	Rnf181	4:105660282-105671321	GM_F344_N	GM_Lewis_N	OK	87.7904	116.558	0.408918	1.3169	0.0058	0.0402578	yes
XLOC_027223	XLOC_027223	Rnf149	9:38607622-38647344	GM_F344_N	GM_Lewis_N	OK	22.166	10.3339	-1.10097	-1.89153	0.0002	0.00351569	yes
XLOC_003755	XLOC_003755	Rnf145	10:29673701-29720067	GM_F344_N	GM_Lewis_N	OK	67.0311	43.5682	-0.621554	-2.05071	5e-05	0.0011297	yes
XLOC_002516	XLOC_002516	rnf141	1:168569447-168595717	GM_F344_N	GM_Lewis_N	OK	23.697	15.221	-0.638644	-2.11389	5e-05	0.0011297	yes
XLOC_023670	XLOC_023670	Rnf139	7:95650929-95688070	GM_F344_N	GM_Lewis_N	OK	11.696	8.05111	-0.538751	-1.36261	0.00425	0.0322292	yes
XLOC_012060	XLOC_012060	Rnf138	18:12763674-12788646	GM_F344_N	GM_Lewis_N	OK	9.61207	6.94649	-0.468563	-1.37745	0.00475	0.035084	yes
XLOC_028417	XLOC_028417	Rnf12	X:91964189-91985621	GM_F344_N	GM_Lewis_N	OK	10.2793	7.25347	-0.503004	-1.66955	0.00065	0.00842341	yes
XLOC_019554	XLOC_019554	Rmnd5a	4:104599963-104657021	GM_F344_N	GM_Lewis_N	OK	34.63	25.195	-0.458887	-1.44492	0.00265	0.0233163	yes
XLOC_001692	XLOC_001692	Rmnd1	1:35113655-35169030	GM_F344_N	GM_Lewis_N	OK	9.2024	4.95346	-0.893573	-1.39525	0.0064	0.0428862	yes
XLOC_012290	XLOC_012290	Rkhd2	18:70355266-70376424	GM_F344_N	GM_Lewis_N	OK	21.6509	15.2828	-0.502518	-1.64188	0.00065	0.00842341	yes
XLOC_016361	XLOC_016361	Rif1	3:33574835-33628780	GM_F344_N	GM_Lewis_N	OK	1.57609	1.10469	-0.512705	-1.37118	0.0046	0.0342835	yes
XLOC_017684	XLOC_017684	Rhov	3:105787067-105795769	GM_F344_N	GM_Lewis_N	OK	4.09822	8.26941	1.01279	1.88677	0.00015	0.00278226	yes
XLOC_004145	XLOC_004145	Rhot1	10:68423305-68488380	GM_F344_N	GM_Lewis_N	OK	10.0517	7.3274	-0.456067	-1.29226	0.0062	0.0420075	yes
XLOC_002780	XLOC_002780	Rhod	1:207000009-207013945	GM_F344_N	GM_Lewis_N	OK	21.9992	36.4005	0.726507	2.03462	5e-05	0.0011297	yes
XLOC_014272	XLOC_014272	Rhobtb3	2:2911538-2967625	GM_F344_N	GM_Lewis_N	OK	4.21939	2.86319	-0.559409	-1.4799	0.00245	0.0219673	yes
XLOC_014679	XLOC_014679	Rhbg	2:180320786-180333228	GM_F344_N	GM_Lewis_N	OK	32.0224	47.9036	0.581052	1.6075	0.00075	0.00940126	yes
XLOC_003726	XLOC_003726	Rhbdf1	10:15653686-15666852	GM_F344_N	GM_Lewis_N	OK	15.9664	22.8857	0.519401	1.47907	0.00315	0.0261774	yes
XLOC_007445	XLOC_007445	Rgs16	13:68807749-68812970	GM_F344_N	GM_Lewis_N	OK	6.55445	12.2926	0.907243	2.12378	5e-05	0.0011297	yes
XLOC_003723	XLOC_003723	Rgs11	10:15468400-15478170	GM_F344_N	GM_Lewis_N	OK	1.01768	3.0239	1.57112	1.46699	0.00295	0.0251368	yes
XLOC_025878	XLOC_025878	Rgl3	8:21070754-21092569	GM_F344_N	GM_Lewis_N	OK	0.284872	0.823092	1.53074	1.54268	0.0033	0.0270285	yes
XLOC_017800	XLOC_017800	RGD735140	3:120301113-120347989	GM_F344_N	GM_Lewis_N	OK	30.3722	20.4891	-0.567893	-1.88342	5e-05	0.0011297	yes
XLOC_020746	XLOC_020746	RGD1566319	5:152639950-152655828	GM_F344_N	GM_Lewis_N	OK	8.4485	3.20738	-1.3973	-1.48983	0.003	0.025379	yes
XLOC_028437	XLOC_028437	RGD1566265	X:96006110-96053334	GM_F344_N	GM_Lewis_N	OK	15.8601	10.179	-0.639806	-1.35477	0.0038	0.0300191	yes
XLOC_010330	XLOC_010330	RGD1566239	16:19428547-19431276	GM_F344_N	GM_Lewis_N	OK	33.2102	52.483	0.660224	1.51662	0.0015	0.0155094	yes
XLOC_019319	XLOC_019319	RGD1566215	4:57859155-57958336	GM_F344_N	GM_Lewis_N	OK	10.6457	3.82609	-1.47633	-2.66746	5e-05	0.0011297	yes
XLOC_016670	XLOC_016670	RGD1566202	3:105276538-105282338	GM_F344_N	GM_Lewis_N	OK	2864.58	4287.57	0.581837	1.37358	0.004	0.0310188	yes
XLOC_028095	XLOC_028095	RGD1566155	X:157237139-157246107	GM_F344_N	GM_Lewis_N	OK	9.91688	6.58426	-0.590865	-1.82072	5e-05	0.0011297	yes
XLOC_022278	XLOC_022278	RGD1566112	6:104457411-104488637	GM_F344_N	GM_Lewis_N	OK	13.659	21.2069	0.634677	1.91896	5e-05	0.0011297	yes
XLOC_023506	XLOC_023506	RGD1565947	7:30717987-30832672	GM_F344_N	GM_Lewis_N	OK	4.44462	2.00345	-1.14957	-1.58302	0.00235	0.0213143	yes
XLOC_006201	XLOC_006201	RGD1565927	11:43763987-44068613	GM_F344_N	GM_Lewis_N	OK	23.9574	15.9437	-0.587482	-1.90625	5e-05	0.0011297	yes
XLOC_007139	XLOC_007139	RGD1565800	12:40428257-40465179	GM_F344_N	GM_Lewis_N	OK	48.4061	33.9029	-0.51378	-1.45683	0.0027	0.02363	yes
XLOC_022488	XLOC_022488	RGD1565705	6:143565678-143661312	GM_F344_N	GM_Lewis_N	OK	20.8025	13.3844	-0.636206	-1.77103	0.00045	0.00646203	yes
XLOC_023022	XLOC_023022	RGD1565705	6:143565678-143661312	GM_F344_N	GM_Lewis_N	OK	6.65127	20.4512	1.62049	1.48348	0.00625	0.0422074	yes
XLOC_020262	XLOC_020262	RGD1565647	5:15428896-15431756	GM_F344_N	GM_Lewis_N	OK	2.09128	0.588341	-1.82966	-2.67163	5e-05	0.0011297	yes
XLOC_019164	XLOC_019164	RGD1565588	4:5359554-5361248	GM_F344_N	GM_Lewis_N	OK	2.46128	0.666371	-1.88501	-1.70535	0.0006	0.00801509	yes
XLOC_017675	XLOC_017675	RGD1565536	3:105257332-105268328	GM_F344_N	GM_Lewis_N	OK	6.66678	16.8636	1.33885	3.89886	5e-05	0.0011297	yes
XLOC_003634	XLOC_003634	RGD1565486	10:10377433-10381011	GM_F344_N	GM_Lewis_N	OK	8.003	4.98675	-0.682439	-1.50795	0.0018	0.0175743	yes
XLOC_007014	XLOC_007014	RGD1565457	12:21668169-21695551	GM_F344_N	GM_Lewis_N	OK	2.94557	5.38679	0.870877	1.51325	0.00125	0.0137167	yes
XLOC_023896	XLOC_023896	RGD1565411	7:138027521-138064371	GM_F344_N	GM_Lewis_N	OK	4.78861	13.1792	1.46058	2.26621	0.0001	0.00199891	yes
XLOC_004061	XLOC_004061	RGD1565378	10:60205532-60222075	GM_F344_N	GM_Lewis_N	OK	0.257388	1.82075	2.82252	2.57204	5e-05	0.0011297	yes
XLOC_006852	XLOC_006852	RGD1565374	12:2484905-2493524	GM_F344_N	GM_Lewis_N	OK	7.63933	14.5012	0.924652	1.86907	5e-05	0.0011297	yes
XLOC_019334	XLOC_019334	RGD1565367	4:62337410-62401000	GM_F344_N	GM_Lewis_N	OK	0.288092	0.90331	1.64869	1.5868	0.00025	0.00414261	yes
XLOC_001027	XLOC_001027	RGD1565363	1:185843371-185850016	GM_F344_N	GM_Lewis_N	OK	226.843	368.29	0.699152	1.90385	0.00015	0.00278226	yes
XLOC_003954	XLOC_003954	RGD1565284	10:53617909-53635734	GM_F344_N	GM_Lewis_N	OK	0.784876	0.275133	-1.51234	-1.4405	0.0023	0.0209532	yes
XLOC_016401	XLOC_016401	RGD1565257	3:52034447-52194011	GM_F344_N	GM_Lewis_N	OK	10.8936	8.12634	-0.422798	-1.2863	0.00765	0.0485187	yes
XLOC_000277	XLOC_000277	RGD1565210	1:67774019-67781862	GM_F344_N	GM_Lewis_N	OK	329.217	646.65	0.973946	3.00539	5e-05	0.0011297	yes
XLOC_013334	XLOC_013334	RGD1565149	19:53560827-53574473	GM_F344_N	GM_Lewis_N	OK	10.1629	15.498	0.608763	1.57987	0.0009	0.0107264	yes
XLOC_004693	XLOC_004693	RGD1564984	10:17016460-17048355	GM_F344_N	GM_Lewis_N	OK	4.27168	6.48636	0.602604	1.53308	0.00135	0.014467	yes
XLOC_000558	XLOC_000558	RGD1564982	1:93838105-93848686	GM_F344_N	GM_Lewis_N	OK	34.54	48.3923	0.486508	1.54351	0.00165	0.0165211	yes
XLOC_026239	XLOC_026239	RGD1564964	8:88006493-88060553	GM_F344_N	GM_Lewis_N	OK	3.14616	2.23928	-0.490556	-1.4811	0.0023	0.0209532	yes
XLOC_022201	XLOC_022201	RGD1564906	6:90950761-90960535	GM_F344_N	GM_Lewis_N	OK	4.34652	8.38975	0.948768	1.53928	0.001	0.0115748	yes
XLOC_020422	XLOC_020422	RGD1564809	5:71073213-71150378	GM_F344_N	GM_Lewis_N	OK	6.3415	4.43937	-0.51447	-1.6525	0.00075	0.00940126	yes
XLOC_019257	XLOC_019257	RGD1564680	4:33041923-33216862	GM_F344_N	GM_Lewis_N	OK	1.23993	0.708652	-0.807104	-1.31979	0.007	0.0457709	yes
XLOC_027681	XLOC_027681	RGD1564541	X:7992594-8019221	GM_F344_N	GM_Lewis_N	OK	8.47518	5.77242	-0.554069	-1.56474	0.0014	0.0148483	yes
XLOC_005902	XLOC_005902	RGD1564519	11:48276333-48277422	GM_F344_N	GM_Lewis_N	OK	58.2039	41.6075	-0.484272	-1.51299	0.00155	0.0158572	yes
XLOC_018668	XLOC_018668	RGD1564419	4:80542416-80570281	GM_F344_N	GM_Lewis_N	OK	68.6692	147.303	1.10105	1.62027	0.0015	0.0155094	yes
XLOC_016391	XLOC_016391	RGD1564400	3:50912743-50914632	GM_F344_N	GM_Lewis_N	OK	0.868836	0.228103	-1.9294	-1.72161	0.00175	0.0171982	yes
XLOC_007509	XLOC_007509	RGD1564387	13:82658734-82753843	GM_F344_N	GM_Lewis_N	OK	0.451014	1.17044	1.37581	1.31982	0.0073	0.04706	yes
XLOC_020714	XLOC_020714	RGD1564163	5:148645616-148648716	GM_F344_N	GM_Lewis_N	OK	0.47971	2.13819	2.15616	1.57469	0.0052	0.0372712	yes
XLOC_013160	XLOC_013160	RGD1564093	19:24781363-24784781	GM_F344_N	GM_Lewis_N	OK	224.765	317.506	0.498364	1.65499	0.0008	0.0098261	yes
XLOC_000009	XLOC_000009	RGD1564085	1:2375232-2386253	GM_F344_N	GM_Lewis_N	OK	7.43456	4.86446	-0.611968	-1.85775	0.0003	0.00479273	yes
XLOC_027814	XLOC_027814	RGD1563952	X:50160226-50202094	GM_F344_N	GM_Lewis_N	OK	7.18631	4.32452	-0.732709	-1.92437	5e-05	0.0011297	yes
XLOC_011609	XLOC_011609	RGD1563601	17:33352145-33391822	GM_F344_N	GM_Lewis_N	OK	23.1603	11.4813	-1.01237	-2.15056	5e-05	0.0011297	yes
XLOC_023014	XLOC_023014	RGD1563587	6:142792843-142793292	GM_F344_N	GM_Lewis_N	OK	0.743279	0	#NAME?	#NAME?	5e-05	0.0011297	yes
XLOC_021283	XLOC_021283	RGD1563440	5:127757622-127797548	GM_F344_N	GM_Lewis_N	OK	0.143785	0.539015	1.90641	1.81567	0.0003	0.00479273	yes
XLOC_024178	XLOC_024178	RGD1563325	7:20713285-20743543	GM_F344_N	GM_Lewis_N	OK	16.0039	11.055	-0.533728	-1.66202	0.0007	0.00891012	yes
XLOC_009963	XLOC_009963	RGD1563220	15:47538377-47539214	GM_F344_N	GM_Lewis_N	OK	27.6104	14.1667	-0.962709	-2.02336	5e-05	0.0011297	yes
XLOC_004536	XLOC_004536	RGD1563163	10:4764884-4771140	GM_F344_N	GM_Lewis_N	OK	4.42837	1.95012	-1.18322	-1.61168	0.00115	0.0128592	yes
XLOC_028031	XLOC_028031	RGD1563084	X:127388413-127486210	GM_F344_N	GM_Lewis_N	OK	10.248	6.54899	-0.645995	-2.10402	5e-05	0.0011297	yes
XLOC_002100	XLOC_002100	RGD1563073	1:94060421-94071181	GM_F344_N	GM_Lewis_N	OK	1.32372	2.78647	1.07384	1.93199	5e-05	0.0011297	yes
XLOC_014356	XLOC_014356	RGD1562952	2:34538324-34583203	GM_F344_N	GM_Lewis_N	OK	36.5764	19.4648	-0.910046	-3.02643	5e-05	0.0011297	yes
XLOC_008823	XLOC_008823	RGD1562646	14:70463072-70494439	GM_F344_N	GM_Lewis_N	OK	5.18579	3.10538	-0.739793	-2.10362	5e-05	0.0011297	yes
XLOC_023574	XLOC_023574	RGD1562607	7:60126314-60206363	GM_F344_N	GM_Lewis_N	OK	2.84502	0.813894	-1.80553	-1.68738	0.0017	0.0168476	yes
XLOC_011362	XLOC_011362	RGD1562407	17:64402744-64604845	GM_F344_N	GM_Lewis_N	OK	35.732	14.7857	-1.27301	-3.43758	5e-05	0.0011297	yes
XLOC_011110	XLOC_011110	RGD1562335	17:15110853-15143499	GM_F344_N	GM_Lewis_N	OK	9.79959	32.7254	1.73962	4.31343	5e-05	0.0011297	yes
XLOC_022018	XLOC_022018	RGD1562291	6:12267383-12280387	GM_F344_N	GM_Lewis_N	OK	7.39188	5.05453	-0.548364	-1.59544	0.0009	0.0107264	yes
XLOC_023776	XLOC_023776	RGD1562089	7:118951151-118980288	GM_F344_N	GM_Lewis_N	OK	37.2177	53.5398	0.524626	1.71958	0.0006	0.00801509	yes
XLOC_002024	XLOC_002024	RGD1562079	1:85267789-85268761	GM_F344_N	GM_Lewis_N	OK	69.0549	104.077	0.59184	1.83328	5e-05	0.0011297	yes
XLOC_013258	XLOC_013258	RGD1561758	19:39605651-39616886	GM_F344_N	GM_Lewis_N	OK	3.44695	1.87485	-0.878541	-1.98756	0.00035	0.00536265	yes
XLOC_011484	XLOC_011484	RGD1561537	17:6747581-6846582	GM_F344_N	GM_Lewis_N	OK	5.46329	3.87565	-0.495331	-1.41539	0.0037	0.0294694	yes
XLOC_013731	XLOC_013731	RGD1561499	2:117112063-117145557	GM_F344_N	GM_Lewis_N	OK	13.4265	9.98277	-0.427574	-1.38841	0.00415	0.0317929	yes
XLOC_025869	XLOC_025869	RGD1561490	8:20385978-20396210	GM_F344_N	GM_Lewis_N	OK	114.147	60.3731	-0.918911	-2.76985	5e-05	0.0011297	yes
XLOC_002328	XLOC_002328	RGD1561459	1:154783836-154817261	GM_F344_N	GM_Lewis_N	OK	63.6737	107.03	0.74925	2.23456	5e-05	0.0011297	yes
XLOC_025886	XLOC_025886	RGD1561367	8:21641455-21722350	GM_F344_N	GM_Lewis_N	OK	7.96088	3.15755	-1.33412	-2.46443	5e-05	0.0011297	yes
XLOC_008419	XLOC_008419	RGD1561241	14:70330261-70445306	GM_F344_N	GM_Lewis_N	OK	5.99998	3.86692	-0.633775	-1.88966	5e-05	0.0011297	yes
XLOC_001690	XLOC_001690	RGD1561108	1:33797225-33798759	GM_F344_N	GM_Lewis_N	OK	19.0367	11.6923	-0.703216	-2.00183	0.0001	0.00199891	yes
XLOC_027763	XLOC_027763	RGD1561004	X:35588951-35695142	GM_F344_N	GM_Lewis_N	OK	4.9047	3.0757	-0.67325	-1.89372	5e-05	0.0011297	yes
XLOC_027945	XLOC_027945	RGD1560821	X:95019865-95022619	GM_F344_N	GM_Lewis_N	OK	7.93028	3.80552	-1.05928	-1.34516	0.0062	0.0420075	yes
XLOC_025494	XLOC_025494	RGD1560796	8:76854286-76942652	GM_F344_N	GM_Lewis_N	OK	5.77883	3.89238	-0.570123	-1.39691	0.0038	0.0300191	yes
XLOC_002703	XLOC_002703	RGD1560565	1:201297853-201323708	GM_F344_N	GM_Lewis_N	OK	31.3294	43.5416	0.474879	1.29569	0.00615	0.0418408	yes
XLOC_007685	XLOC_007685	RGD1560523	13:16276946-16288371	GM_F344_N	GM_Lewis_N	OK	112.351	179.358	0.674825	1.88273	5e-05	0.0011297	yes
XLOC_011751	XLOC_011751	RGD1560511	17:53893473-54063011	GM_F344_N	GM_Lewis_N	OK	21.9699	14.1995	-0.629686	-1.67161	0.0002	0.00351569	yes
XLOC_012210	XLOC_012210	RGD1560341	18:51878267-51879776	GM_F344_N	GM_Lewis_N	OK	1.03408	0.436449	-1.24446	-1.34313	0.00765	0.0485187	yes
XLOC_016363	XLOC_016363	RGD1560248	3:34370673-34657032	GM_F344_N	GM_Lewis_N	OK	4.04666	2.8447	-0.508459	-1.33495	0.0046	0.0342835	yes
XLOC_006233	XLOC_006233	RGD1560175	11:58035112-58095559	GM_F344_N	GM_Lewis_N	OK	3.30557	2.36007	-0.486067	-1.47229	0.0021	0.0195972	yes
XLOC_019297	XLOC_019297	RGD1560157	4:55034600-55059213	GM_F344_N	GM_Lewis_N	OK	3.81078	2.39734	-0.668649	-1.67697	0.00095	0.0111688	yes
XLOC_020992	XLOC_020992	RGD1559904	5:25687466-25751686	GM_F344_N	GM_Lewis_N	OK	4.6462	3.18931	-0.542809	-1.47338	0.00235	0.0213143	yes
XLOC_002323	XLOC_002323	RGD1559690	1:149685953-149710264	GM_F344_N	GM_Lewis_N	OK	1.28611	0.72281	-0.831328	-1.25506	0.00785	0.0493313	yes
XLOC_004745	XLOC_004745	RGD1559575	10:34144700-34176440	GM_F344_N	GM_Lewis_N	OK	47.323	21.3382	-1.1491	-2.91222	5e-05	0.0011297	yes
XLOC_008322	XLOC_008322	RGD1559459	14:22760519-22789128	GM_F344_N	GM_Lewis_N	OK	20.2108	13.4984	-0.582335	-1.93032	5e-05	0.0011297	yes
XLOC_025450	XLOC_025450	RGD1359616	8:69218095-69243101	GM_F344_N	GM_Lewis_N	OK	13.8615	9.47874	-0.548313	-1.46194	0.0017	0.0168476	yes
XLOC_012284	XLOC_012284	RGD1359600	18:64688072-64753110	GM_F344_N	GM_Lewis_N	OK	6.16096	4.25218	-0.534952	-1.40624	0.00315	0.0261774	yes
XLOC_020760	XLOC_020760	RGD1359529	5:153698793-153704888	GM_F344_N	GM_Lewis_N	OK	163.512	312.364	0.933833	1.72317	0.0002	0.00351569	yes
XLOC_023919	XLOC_023919	RGD1359310	7:140029305-140038933	GM_F344_N	GM_Lewis_N	OK	66.2225	87.5627	0.402994	1.29686	0.0062	0.0420075	yes
XLOC_001512	XLOC_001512	RGD1311783	1:251994317-252010133	GM_F344_N	GM_Lewis_N	OK	9.62292	4.6558	-1.04745	-2.64607	5e-05	0.0011297	yes
XLOC_022350	XLOC_022350	RGD1311756	6:125052246-125132595	GM_F344_N	GM_Lewis_N	OK	14.6107	8.7134	-0.74572	-1.88599	0.0001	0.00199891	yes
XLOC_017787	XLOC_017787	RGD1311739	3:118833034-118865550	GM_F344_N	GM_Lewis_N	OK	16.636	26.1801	0.654157	1.51569	0.00195	0.0186086	yes
XLOC_000967	XLOC_000967	RGD1311703	1:174173895-174185067	GM_F344_N	GM_Lewis_N	OK	63.7447	46.2762	-0.462033	-1.50718	0.00135	0.014467	yes
XLOC_022068	XLOC_022068	RGD1311648	6:31758946-31845614	GM_F344_N	GM_Lewis_N	OK	14.7885	10.4451	-0.501653	-1.42958	0.00315	0.0261774	yes
XLOC_002993	XLOC_002993	RGD1311595	1:233431452-233515103	GM_F344_N	GM_Lewis_N	OK	2.15897	1.40549	-0.619264	-1.47973	0.00285	0.0246029	yes
XLOC_026401	XLOC_026401	RGD1311563	8:119677558-119749202	GM_F344_N	GM_Lewis_N	OK	44.237	32.7653	-0.433083	-1.35565	0.0043	0.0325334	yes
XLOC_003124	XLOC_003124	RGD1311558	1:265492016-265597362	GM_F344_N	GM_Lewis_N	OK	9.43318	6.76488	-0.479681	-1.38108	0.0042	0.0320121	yes
XLOC_014949	XLOC_014949	RGD1311435	2:225085890-225117932	GM_F344_N	GM_Lewis_N	OK	18.9635	14.0713	-0.430468	-1.28678	0.0071	0.0462412	yes
XLOC_003719	XLOC_003719	RGD1311273	10:15129182-15136988	GM_F344_N	GM_Lewis_N	OK	2.02872	3.76403	0.891711	1.29777	0.0061	0.0416555	yes
XLOC_021075	XLOC_021075	RGD1311249	5:59523080-59536423	GM_F344_N	GM_Lewis_N	OK	13.8276	18.7786	0.441539	1.27985	0.00725	0.046811	yes
XLOC_023710	XLOC_023710	RGD1311188,RGD1562665	7:113967695-114003929	GM_F344_N	GM_Lewis_N	OK	19.0871	29.9169	0.648361	1.84309	0.0003	0.00479273	yes
XLOC_023741	XLOC_023741	RGD1311154	7:116379780-116390554	GM_F344_N	GM_Lewis_N	OK	0.462188	1.234	1.41679	1.39994	0.00655	0.0435723	yes
XLOC_026227	XLOC_026227	RGD1311103	8:83342295-83343423	GM_F344_N	GM_Lewis_N	OK	3.76466	17.0969	2.18314	2.96	5e-05	0.0011297	yes
XLOC_021670	XLOC_021670	RGD1311019	5:173050658-173063784	GM_F344_N	GM_Lewis_N	OK	1.09704	3.70178	1.7546	2.2399	5e-05	0.0011297	yes
XLOC_006998	XLOC_006998	RGD1310964	12:19797887-19809160	GM_F344_N	GM_Lewis_N	OK	1.06429	2.96127	1.47633	2.30867	5e-05	0.0011297	yes
XLOC_002012	XLOC_002012	RGD1310942	1:84322699-84353333	GM_F344_N	GM_Lewis_N	OK	0.985826	2.41559	1.29297	1.91068	0.00075	0.00940126	yes
XLOC_017090	XLOC_017090	RGD1310660	3:170328703-170330492	GM_F344_N	GM_Lewis_N	OK	171.935	254.702	0.566949	1.73871	0.0003	0.00479273	yes
XLOC_019967	XLOC_019967	RGD1310606	4:185678032-185828199	GM_F344_N	GM_Lewis_N	OK	43.4923	22.6428	-0.941712	-1.60199	0.00055	0.00751165	yes
XLOC_002084	XLOC_002084	RGD1310358	1:90430168-90490153	GM_F344_N	GM_Lewis_N	OK	11.5139	7.89314	-0.544702	-1.61244	0.0014	0.0148483	yes
XLOC_020590	XLOC_020590	RGD1310351	5:136000951-136041560	GM_F344_N	GM_Lewis_N	OK	23.0635	16.6511	-0.469993	-1.57152	0.0006	0.00801509	yes
XLOC_006059	XLOC_006059	RGD1310348	11:84640031-84686640	GM_F344_N	GM_Lewis_N	OK	23.9003	33.4566	0.48526	1.42374	0.00265	0.0233163	yes
XLOC_012870	XLOC_012870	RGD1310262	19:25824607-25828563	GM_F344_N	GM_Lewis_N	OK	29.2895	55.3083	0.917113	2.01042	5e-05	0.0011297	yes
XLOC_006757	XLOC_006757	RGD1310159	12:36064108-36076129	GM_F344_N	GM_Lewis_N	OK	16.7798	28.4937	0.763921	1.68594	0.00085	0.0103095	yes
XLOC_000408	XLOC_000408	RGD1309888	1:79642938-79665876	GM_F344_N	GM_Lewis_N	OK	19.1354	29.0779	0.603677	1.71335	0.00025	0.00414261	yes
XLOC_001590	XLOC_001590	RGD1309759	1:2438822-2455845	GM_F344_N	GM_Lewis_N	OK	130.851	97.8067	-0.419923	-1.39389	0.0036	0.0288824	yes
XLOC_014668	XLOC_014668	RGD1309453	2:179675042-179809219	GM_F344_N	GM_Lewis_N	OK	6.95468	13.4673	0.953409	1.71777	0.0005	0.00702089	yes
XLOC_009634	XLOC_009634	RGD1309414	15:3788238-3814882	GM_F344_N	GM_Lewis_N	OK	9.76942	15.1557	0.633519	1.40007	0.0039	0.0305744	yes
XLOC_021017	XLOC_021017	RGD1309308	5:40306233-40340129	GM_F344_N	GM_Lewis_N	OK	12.4136	7.4301	-0.740471	-2.31101	5e-05	0.0011297	yes
XLOC_012376	XLOC_012376	RGD1309102	18:12576083-12652947	GM_F344_N	GM_Lewis_N	OK	13.7148	8.15307	-0.750318	-2.38324	5e-05	0.0011297	yes
XLOC_022225	XLOC_022225	RGD1308917	6:94281852-94295840	GM_F344_N	GM_Lewis_N	OK	12.3315	7.39128	-0.73845	-1.49696	0.00205	0.0193056	yes
XLOC_006597	XLOC_006597	RGD1308908	12:15339108-15364487	GM_F344_N	GM_Lewis_N	OK	7.16439	11.4948	0.682063	2.06195	5e-05	0.0011297	yes
XLOC_017866	XLOC_017866	RGD1308874	3:141203218-141245928	GM_F344_N	GM_Lewis_N	OK	33.0438	21.2816	-0.634774	-2.00934	5e-05	0.0011297	yes
XLOC_017080	XLOC_017080	RGD1308612	3:169673675-169677188	GM_F344_N	GM_Lewis_N	OK	23.3731	31.6739	0.438447	1.27901	0.00755	0.0481813	yes
XLOC_020489	XLOC_020489	RGD1308489	5:106085432-106164167	GM_F344_N	GM_Lewis_N	OK	18.5293	12.858	-0.527142	-1.67397	0.0005	0.00702089	yes
XLOC_007748	XLOC_007748	RGD1308290	13:46546381-46585194	GM_F344_N	GM_Lewis_N	OK	21.346	13.8102	-0.628231	-1.33639	0.00685	0.0451305	yes
XLOC_003130	XLOC_003130	RGD1308127	1:267128505-267190573	GM_F344_N	GM_Lewis_N	OK	11.4336	8.03839	-0.508305	-1.43253	0.0025	0.0222943	yes
XLOC_017121	XLOC_017121	RGD1308019	3:3350807-3357318	GM_F344_N	GM_Lewis_N	OK	20.6108	14.2033	-0.537176	-1.51748	0.0015	0.0155094	yes
XLOC_021158	XLOC_021158	RGD1307983	5:77887843-77902746	GM_F344_N	GM_Lewis_N	OK	17.4257	12.1572	-0.519404	-1.3023	0.00535	0.0380319	yes
XLOC_026271	XLOC_026271	RGD1307882	8:100554536-100612239	GM_F344_N	GM_Lewis_N	OK	8.33893	5.80806	-0.521805	-1.53217	0.00125	0.0137167	yes
XLOC_024055	XLOC_024055	RGD1307722	7:9829669-9838354	GM_F344_N	GM_Lewis_N	OK	8.20217	13.0546	0.670478	1.5477	0.0019	0.0182371	yes
XLOC_005475	XLOC_005475	RGD1307410	10:109503078-109510386	GM_F344_N	GM_Lewis_N	OK	10.5566	17.5373	0.732276	1.97677	5e-05	0.0011297	yes
XLOC_001914	XLOC_001914	RGD1307390	1:78241153-78310851	GM_F344_N	GM_Lewis_N	OK	8.40951	15.064	0.841012	1.73026	0.00065	0.00842341	yes
XLOC_008011	XLOC_008011	RGD1307161	13:99319448-99339606	GM_F344_N	GM_Lewis_N	OK	44.9887	31.4493	-0.516533	-1.74103	0.0002	0.00351569	yes
XLOC_003116	XLOC_003116	RGD1307158	1:263092434-263127116	GM_F344_N	GM_Lewis_N	OK	11.8209	8.67621	-0.446206	-1.35515	0.0045	0.0338136	yes
XLOC_026849	XLOC_026849	RGD1306941	9:56272630-56282718	GM_F344_N	GM_Lewis_N	OK	6.38772	3.46652	-0.881812	-2.24758	5e-05	0.0011297	yes
XLOC_021378	XLOC_021378	RGD1306880	5:140059266-140085889	GM_F344_N	GM_Lewis_N	OK	2.01927	3.41965	0.760017	1.50906	0.002	0.0189758	yes
XLOC_016963	XLOC_016963	RGD1306861	3:149125711-149215456	GM_F344_N	GM_Lewis_N	OK	7.40557	5.56156	-0.413122	-1.31439	0.0064	0.0428862	yes
XLOC_017805	XLOC_017805	RGD1306816	3:120697389-120744289	GM_F344_N	GM_Lewis_N	OK	17.6595	10.3515	-0.770604	-2.354	5e-05	0.0011297	yes
XLOC_011338	XLOC_011338	RGD1306613	17:54911842-54918413	GM_F344_N	GM_Lewis_N	OK	6.6105	4.35083	-0.603469	-1.64328	0.0005	0.00702089	yes
XLOC_014358	XLOC_014358	RGD1306583	2:35069281-35100945	GM_F344_N	GM_Lewis_N	OK	30.3149	22.835	-0.408777	-1.2792	0.00685	0.0451305	yes
XLOC_000038	XLOC_000038	RGD1306565	1:15202307-15346523	GM_F344_N	GM_Lewis_N	OK	5.36617	2.40341	-1.15881	-1.31622	0.00215	0.0199283	yes
XLOC_023760	XLOC_023760	RGD1305939	7:117441098-117469873	GM_F344_N	GM_Lewis_N	OK	1.04222	3.35071	1.68481	2.41063	5e-05	0.0011297	yes
XLOC_023885	XLOC_023885	RGD1305928	7:137317937-137339581	GM_F344_N	GM_Lewis_N	OK	11.7245	29.9376	1.35244	2.26323	5e-05	0.0011297	yes
XLOC_002276	XLOC_002276	RGD1305713	1:137997342-138004189	GM_F344_N	GM_Lewis_N	OK	10.1444	6.7512	-0.587465	-1.405	0.0042	0.0320121	yes
XLOC_012471	XLOC_012471	RGD1305704	18:37492158-37498470	GM_F344_N	GM_Lewis_N	OK	5.75475	4.02218	-0.516777	-1.55722	0.002	0.0189758	yes
XLOC_002601	XLOC_002601	RGD1305592,RGD1564195	1:186193173-186199354	GM_F344_N	GM_Lewis_N	OK	23.5247	35.7133	0.602288	1.517	0.0016	0.0161977	yes
XLOC_001460	XLOC_001460	RGD1305314	1:246057956-246082661	GM_F344_N	GM_Lewis_N	OK	2.21785	1.53253	-0.533245	-1.33635	0.00635	0.0426727	yes
XLOC_016942	XLOC_016942	RGD1305020	3:146601762-146708382	GM_F344_N	GM_Lewis_N	OK	2.22528	1.45052	-0.617418	-1.32747	0.0068	0.0449089	yes
XLOC_013305	XLOC_013305	RGD1304884	19:50436033-50484012	GM_F344_N	GM_Lewis_N	OK	2.80907	9.56442	1.76758	1.71286	0.00125	0.0137167	yes
XLOC_016216	XLOC_016216	RGD1304868	3:5109970-5118896	GM_F344_N	GM_Lewis_N	OK	6.69283	12.0037	0.842794	1.8094	0.00015	0.00278226	yes
XLOC_020315	XLOC_020315	RGD1304693	5:39528932-39645605	GM_F344_N	GM_Lewis_N	OK	4.3639	2.57345	-0.761913	-1.32326	0.0074	0.0474447	yes
XLOC_020458	XLOC_020458	RGD1304595	5:80529944-80558538	GM_F344_N	GM_Lewis_N	OK	27.5821	18.5424	-0.572908	-1.74018	0.0002	0.00351569	yes
XLOC_022906	XLOC_022906	RGD1304563	6:129116958-129209466	GM_F344_N	GM_Lewis_N	OK	1.71343	3.21595	0.908358	1.47014	0.0024	0.0216249	yes
XLOC_002009	XLOC_002009	RGD1303117	1:84265740-84289384	GM_F344_N	GM_Lewis_N	OK	51.5198	109.316	1.0853	3.18657	5e-05	0.0011297	yes
XLOC_015406	XLOC_015406	RGD1302996,RGD1303066	20:2992389-3009762	GM_F344_N	GM_Lewis_N	OK	51.6897	73.4235	0.506366	1.42839	0.00265	0.0233163	yes
XLOC_005084	XLOC_005084	Rffl	10:71025032-71086222	GM_F344_N	GM_Lewis_N	OK	16.0266	9.9687	-0.684988	-1.57805	0.0011	0.0124609	yes
XLOC_023386	XLOC_023386	Rexo1	7:10664315-10683967	GM_F344_N	GM_Lewis_N	OK	14.17	19.6568	0.472191	1.27663	0.0072	0.046616	yes
XLOC_027824	XLOC_027824	Reps2	X:52807966-53089191	GM_F344_N	GM_Lewis_N	OK	7.30887	5.3664	-0.445693	-1.44053	0.00245	0.0219673	yes
XLOC_019578	XLOC_019578	Reg3g	4:112418257-112420902	GM_F344_N	GM_Lewis_N	OK	2.67055	6.43757	1.26938	1.60808	0.00185	0.0179243	yes
XLOC_025374	XLOC_025374	Rdx	8:55403999-55450183	GM_F344_N	GM_Lewis_N	OK	9.10814	5.74461	-0.664947	-1.92892	0.0001	0.00199891	yes
XLOC_015794	XLOC_015794	Rdbp	20:4072123-4081930	GM_F344_N	GM_Lewis_N	OK	37.7409	51.5249	0.44914	1.30691	0.00635	0.0426727	yes
XLOC_025395	XLOC_025395	Rcn2	8:59642817-59659854	GM_F344_N	GM_Lewis_N	OK	18.4062	11.8099	-0.640199	-1.8413	0.00025	0.00414261	yes
XLOC_008295	XLOC_008295	Rchy1	14:17671345-17698982	GM_F344_N	GM_Lewis_N	OK	50.6247	36.4813	-0.472684	-1.36915	0.0033	0.0270285	yes
XLOC_009465	XLOC_009465	Rcbtb1	15:38290292-38391822	GM_F344_N	GM_Lewis_N	OK	28.5999	19.7254	-0.53595	-1.72028	0.0004	0.0059355	yes
XLOC_020239	XLOC_020239	Rbpsuh	5:4663832-4666939	GM_F344_N	GM_Lewis_N	OK	3.1305	1.05219	-1.573	-2.67259	5e-05	0.0011297	yes
XLOC_021617	XLOC_021617	Rbp7	5:166528435-166533050	GM_F344_N	GM_Lewis_N	OK	31.0442	46.1429	0.571787	1.37423	0.00485	0.0355674	yes
XLOC_025595	XLOC_025595	Rbp2	8:103661378-103685771	GM_F344_N	GM_Lewis_N	OK	19.7838	48.1249	1.28247	2.97194	5e-05	0.0011297	yes
XLOC_028546	XLOC_028546	Rbmx	X:142109781-142119369	GM_F344_N	GM_Lewis_N	OK	15.8877	11.283	-0.49377	-1.37072	0.00535	0.0380319	yes
XLOC_026058	XLOC_026058	Rbm7	8:51768502-51779238	GM_F344_N	GM_Lewis_N	OK	32.3596	22.3866	-0.531559	-1.37492	0.00465	0.0345468	yes
XLOC_026350	XLOC_026350	Rbm6	8:113027950-113129208	GM_F344_N	GM_Lewis_N	OK	19.7948	27.61	0.480068	1.45499	0.0021	0.0195972	yes
XLOC_002040	XLOC_002040	Rbm42	1:85692753-85702755	GM_F344_N	GM_Lewis_N	OK	78.5685	103.141	0.392599	1.28892	0.00655	0.0435723	yes
XLOC_013358	XLOC_013358	Rbm34	19:56864493-56885329	GM_F344_N	GM_Lewis_N	OK	5.75888	3.87683	-0.570912	-1.38254	0.00425	0.0322292	yes
XLOC_017258	XLOC_017258	Rbm18	3:15227143-15303835	GM_F344_N	GM_Lewis_N	OK	22.13	15.6446	-0.500333	-1.30416	0.00705	0.0460248	yes
XLOC_017934	XLOC_017934	Rbl1	3:147733024-147796699	GM_F344_N	GM_Lewis_N	OK	7.74989	4.45384	-0.799127	-2.02562	0.00015	0.00278226	yes
XLOC_017829	XLOC_017829	Rbbp9	3:133074262-133097972	GM_F344_N	GM_Lewis_N	OK	7.47364	4.91603	-0.604319	-1.28321	0.00765	0.0485187	yes
XLOC_001159	XLOC_001159	Rassf7	1:201410278-201413094	GM_F344_N	GM_Lewis_N	OK	52.813	85.0325	0.68712	2.18368	5e-05	0.0011297	yes
XLOC_000619	XLOC_000619	Rasip1	1:96097573-96108543	GM_F344_N	GM_Lewis_N	OK	2.96602	8.47668	1.51497	2.65424	5e-05	0.0011297	yes
XLOC_017666	XLOC_017666	Rasgrp1	3:103370164-103433077	GM_F344_N	GM_Lewis_N	OK	8.09808	5.16146	-0.649801	-1.68037	0.00155	0.0158572	yes
XLOC_014288	XLOC_014288	Rasa1	2:14202761-14288386	GM_F344_N	GM_Lewis_N	OK	8.481	5.702	-0.572765	-1.69919	0.0003	0.00479273	yes
XLOC_004710	XLOC_004710	Rars	10:20721169-20745484	GM_F344_N	GM_Lewis_N	OK	73.2349	50.2549	-0.543266	-1.78459	0.00035	0.00536265	yes
XLOC_024649	XLOC_024649	Rapgef3	7:136452768-136475384	GM_F344_N	GM_Lewis_N	OK	3.77529	8.26414	1.13028	1.89456	0.0001	0.00199891	yes
XLOC_016248	XLOC_016248	Rapgef1	3:8610017-8680197	GM_F344_N	GM_Lewis_N	OK	1.96971	0.769256	-1.35645	-1.63723	0.0017	0.0168476	yes
XLOC_020786	XLOC_020786	Rap1gap	5:156468528-156489663	GM_F344_N	GM_Lewis_N	OK	27.8349	51.9172	0.899319	2.01133	5e-05	0.0011297	yes
XLOC_024290	XLOC_024290	Rap1b	7:57129151-57157726	GM_F344_N	GM_Lewis_N	OK	78.3156	37.5908	-1.05892	-2.05929	0.0001	0.00199891	yes
XLOC_014859	XLOC_014859	Rap1a	2:200980317-201058286	GM_F344_N	GM_Lewis_N	OK	68.0099	45.9039	-0.56713	-1.89077	5e-05	0.0011297	yes
XLOC_007055	XLOC_007055	Ran	12:28736785-28740074	GM_F344_N	GM_Lewis_N	OK	304.366	230.634	-0.400202	-1.30773	0.00525	0.0375642	yes
XLOC_014425	XLOC_014425	Rai14	2:59923109-60060724	GM_F344_N	GM_Lewis_N	OK	1.19872	2.34084	0.965535	1.79593	0.0003	0.00479273	yes
XLOC_016678	XLOC_016678	Rad51	3:105625264-105650745	GM_F344_N	GM_Lewis_N	OK	8.64627	5.77962	-0.581102	-1.39212	0.0034	0.0276687	yes
XLOC_024378	XLOC_024378	Rad21	7:88267647-88294703	GM_F344_N	GM_Lewis_N	OK	59.7626	35.5537	-0.749242	-2.49894	5e-05	0.0011297	yes
XLOC_019702	XLOC_019702	Rad18	4:148452004-148543781	GM_F344_N	GM_Lewis_N	OK	3.3785	1.87218	-0.851668	-1.58933	0.00115	0.0128592	yes
XLOC_024686	XLOC_024686	Racgap1	7:138365815-138395716	GM_F344_N	GM_Lewis_N	OK	21.0426	13.4302	-0.647833	-1.99483	5e-05	0.0011297	yes
XLOC_006252	XLOC_006252	Rabl3	11:64943198-65006792	GM_F344_N	GM_Lewis_N	OK	10.0787	4.58129	-1.13749	-2.24958	5e-05	0.0011297	yes
XLOC_001957	XLOC_001957	Rabac1	1:80271950-80275050	GM_F344_N	GM_Lewis_N	OK	110.593	149.282	0.432775	1.3392	0.00465	0.0345468	yes
XLOC_000801	XLOC_000801	Rab6a	1:158038601-158080222	GM_F344_N	GM_Lewis_N	OK	79.386	49.2079	-0.689996	-2.30616	5e-05	0.0011297	yes
XLOC_019638	XLOC_019638	Rab43	4:121976659-121999914	GM_F344_N	GM_Lewis_N	OK	21.4843	13.4046	-0.680557	-1.84804	0.0004	0.0059355	yes
XLOC_020272	XLOC_020272	Rab2a	5:22389292-22454543	GM_F344_N	GM_Lewis_N	OK	139.742	93.3993	-0.581285	-1.29874	0.0054	0.0382882	yes
XLOC_012555	XLOC_012555	Rab27b	18:66676371-66747946	GM_F344_N	GM_Lewis_N	OK	12.0527	8.64509	-0.479407	-1.5939	0.00115	0.0128592	yes
XLOC_011119	XLOC_011119	Rab24	17:15350083-15356002	GM_F344_N	GM_Lewis_N	OK	46.68	93.43	1.00108	1.6473	0.00055	0.00751165	yes
XLOC_024267	XLOC_024267	Rab21	7:54544087-54575772	GM_F344_N	GM_Lewis_N	OK	47.4539	32.6372	-0.540008	-1.34951	0.0061	0.0416555	yes
XLOC_002797	XLOC_002797	Rab1b	1:207720831-207727552	GM_F344_N	GM_Lewis_N	OK	89.6109	52.0183	-0.784657	-2.42446	5e-05	0.0011297	yes
XLOC_011360	XLOC_011360	Rab18	17:63497923-63529233	GM_F344_N	GM_Lewis_N	OK	50.1554	26.8023	-0.904049	-3.00958	5e-05	0.0011297	yes
XLOC_017250	XLOC_017250	Rab14	3:14243561-14256927	GM_F344_N	GM_Lewis_N	OK	39.4318	27.648	-0.512181	-1.60242	0.00045	0.00646203	yes
XLOC_008541	XLOC_008541	Rab1	14:100972656-101051412	GM_F344_N	GM_Lewis_N	OK	269.235	172.886	-0.639045	-1.44588	0.0032	0.0264594	yes
XLOC_017610	XLOC_017610	Qser1	3:90092447-90156936	GM_F344_N	GM_Lewis_N	OK	1.32154	0.83705	-0.658837	-1.39839	0.00305	0.0256571	yes
XLOC_019826	XLOC_019826	Pzp	4:165502285-165603598	GM_F344_N	GM_Lewis_N	OK	2.15839	3.73096	0.789591	1.67072	0.0006	0.00801509	yes
XLOC_005321	XLOC_005321	Pyy	10:91174356-91175544	GM_F344_N	GM_Lewis_N	OK	424.467	604.115	0.509172	1.66915	0.00035	0.00536265	yes
XLOC_013696	XLOC_013696	Pxmp3	2:98260284-98385639	GM_F344_N	GM_Lewis_N	OK	32.6157	23.0669	-0.499744	-1.32793	0.00535	0.0380319	yes
XLOC_005911	XLOC_005911	Pvrl3	11:55843774-55940634	GM_F344_N	GM_Lewis_N	OK	76.626	49.155	-0.640495	-2.08056	5e-05	0.0011297	yes
XLOC_001933	XLOC_001933	Pvrl2	1:79021830-79059817	GM_F344_N	GM_Lewis_N	OK	81.4518	106.749	0.390197	1.27542	0.008	0.04995	yes
XLOC_022070	XLOC_022070	Pum2	6:32152610-32234162	GM_F344_N	GM_Lewis_N	OK	24.4487	18.6287	-0.39223	-1.33565	0.0061	0.0416555	yes
XLOC_026068	XLOC_026068	Pts	8:53880454-53887729	GM_F344_N	GM_Lewis_N	OK	43.8366	29.1151	-0.590367	-1.79253	0.0002	0.00351569	yes
XLOC_001635	XLOC_001635	Ptprk	1:17320047-17752492	GM_F344_N	GM_Lewis_N	OK	18.3593	5.45988	-1.74957	-1.6075	0.00165	0.0165211	yes
XLOC_000285	XLOC_000285	Ptprh	1:67959495-68004285	GM_F344_N	GM_Lewis_N	OK	42.2905	64.8292	0.616308	1.92701	5e-05	0.0011297	yes
XLOC_025403	XLOC_025403	Ptpn9	8:60734223-60819404	GM_F344_N	GM_Lewis_N	OK	20.8932	14.277	-0.54934	-1.70681	0.00015	0.00278226	yes
XLOC_027179	XLOC_027179	Ptp4a1	9:29617635-29625197	GM_F344_N	GM_Lewis_N	OK	30.1482	8.3815	-1.84679	-5.607	5e-05	0.0011297	yes
XLOC_018051	XLOC_018051	Ptk6	3:170333352-170345096	GM_F344_N	GM_Lewis_N	OK	13.0248	8.04619	-0.694883	-1.8311	0.00015	0.00278226	yes
XLOC_018001	XLOC_018001	Ptgis	3:158356236-158388511	GM_F344_N	GM_Lewis_N	OK	7.10673	14.2857	1.00731	1.67984	0.00075	0.00940126	yes
XLOC_013185	XLOC_013185	Ptger1	19:26160728-26163156	GM_F344_N	GM_Lewis_N	OK	9.13074	13.5025	0.564426	1.28198	0.0057	0.0398323	yes
XLOC_001423	XLOC_001423	Pten	1:236769731-236843302	GM_F344_N	GM_Lewis_N	OK	21.2427	14.6387	-0.537183	-1.57625	0.00215	0.0199283	yes
XLOC_019557	XLOC_019557	Ptcd3	4:105159833-105187103	GM_F344_N	GM_Lewis_N	OK	18.2634	12.9878	-0.491794	-1.52294	0.0019	0.0182371	yes
XLOC_004340	XLOC_004340	Psme3	10:90343256-90352956	GM_F344_N	GM_Lewis_N	OK	23.6851	17.7671	-0.414769	-1.31256	0.0062	0.0420075	yes
XLOC_014768	XLOC_014768	Psmd4	2:189933086-189942708	GM_F344_N	GM_Lewis_N	OK	91.4215	138.174	0.595882	1.96904	5e-05	0.0011297	yes
XLOC_017319	XLOC_017319	Psmd14	3:43660132-43715622	GM_F344_N	GM_Lewis_N	OK	76.6615	54.5771	-0.490205	-1.60279	0.00095	0.0111688	yes
XLOC_026972	XLOC_026972	Psmd1	9:84807821-84882942	GM_F344_N	GM_Lewis_N	OK	28.1586	19.0384	-0.564664	-1.84261	0.0001	0.00199891	yes
XLOC_009282	XLOC_009282	Psmc6	15:21217366-21239320	GM_F344_N	GM_Lewis_N	OK	42.7851	30.8193	-0.473274	-1.59755	0.0007	0.00891012	yes
XLOC_015814	XLOC_015814	Psmb8	20:4786259-4789223	GM_F344_N	GM_Lewis_N	OK	60.5748	84.0529	0.472581	1.48456	0.00155	0.0158572	yes
XLOC_002034	XLOC_002034	Psenen	1:85607050-85613548	GM_F344_N	GM_Lewis_N	OK	254.967	355.272	0.478617	1.43059	0.0018	0.0175743	yes
XLOC_005123	XLOC_005123	Prr11	10:75362693-75382514	GM_F344_N	GM_Lewis_N	OK	4.93926	2.03092	-1.28216	-1.43183	0.00395	0.0308197	yes
XLOC_027803	XLOC_027803	Prps2	X:47274361-47316477	GM_F344_N	GM_Lewis_N	OK	4.60585	2.89541	-0.669699	-1.66618	0.0007	0.00891012	yes
XLOC_004091	XLOC_004091	Prpf8	10:62786224-62830941	GM_F344_N	GM_Lewis_N	OK	19.9376	14.3057	-0.478895	-1.58202	0.00095	0.0111688	yes
XLOC_017300	XLOC_017300	Prpf40a	3:34659808-34750559	GM_F344_N	GM_Lewis_N	OK	19.5044	12.8119	-0.606317	-1.82848	0.0002	0.00351569	yes
XLOC_010778	XLOC_010778	Prosc	16:69329364-69342072	GM_F344_N	GM_Lewis_N	OK	12.7247	8.75145	-0.540035	-1.39623	0.005	0.0363759	yes
XLOC_028332	XLOC_028332	Prkx	X:63484552-63533858	GM_F344_N	GM_Lewis_N	OK	6.22339	4.47893	-0.474544	-1.25108	0.00775	0.0489456	yes
XLOC_000778	XLOC_000778	Prkrir	1:155982781-155998561	GM_F344_N	GM_Lewis_N	OK	14.1229	9.21698	-0.615667	-1.90395	5e-05	0.0011297	yes
XLOC_001813	XLOC_001813	Prkcg	1:64145748-64172712	GM_F344_N	GM_Lewis_N	OK	0.178465	0.618951	1.79419	1.73979	0.00075	0.00940126	yes
XLOC_015013	XLOC_015013	Prkacb	2:244945875-245035536	GM_F344_N	GM_Lewis_N	OK	32.5942	23.6575	-0.462315	-1.49018	0.00205	0.0193056	yes
XLOC_021272	XLOC_021272	Prkaa2	5:126001318-126074196	GM_F344_N	GM_Lewis_N	OK	11.4509	7.84985	-0.54472	-1.84057	5e-05	0.0011297	yes
XLOC_015695	XLOC_015695	Prep	20:49024807-49146074	GM_F344_N	GM_Lewis_N	OK	14.1871	10.1005	-0.490159	-1.40326	0.00265	0.0233163	yes
XLOC_003132	XLOC_003132	Prdx3,Sfxn4	1:267443206-267481342	GM_F344_N	GM_Lewis_N	OK	156.856	107.223	-0.548829	-1.69342	0.00045	0.00646203	yes
XLOC_005320	XLOC_005320	Ppy	10:91167957-91169253	GM_F344_N	GM_Lewis_N	OK	36.1672	56.6404	0.647149	1.40957	0.0026	0.0229623	yes
XLOC_007103	XLOC_007103	Pptc7	12:35445301-35483671	GM_F344_N	GM_Lewis_N	OK	14.8605	9.17596	-0.69555	-2.11951	5e-05	0.0011297	yes
XLOC_007602	XLOC_007602	Pppde1	13:93895168-93905518	GM_F344_N	GM_Lewis_N	OK	11.9027	8.71615	-0.44953	-1.37036	0.00425	0.0322292	yes
XLOC_018905	XLOC_018905	Ppp4r2	4:135720575-135761507	GM_F344_N	GM_Lewis_N	OK	21.1088	14.7099	-0.521051	-1.77777	0.0004	0.0059355	yes
XLOC_008535	XLOC_008535	Ppp3r1	14:98060301-98099092	GM_F344_N	GM_Lewis_N	OK	46.8727	33.2377	-0.495929	-1.67079	0.0005	0.00702089	yes
XLOC_009978	XLOC_009978	Ppp3cc	15:50615985-50688767	GM_F344_N	GM_Lewis_N	OK	7.54266	4.9444	-0.609277	-1.3796	0.00465	0.0345468	yes
XLOC_009176	XLOC_009176	Ppp3cb	15:3986289-4032501	GM_F344_N	GM_Lewis_N	OK	15.785	10.3153	-0.613772	-1.83369	0.0001	0.00199891	yes
XLOC_022768	XLOC_022768	Ppp2r5e	6:98047315-98198973	GM_F344_N	GM_Lewis_N	OK	9.27596	6.83054	-0.441496	-1.38675	0.0038	0.0300191	yes
XLOC_002830	XLOC_002830	Ppp2r5b	1:209001431-209010748	GM_F344_N	GM_Lewis_N	OK	14.3037	21.2507	0.571122	1.61524	0.00085	0.0103095	yes
XLOC_025366	XLOC_025366	Ppp2r1b	8:54208125-54229044	GM_F344_N	GM_Lewis_N	OK	39.9217	29.4924	-0.436828	-1.44364	0.00235	0.0213143	yes
XLOC_018465	XLOC_018465	Ppp1r9a	4:29654438-29933937	GM_F344_N	GM_Lewis_N	OK	2.20892	1.4167	-0.640803	-1.4283	0.0071	0.0462412	yes
XLOC_027031	XLOC_027031	Ppp1r7	9:92623907-92655195	GM_F344_N	GM_Lewis_N	OK	13.0274	9.19118	-0.503223	-1.26711	0.00765	0.0485187	yes
XLOC_010753	XLOC_010753	Ppp1r3b	16:60552370-60564789	GM_F344_N	GM_Lewis_N	OK	11.5003	8.56995	-0.424311	-1.30953	0.00595	0.0410052	yes
XLOC_005983	XLOC_005983	Ppp1r2	11:71319293-71342716	GM_F344_N	GM_Lewis_N	OK	51.3073	34.5127	-0.572036	-1.93035	0.0001	0.00199891	yes
XLOC_002153	XLOC_002153	Ppp1r15a	1:95994022-95997127	GM_F344_N	GM_Lewis_N	OK	22.5072	31.9273	0.504406	1.3509	0.005	0.0363759	yes
XLOC_001273	XLOC_001273	Ppp1r14b	1:209648656-209650767	GM_F344_N	GM_Lewis_N	OK	99.4473	155.267	0.642747	2.015	5e-05	0.0011297	yes
XLOC_007762	XLOC_007762	Ppp1r12b	13:47704662-47917673	GM_F344_N	GM_Lewis_N	OK	1.04685	2.02031	0.948518	1.44346	0.003	0.025379	yes
XLOC_018719	XLOC_018719	Ppm1k	4:87366272-87393124	GM_F344_N	GM_Lewis_N	OK	2.27812	1.49807	-0.604733	-1.40465	0.00425	0.0322292	yes
XLOC_014093	XLOC_014093	Ppm1j	2:200039631-200044700	GM_F344_N	GM_Lewis_N	OK	14.2817	48.0648	1.75081	4.5035	5e-05	0.0011297	yes
XLOC_022229	XLOC_022229	Ppm1a	6:95161644-95204945	GM_F344_N	GM_Lewis_N	OK	47.2991	28.3455	-0.738692	-1.78572	0.0002	0.00351569	yes
XLOC_015859	XLOC_015859	Ppil1	20:7548890-7570650	GM_F344_N	GM_Lewis_N	OK	59.1737	78.468	0.40715	1.2718	0.0079	0.049551	yes
XLOC_021377	XLOC_021377	Ppcs	5:140007140-140012690	GM_F344_N	GM_Lewis_N	OK	25.2213	34.9777	0.471792	1.30302	0.0065	0.0433272	yes
XLOC_008341	XLOC_008341	Ppat	14:33492706-33543743	GM_F344_N	GM_Lewis_N	OK	16.553	10.7009	-0.629363	-1.7146	0.00035	0.00536265	yes
XLOC_007022	XLOC_007022	Por	12:22078628-22154468	GM_F344_N	GM_Lewis_N	OK	63.4772	100.717	0.665997	2.19994	5e-05	0.0011297	yes
XLOC_019248	XLOC_019248	Pon2	4:30033228-30068643	GM_F344_N	GM_Lewis_N	OK	86.8595	64.0252	-0.440044	-1.47522	0.0019	0.0182371	yes
XLOC_014811	XLOC_014811	Polr3gl	2:191376371-191393000	GM_F344_N	GM_Lewis_N	OK	9.64782	15.6318	0.696211	1.58787	0.00135	0.014467	yes
XLOC_024181	XLOC_024181	Polr3b	7:21162603-21271931	GM_F344_N	GM_Lewis_N	OK	2.94886	1.90703	-0.628832	-1.37578	0.0039	0.0305744	yes
XLOC_002716	XLOC_002716	Polr2l	1:201659266-201661275	GM_F344_N	GM_Lewis_N	OK	227.578	307.846	0.435849	1.29419	0.0065	0.0433272	yes
XLOC_012078	XLOC_012078	Polr2d	18:24205325-24212458	GM_F344_N	GM_Lewis_N	OK	45.7961	30.4739	-0.587649	-1.677	0.0005	0.00702089	yes
XLOC_008741	XLOC_008741	Polr2b	14:33010197-33107615	GM_F344_N	GM_Lewis_N	OK	16.8957	12.6408	-0.418569	-1.27789	0.0063	0.042458	yes
XLOC_002243	XLOC_002243	Polg	1:135140463-135213264	GM_F344_N	GM_Lewis_N	OK	7.52161	4.60382	-0.708209	-1.49772	0.0021	0.0195972	yes
XLOC_002822	XLOC_002822	Pola2	1:208573152-208597195	GM_F344_N	GM_Lewis_N	OK	6.45628	10.6619	0.723687	1.5385	0.00155	0.0158572	yes
XLOC_028364	XLOC_028364	Pola1	X:80650453-80965941	GM_F344_N	GM_Lewis_N	OK	3.2851	1.64783	-0.995374	-2.39488	5e-05	0.0011297	yes
XLOC_028447	XLOC_028447	Pof1b	X:101218843-101288845	GM_F344_N	GM_Lewis_N	OK	57.5257	32.19	-0.837593	-2.7796	5e-05	0.0011297	yes
XLOC_021511	XLOC_021511	Pnrc2	5:154637185-154655829	GM_F344_N	GM_Lewis_N	OK	121.289	82.3691	-0.558275	-1.5347	0.0013	0.0141335	yes
XLOC_008573	XLOC_008573	Pnpt1	14:110130402-110161762	GM_F344_N	GM_Lewis_N	OK	12.2484	7.01178	-0.804736	-2.47988	5e-05	0.0011297	yes
XLOC_022150	XLOC_022150	Pnpla8	6:63644427-63708320	GM_F344_N	GM_Lewis_N	OK	14.6403	10.9348	-0.421017	-1.39139	0.0029	0.0248393	yes
XLOC_016217	XLOC_016217	Pnpla7	3:5122164-5201147	GM_F344_N	GM_Lewis_N	OK	4.9423	8.98085	0.86167	1.79429	0.0001	0.00199891	yes
XLOC_001166	XLOC_001166	Pnpla2	1:201641938-201647021	GM_F344_N	GM_Lewis_N	OK	52.0867	81.3525	0.643272	2.088	5e-05	0.0011297	yes
XLOC_008943	XLOC_008943	Pno1	14:98101269-98111019	GM_F344_N	GM_Lewis_N	OK	17.5879	12.3039	-0.515472	-1.33953	0.0054	0.0382882	yes
XLOC_003947	XLOC_003947	Pmp22	10:49305834-49335888	GM_F344_N	GM_Lewis_N	OK	237.278	341.788	0.526524	1.5341	0.00135	0.014467	yes
XLOC_024567	XLOC_024567	Pmm1	7:120323804-120334117	GM_F344_N	GM_Lewis_N	OK	37.3556	55.3854	0.568181	1.67968	0.0002	0.00351569	yes
XLOC_026135	XLOC_026135	Pml	8:62020338-62051927	GM_F344_N	GM_Lewis_N	OK	2.96241	1.40333	-1.07791	-1.51935	0.0021	0.0195972	yes
XLOC_026273	XLOC_026273	Pls1	8:100824263-100922489	GM_F344_N	GM_Lewis_N	OK	118.55	65.2973	-0.860403	-2.38566	5e-05	0.0011297	yes
XLOC_021600	XLOC_021600	Plod1	5:164987089-165012581	GM_F344_N	GM_Lewis_N	OK	5.17423	11.0743	1.0978	2.06709	0.0001	0.00199891	yes
XLOC_024079	XLOC_024079	Plk5	7:10858116-10866526	GM_F344_N	GM_Lewis_N	OK	2.44896	6.23163	1.34744	1.71727	0.00075	0.00940126	yes
XLOC_013768	XLOC_013768	Plk4	2:127760507-127779904	GM_F344_N	GM_Lewis_N	OK	4.48192	2.40027	-0.900922	-2.03631	5e-05	0.0011297	yes
XLOC_021337	XLOC_021337	Plk3	5:137442866-137448715	GM_F344_N	GM_Lewis_N	OK	3.19762	5.96925	0.900552	1.62566	0.00135	0.014467	yes
XLOC_001997	XLOC_001997	Plekhg2	1:83469283-83482636	GM_F344_N	GM_Lewis_N	OK	2.40916	4.26008	0.822354	1.73638	0.00045	0.00646203	yes
XLOC_026773	XLOC_026773	Plekhb2	9:33585360-33618323	GM_F344_N	GM_Lewis_N	OK	152.232	114.815	-0.406956	-1.27717	0.0076	0.0483692	yes
XLOC_024492	XLOC_024492	Plec	7:114202681-114262385	GM_F344_N	GM_Lewis_N	OK	21.2962	35.617	0.741969	2.31457	5e-05	0.0011297	yes
XLOC_016727	XLOC_016727	Pldn	3:109706780-109718415	GM_F344_N	GM_Lewis_N	OK	11.8528	7.88919	-0.58728	-1.66534	0.00065	0.00842341	yes
XLOC_021648	XLOC_021648	Plch2	5:171785508-171865855	GM_F344_N	GM_Lewis_N	OK	24.5307	41.2067	0.748289	1.87133	0.0001	0.00199891	yes
XLOC_005338	XLOC_005338	Plcd3	10:92234533-92275467	GM_F344_N	GM_Lewis_N	OK	7.64395	14.6569	0.939194	2.39605	5e-05	0.0011297	yes
XLOC_026411	XLOC_026411	Plcd1	8:124022946-124052193	GM_F344_N	GM_Lewis_N	OK	18.0401	24.6768	0.45195	1.36303	0.00495	0.0361559	yes
XLOC_010801	XLOC_010801	Plat	16:73711312-73736604	GM_F344_N	GM_Lewis_N	OK	7.81222	11.9178	0.609319	1.52355	0.00135	0.014467	yes
XLOC_021247	XLOC_021247	Plaa	5:114867363-114901308	GM_F344_N	GM_Lewis_N	OK	14.2618	9.70004	-0.556098	-1.58397	0.00075	0.00940126	yes
XLOC_008479	XLOC_008479	Pla2g3	14:84119871-84125552	GM_F344_N	GM_Lewis_N	OK	4.74679	8.19054	0.787008	1.68826	0.00065	0.00842341	yes
XLOC_020799	XLOC_020799	Pla2g2a	5:157654785-157658943	GM_F344_N	GM_Lewis_N	OK	973.349	528.286	-0.881637	-2.43037	5e-05	0.0011297	yes
XLOC_007773	XLOC_007773	Pkp1	13:48910027-48959117	GM_F344_N	GM_Lewis_N	OK	15.5766	10.4559	-0.57507	-1.37727	0.00045	0.00646203	yes
XLOC_016256	XLOC_016256	Pkn3	3:9067481-9099169	GM_F344_N	GM_Lewis_N	OK	54.4636	25.974	-1.06822	-1.94013	0.0004	0.0059355	yes
XLOC_012873	XLOC_012873	Pkn1	19:26131723-26160471	GM_F344_N	GM_Lewis_N	OK	53.0991	81.7273	0.622131	2.0405	5e-05	0.0011297	yes
XLOC_013918	XLOC_013918	Pklr	2:181214796-181237261	GM_F344_N	GM_Lewis_N	OK	12.7226	19.2441	0.597018	1.6407	0.0005	0.00702089	yes
XLOC_015630	XLOC_015630	Pkib	20:36655505-36750667	GM_F344_N	GM_Lewis_N	OK	18.1549	11.5882	-0.647706	-1.62817	0.0003	0.00479273	yes
XLOC_025800	XLOC_025800	Piwil4	8:11490377-11534564	GM_F344_N	GM_Lewis_N	OK	2.94126	5.44061	0.887337	1.49669	0.002	0.0189758	yes
XLOC_002977	XLOC_002977	Pip5k1b	1:227689732-227961671	GM_F344_N	GM_Lewis_N	OK	26.5597	19.4029	-0.452972	-1.33563	0.005	0.0363759	yes
XLOC_025146	XLOC_025146	Pin1	8:19669536-19681741	GM_F344_N	GM_Lewis_N	OK	69.3697	94.1556	0.440742	1.37257	0.0038	0.0300191	yes
XLOC_023840	XLOC_023840	Pim3	7:127167983-127172026	GM_F344_N	GM_Lewis_N	OK	27.1836	44.2853	0.704091	2.0186	5e-05	0.0011297	yes
XLOC_026287	XLOC_026287	Pik3cb	8:103886681-103992255	GM_F344_N	GM_Lewis_N	OK	3.27417	0.931835	-1.81298	-2.96421	5e-05	0.0011297	yes
XLOC_012075	XLOC_012075	Pik3c3	18:22495117-22584991	GM_F344_N	GM_Lewis_N	OK	17.173	12.3825	-0.471837	-1.34982	0.00485	0.0355674	yes
XLOC_007343	XLOC_007343	Pigr	13:43777543-43831507	GM_F344_N	GM_Lewis_N	OK	1152.5	377.943	-1.60853	-3.37166	5e-05	0.0011297	yes
XLOC_007561	XLOC_007561	Pigm	13:88375533-88384539	GM_F344_N	GM_Lewis_N	OK	9.272	5.14365	-0.850089	-2.41116	5e-05	0.0011297	yes
XLOC_022789	XLOC_022789	Pigh	6:101658985-101722655	GM_F344_N	GM_Lewis_N	OK	28.7079	48.3417	0.751822	1.51278	0.00175	0.0171982	yes
XLOC_023368	XLOC_023368	Pias4	7:10030124-10043650	GM_F344_N	GM_Lewis_N	OK	17.679	24.7023	0.482611	1.34036	0.00565	0.0396342	yes
XLOC_008814	XLOC_008814	Pi4k2b	14:62974431-63002785	GM_F344_N	GM_Lewis_N	OK	37.5163	28.0619	-0.418909	-1.39536	0.00395	0.0308197	yes
XLOC_016260	XLOC_016260	Phyhd1	3:9310163-9325611	GM_F344_N	GM_Lewis_N	OK	2.52009	4.96648	0.978747	1.38662	0.0051	0.0367785	yes
XLOC_016398	XLOC_016398	Phospho2	3:51937707-51945178	GM_F344_N	GM_Lewis_N	OK	16.2762	10.9595	-0.57058	-1.63417	0.00045	0.00646203	yes
XLOC_004253	XLOC_004253	Phospho1	10:84535163-84557459	GM_F344_N	GM_Lewis_N	OK	7.56797	22.6898	1.58407	2.92573	5e-05	0.0011297	yes
XLOC_000415	XLOC_000415	Phldb3	1:79892023-79911044	GM_F344_N	GM_Lewis_N	OK	12.3778	19.3251	0.642721	1.78433	0.00045	0.00646203	yes
XLOC_026035	XLOC_026035	Phldb1	8:47631776-47686143	GM_F344_N	GM_Lewis_N	OK	44.0868	75.9917	0.785496	2.45539	5e-05	0.0011297	yes
XLOC_002740	XLOC_002740	Phlda2	1:203878092-203887513	GM_F344_N	GM_Lewis_N	OK	72.628	114.549	0.657365	1.68044	0.00035	0.00536265	yes
XLOC_001047	XLOC_001047	Phkg2	1:186853749-186875826	GM_F344_N	GM_Lewis_N	OK	29.002	47.1043	0.699706	2.11662	5e-05	0.0011297	yes
XLOC_024592	XLOC_024592	Phf21b	7:122806218-122879651	GM_F344_N	GM_Lewis_N	OK	1.06717	2.10399	0.97934	1.53743	0.0015	0.0155094	yes
XLOC_015462	XLOC_015462	Phf1	20:5170022-5175027	GM_F344_N	GM_Lewis_N	OK	11.3827	22.7478	0.998878	2.60105	5e-05	0.0011297	yes
XLOC_010312	XLOC_010312	Pgls,Slc27a1	16:18769908-18796727	GM_F344_N	GM_Lewis_N	OK	49.7545	64.9997	0.385606	1.26595	0.0077	0.0487795	yes
XLOC_012476	XLOC_012476	Pggt1b	18:40408935-40453157	GM_F344_N	GM_Lewis_N	OK	11.1451	7.46187	-0.5788	-1.65962	0.0008	0.0098261	yes
XLOC_023608	XLOC_023608	Pgcp	7:68429906-68900501	GM_F344_N	GM_Lewis_N	OK	11.1435	6.86781	-0.698275	-1.57702	0.0015	0.0155094	yes
XLOC_025673	XLOC_025673	Pfkfb4	8:114008368-114051914	GM_F344_N	GM_Lewis_N	OK	17.1997	29.6626	0.786261	2.4252	5e-05	0.0011297	yes
XLOC_015459	XLOC_015459	Pfdn6	20:5097724-5099199	GM_F344_N	GM_Lewis_N	OK	103.56	141.669	0.452049	1.38757	0.0032	0.0264594	yes
XLOC_001630	XLOC_001630	Pex7	1:15098653-15163953	GM_F344_N	GM_Lewis_N	OK	12.6735	8.4282	-0.588521	-1.34669	0.0059	0.040763	yes
XLOC_021628	XLOC_021628	Per3	5:168150555-168188924	GM_F344_N	GM_Lewis_N	OK	2.88221	5.28053	0.873509	2.19276	5e-05	0.0011297	yes
XLOC_027407	XLOC_027407	Per2	9:90645199-90687571	GM_F344_N	GM_Lewis_N	OK	7.3222	13.1235	0.841808	1.53922	0.0011	0.0124609	yes
XLOC_003990	XLOC_003990	Per1	10:55854583-55869281	GM_F344_N	GM_Lewis_N	OK	4.22664	7.25616	0.779695	1.90344	0.00015	0.00278226	yes
XLOC_008552	XLOC_008552	Peli1	14:101870093-101926282	GM_F344_N	GM_Lewis_N	OK	14.3708	7.40767	-0.956045	-2.69674	5e-05	0.0011297	yes
XLOC_003126	XLOC_003126	Pdzd8	1:265789916-265883308	GM_F344_N	GM_Lewis_N	OK	8.58218	5.44174	-0.657275	-1.94659	5e-05	0.0011297	yes
XLOC_016418	XLOC_016418	Pdk1	3:54292064-54322717	GM_F344_N	GM_Lewis_N	OK	22.3873	14.0382	-0.673321	-1.65016	0.0008	0.0098261	yes
XLOC_021494	XLOC_021494	Pdik1l	5:153020500-153032221	GM_F344_N	GM_Lewis_N	OK	3.24176	2.23944	-0.533642	-1.26077	0.0072	0.046616	yes
XLOC_017600	XLOC_017600	Pdhx	3:88239230-88306008	GM_F344_N	GM_Lewis_N	OK	18.6533	13.5103	-0.46537	-1.41571	0.0028	0.0242731	yes
XLOC_027832	XLOC_027832	Pdha1	X:55899202-56042817	GM_F344_N	GM_Lewis_N	OK	47.8261	33.2042	-0.526429	-1.58933	0.00105	0.0120268	yes
XLOC_006607	XLOC_006607	Pdgfa	12:16149853-16173349	GM_F344_N	GM_Lewis_N	OK	44.8038	80.5377	0.846044	2.59925	5e-05	0.0011297	yes
XLOC_014311	XLOC_014311	Pde8b	2:25299787-25473180	GM_F344_N	GM_Lewis_N	OK	8.25885	5.40327	-0.612108	-1.38117	0.0061	0.0416555	yes
XLOC_000964	XLOC_000964	Pde3b	1:172409281-172605533	GM_F344_N	GM_Lewis_N	OK	3.54568	2.02336	-0.809308	-1.97755	0.00015	0.00278226	yes
XLOC_019114	XLOC_019114	Pde3a	4:178658895-178938467	GM_F344_N	GM_Lewis_N	OK	3.96267	2.52986	-0.647414	-2.02388	5e-05	0.0011297	yes
XLOC_000806	XLOC_000806	Pde2a	1:158921606-159014409	GM_F344_N	GM_Lewis_N	OK	23.3087	31.0986	0.415982	1.33643	0.005	0.0363759	yes
XLOC_010537	XLOC_010537	Pde12	16:1973684-1988451	GM_F344_N	GM_Lewis_N	OK	6.55882	3.26974	-1.00426	-1.81882	0.0002	0.00351569	yes
XLOC_017269	XLOC_017269	Pdcl	3:17106869-17116473	GM_F344_N	GM_Lewis_N	OK	13.8932	7.9123	-0.812214	-2.36469	5e-05	0.0011297	yes
XLOC_026389	XLOC_026389	Pdcd6ip	8:118314909-118353663	GM_F344_N	GM_Lewis_N	OK	44.0267	13.146	-1.74375	-4.75531	5e-05	0.0011297	yes
XLOC_001538	XLOC_001538	Pdcd4	1:260179388-260273188	GM_F344_N	GM_Lewis_N	OK	101.577	42.2187	-1.26662	-3.20059	5e-05	0.0011297	yes
XLOC_014624	XLOC_014624	Pdcd10	2:166402269-166555079	GM_F344_N	GM_Lewis_N	OK	101.71	57.7623	-0.816268	-2.58395	5e-05	0.0011297	yes
XLOC_005486	XLOC_005486	Pcyt2	10:110001960-110009394	GM_F344_N	GM_Lewis_N	OK	56.5753	87.3477	0.626596	2.02226	5e-05	0.0011297	yes
XLOC_019622	XLOC_019622	Pcyox1	4:120567792-120580310	GM_F344_N	GM_Lewis_N	OK	13.6516	9.14775	-0.577581	-1.77123	0.00015	0.00278226	yes
XLOC_021277	XLOC_021277	Pcsk9	5:127501475-127524289	GM_F344_N	GM_Lewis_N	OK	27.0046	10.443	-1.37067	-2.86478	5e-05	0.0011297	yes
XLOC_005845	XLOC_005845	Pcp4	11:36828272-36889381	GM_F344_N	GM_Lewis_N	OK	8.18922	35.8719	2.13106	3.28085	5e-05	0.0011297	yes
XLOC_010736	XLOC_010736	Pcm1	16:54319704-54419323	GM_F344_N	GM_Lewis_N	OK	6.05468	4.42355	-0.452847	-1.42002	0.0037	0.0294694	yes
XLOC_012145	XLOC_012145	Pcdhga1,Pcdhga10,Pcdhga11,Pcdhga12,Pcdhga2,Pcdhga3,Pcdhga5,Pcdhga7,Pcdhga8,Pcdhga9,Pcdhgb7,Pcdhgb8,Pcdhgc3,Pcdhgc5	18:30568804-30754208	GM_F344_N	GM_Lewis_N	OK	16.5344	11.3343	-0.544784	-1.14253	0.004	0.0310188	yes
XLOC_012127	XLOC_012127	Pcdhb5	18:30127191-30131036	GM_F344_N	GM_Lewis_N	OK	0.817524	0.380307	-1.1041	-1.41622	0.00375	0.0297382	yes
XLOC_011533	XLOC_011533	Pcdh24	17:15933472-15969283	GM_F344_N	GM_Lewis_N	OK	117.179	180.945	0.626837	1.75637	0.0003	0.00479273	yes
XLOC_010598	XLOC_010598	Pcdh21	16:13284005-13303854	GM_F344_N	GM_Lewis_N	OK	2.99263	4.58134	0.614354	1.42362	0.00295	0.0251368	yes
XLOC_009501	XLOC_009501	Pbk	15:45227192-45255176	GM_F344_N	GM_Lewis_N	OK	11.6343	6.12785	-0.924933	-1.98022	0.0002	0.00351569	yes
XLOC_003607	XLOC_003607	Parn	10:1788618-1925907	GM_F344_N	GM_Lewis_N	OK	12.2577	7.50388	-0.707977	-1.76046	0.00055	0.00751165	yes
XLOC_026695	XLOC_026695	Parc	9:9800223-9863350	GM_F344_N	GM_Lewis_N	OK	2.76673	5.36017	0.954095	1.37989	0.00605	0.0414688	yes
XLOC_026747	XLOC_026747	Paqr8	9:19631017-19681756	GM_F344_N	GM_Lewis_N	OK	6.10469	4.05127	-0.591543	-1.61072	0.00085	0.0103095	yes
XLOC_022378	XLOC_022378	Papola	6:129935626-129988545	GM_F344_N	GM_Lewis_N	OK	38.5066	26.2609	-0.552189	-1.50789	0.0018	0.0175743	yes
XLOC_003742	XLOC_003742	Pank3	10:20679292-20703736	GM_F344_N	GM_Lewis_N	OK	20.2732	11.5679	-0.809441	-2.6084	5e-05	0.0011297	yes
XLOC_003010	XLOC_003010	Pank1	1:238794205-238861680	GM_F344_N	GM_Lewis_N	OK	27.7722	19.835	-0.485589	-1.4381	0.00285	0.0246029	yes
XLOC_023300	XLOC_023300	Pan2	7:1590965-1610046	GM_F344_N	GM_Lewis_N	OK	11.0789	24.5146	1.14583	2.26855	5e-05	0.0011297	yes
XLOC_024105	XLOC_024105	Palm	7:11399528-11426082	GM_F344_N	GM_Lewis_N	OK	6.08143	9.86255	0.69755	1.49722	0.00195	0.0186086	yes
XLOC_005979	XLOC_005979	Pak2	11:70529770-70592291	GM_F344_N	GM_Lewis_N	OK	20.405	14.3824	-0.504617	-1.70073	0.00045	0.00646203	yes
XLOC_012104	XLOC_012104	Paip2	18:28222001-28250889	GM_F344_N	GM_Lewis_N	OK	70.3603	53.25	-0.401981	-1.34257	0.00525	0.0375642	yes
XLOC_013604	XLOC_013604	Paip1	2:51609176-51637190	GM_F344_N	GM_Lewis_N	OK	29.5846	22.5827	-0.389628	-1.30209	0.0079	0.049551	yes
XLOC_008747	XLOC_008747	Paics	14:33492706-33543743	GM_F344_N	GM_Lewis_N	OK	13.6716	7.0339	-0.95878	-1.55014	0.00165	0.0165211	yes
XLOC_026052	XLOC_026052	Pafah1b2	8:48936211-48957636	GM_F344_N	GM_Lewis_N	OK	18.8022	10.9938	-0.774206	-2.25814	5e-05	0.0011297	yes
XLOC_005013	XLOC_005013	Pafah1b1	10:61954272-62037937	GM_F344_N	GM_Lewis_N	OK	42.8922	30.7378	-0.4807	-1.01413	0.0046	0.0342835	yes
XLOC_015471	XLOC_015471	Pacsin1	20:5875449-5926270	GM_F344_N	GM_Lewis_N	OK	1.49098	2.57009	0.785561	1.47174	0.0019	0.0182371	yes
XLOC_024351	XLOC_024351	Pabpc1	7:72116139-72128433	GM_F344_N	GM_Lewis_N	OK	383.405	197.103	-0.959918	-2.87892	5e-05	0.0011297	yes
XLOC_013824	XLOC_013824	P2ry1	2:150370176-150466539	GM_F344_N	GM_Lewis_N	OK	12.5751	9.28723	-0.43725	-1.30372	0.00785	0.0493313	yes
XLOC_023637	XLOC_023637	Oxr1	7:77266327-77502495	GM_F344_N	GM_Lewis_N	OK	11.3195	6.96312	-0.701001	-2.06677	5e-05	0.0011297	yes
XLOC_002810	XLOC_002810	Ovol1	1:208192946-208206373	GM_F344_N	GM_Lewis_N	OK	14.6744	20.0345	0.449179	1.32874	0.00425	0.0322292	yes
XLOC_021000	XLOC_021000	Otud6b	5:29221117-29283504	GM_F344_N	GM_Lewis_N	OK	5.34107	1.86111	-1.52097	-2.79312	5e-05	0.0011297	yes
XLOC_028222	XLOC_028222	Otud5	X:26659375-26694124	GM_F344_N	GM_Lewis_N	OK	25.353	37.5496	0.566638	1.77243	0.0002	0.00351569	yes
XLOC_013206	XLOC_013206	Otud4	19:30121514-30177131	GM_F344_N	GM_Lewis_N	OK	8.57866	6.44083	-0.413506	-1.33772	0.0056	0.039317	yes
XLOC_026176	XLOC_026176	Ostbeta	8:69661814-69669889	GM_F344_N	GM_Lewis_N	OK	31.9713	50.839	0.66916	1.64712	0.001	0.0115748	yes
XLOC_005975	XLOC_005975	Ostalpha	11:70115429-70174558	GM_F344_N	GM_Lewis_N	OK	2.18836	8.18077	1.90239	1.5807	0.00355	0.0285787	yes
XLOC_012994	XLOC_012994	Osgin1	19:49675214-49690479	GM_F344_N	GM_Lewis_N	OK	11.3755	21.6122	0.925921	2.48707	5e-05	0.0011297	yes
XLOC_004277	XLOC_004277	Osbpl7	10:85771903-85789578	GM_F344_N	GM_Lewis_N	OK	8.50417	12.4374	0.548441	1.45266	0.00215	0.0199283	yes
XLOC_001329	XLOC_001329	Osbp	1:214812584-214844995	GM_F344_N	GM_Lewis_N	OK	31.8867	21.6699	-0.557264	-1.82251	0.00015	0.00278226	yes
XLOC_007094	XLOC_007094	Orai1	12:34631247-34646316	GM_F344_N	GM_Lewis_N	OK	75.6048	126.766	0.745623	2.20987	5e-05	0.0011297	yes
XLOC_006317	XLOC_006317	Opa1	11:73005372-73058236	GM_F344_N	GM_Lewis_N	OK	20.7828	15.3592	-0.436286	-1.38942	0.0036	0.0288824	yes
XLOC_000786	XLOC_000786	Olr35	1:157068588-157076452	GM_F344_N	GM_Lewis_N	OK	1.10231	3.4089	1.62877	1.74739	0.0012	0.0133458	yes
XLOC_017361	XLOC_017361	Ola1	3:55596307-55715568	GM_F344_N	GM_Lewis_N	OK	49.088	33.8545	-0.53602	-1.76281	0.0003	0.00479273	yes
XLOC_008509	XLOC_008509	Ogdh	14:87022536-87095647	GM_F344_N	GM_Lewis_N	OK	49.697	33.8083	-0.55578	-1.51485	0.00125	0.0137167	yes
XLOC_014345	XLOC_014345	Ocln	2:31317089-31367485	GM_F344_N	GM_Lewis_N	OK	77.1296	49.4285	-0.64194	-2.07212	5e-05	0.0011297	yes
XLOC_002652	XLOC_002652	Oat	1:192026619-192046442	GM_F344_N	GM_Lewis_N	OK	92.0321	67.1034	-0.455752	-1.52478	0.00165	0.0165211	yes
XLOC_007156	XLOC_007156	Oasl	12:42956424-42969982	GM_F344_N	GM_Lewis_N	OK	21.6818	33.6469	0.63399	1.86032	5e-05	0.0011297	yes
XLOC_028260	XLOC_028260	Nxt2	X:36312604-36318816	GM_F344_N	GM_Lewis_N	OK	3.09725	1.55652	-0.992665	-1.89822	0.00025	0.00414261	yes
XLOC_016688	XLOC_016688	Nusap1	3:106134199-106165155	GM_F344_N	GM_Lewis_N	OK	22.1737	12.5082	-0.825973	-2.44677	5e-05	0.0011297	yes
XLOC_002588	XLOC_002588	Nupr1	1:185770309-185778042	GM_F344_N	GM_Lewis_N	OK	303.623	439.078	0.532196	1.73682	0.0002	0.00351569	yes
XLOC_009924	XLOC_009924	Nupl1	15:39316408-39350240	GM_F344_N	GM_Lewis_N	OK	11.7701	7.30246	-0.688668	-2.0396	5e-05	0.0011297	yes
XLOC_016459	XLOC_016459	Nup35	3:63493935-63519689	GM_F344_N	GM_Lewis_N	OK	19.292	13.865	-0.476555	-1.29125	0.007	0.0457709	yes
XLOC_013628	XLOC_013628	Nup155	2:57711355-57766585	GM_F344_N	GM_Lewis_N	OK	2.99888	1.86524	-0.685063	-1.70103	0.0004	0.0059355	yes
XLOC_024289	XLOC_024289	Nup107	7:57059743-57104512	GM_F344_N	GM_Lewis_N	OK	5.6338	3.78004	-0.575705	-1.33377	0.00505	0.036562	yes
XLOC_007902	XLOC_007902	Nuf2	13:85286541-85315366	GM_F344_N	GM_Lewis_N	OK	14.3695	9.19715	-0.643755	-1.69051	0.0007	0.00891012	yes
XLOC_008639	XLOC_008639	Nudt9	14:6809081-6840847	GM_F344_N	GM_Lewis_N	OK	41.1719	60.685	0.559679	1.74615	0.00055	0.00751165	yes
XLOC_003744	XLOC_003744	Nudcd2	10:25763077-25768887	GM_F344_N	GM_Lewis_N	OK	26.8221	19.4691	-0.462239	-1.30637	0.00635	0.0426727	yes
XLOC_024372	XLOC_024372	Nudcd1	7:80252431-80299765	GM_F344_N	GM_Lewis_N	OK	5.96972	3.00134	-0.992058	-2.22581	5e-05	0.0011297	yes
XLOC_022485	XLOC_022485	Nucks1	6:142904061-142905783	GM_F344_N	GM_Lewis_N	OK	38.7323	25.8503	-0.583355	-1.83567	0.0002	0.00351569	yes
XLOC_015999	XLOC_015999	Nt5dc1	20:38646200-38750622	GM_F344_N	GM_Lewis_N	OK	22.348	15.4891	-0.528894	-1.25241	0.00775	0.0489456	yes
XLOC_019459	XLOC_019459	Nt5c3	4:85870685-85913927	GM_F344_N	GM_Lewis_N	OK	33.1202	23.442	-0.498617	-1.54711	0.00135	0.014467	yes
XLOC_011465	XLOC_011465	Nsun2	17:3820858-3844843	GM_F344_N	GM_Lewis_N	OK	17.2799	12.5119	-0.465792	-1.5184	0.0017	0.0168476	yes
XLOC_013055	XLOC_013055	Nrp1	19:58332003-58489738	GM_F344_N	GM_Lewis_N	OK	1.67933	0.923706	-0.862383	-1.62997	0.0009	0.0107264	yes
XLOC_024489	XLOC_024489	Nrbp2	7:114117025-114123617	GM_F344_N	GM_Lewis_N	OK	3.44629	7.29282	1.08144	2.34837	5e-05	0.0011297	yes
XLOC_014078	XLOC_014078	Nras	2:198292594-198304541	GM_F344_N	GM_Lewis_N	OK	15.9191	9.92304	-0.681907	-1.58732	0.0008	0.0098261	yes
XLOC_012457	XLOC_012457	Nr3c1	18:32370425-32461743	GM_F344_N	GM_Lewis_N	OK	12.4555	8.28719	-0.587826	-1.92106	5e-05	0.0011297	yes
XLOC_010622	XLOC_010622	Nr2f6	16:18535176-18542627	GM_F344_N	GM_Lewis_N	OK	162.021	253.552	0.6461	2.13337	5e-05	0.0011297	yes
XLOC_002228	XLOC_002228	Nr2f2	1:125278414-125293353	GM_F344_N	GM_Lewis_N	OK	10.9355	8.08918	-0.434957	-1.28255	0.00665	0.0440951	yes
XLOC_005228	XLOC_005228	Nr1d1	10:87514364-87548649	GM_F344_N	GM_Lewis_N	OK	29.059	51.2631	0.818939	1.65555	0.0027	0.02363	yes
XLOC_011628	XLOC_011628	Nqo2	17:37255329-37284146	GM_F344_N	GM_Lewis_N	OK	20.6371	13.6347	-0.597954	-1.59885	0.00045	0.00646203	yes
XLOC_020371	XLOC_020371	Npr2	5:60107312-60127964	GM_F344_N	GM_Lewis_N	OK	0.599149	1.34399	1.16553	1.49271	0.00345	0.0279926	yes
XLOC_004696	XLOC_004696	Npm1	10:18051989-18062714	GM_F344_N	GM_Lewis_N	OK	320.004	240.484	-0.412149	-1.27834	0.00725	0.046811	yes
XLOC_011485	XLOC_011485	Npepo	17:7349318-7625017	GM_F344_N	GM_Lewis_N	OK	9.21892	19.4758	1.07901	2.6488	5e-05	0.0011297	yes
XLOC_025379	XLOC_025379	Npat	8:56997120-57034894	GM_F344_N	GM_Lewis_N	OK	2.50173	1.59148	-0.652563	-1.55818	0.0011	0.0124609	yes
XLOC_026792	XLOC_026792	Npas2	9:38254875-38434416	GM_F344_N	GM_Lewis_N	OK	34.784	49.3453	0.504489	1.54867	0.0012	0.0133458	yes
XLOC_021509	XLOC_021509	Npal3	5:154227506-154263427	GM_F344_N	GM_Lewis_N	OK	5.12491	1.44985	-1.82163	-1.91343	0.00105	0.0120268	yes
XLOC_008771	XLOC_008771	Npal1	14:37963221-37990068	GM_F344_N	GM_Lewis_N	OK	16.0176	12.0779	-0.407291	-1.30385	0.00595	0.0410052	yes
XLOC_017120	XLOC_017120	Noxa1	3:3244122-3255727	GM_F344_N	GM_Lewis_N	OK	39.6722	81.9552	1.04671	3.1742	5e-05	0.0011297	yes
XLOC_023656	XLOC_023656	Nov	7:91162563-91173505	GM_F344_N	GM_Lewis_N	OK	428.275	263.376	-0.701412	-1.54663	0.00165	0.0165211	yes
XLOC_000598	XLOC_000598	Nosip	1:95525170-95551203	GM_F344_N	GM_Lewis_N	OK	31.4721	56.9642	0.855981	1.964	0.0001	0.00199891	yes
XLOC_026871	XLOC_026871	Nop58	9:58255684-58279522	GM_F344_N	GM_Lewis_N	OK	26.4652	19.236	-0.460284	-1.45031	0.0022	0.0202211	yes
XLOC_011563	XLOC_011563	Nol8	17:20944679-20968783	GM_F344_N	GM_Lewis_N	OK	2.74507	1.81264	-0.598748	-1.35309	0.0044	0.0331681	yes
XLOC_005375	XLOC_005375	Nol11	10:96556786-96569599	GM_F344_N	GM_Lewis_N	OK	6.33118	2.06436	-1.61678	-2.64266	5e-05	0.0011297	yes
XLOC_014397	XLOC_014397	Nnt	2:51496455-51590444	GM_F344_N	GM_Lewis_N	OK	25.6845	18.2593	-0.492263	-1.59144	0.0008	0.0098261	yes
XLOC_028149	XLOC_028149	Nkap	X:7744304-7782177	GM_F344_N	GM_Lewis_N	OK	5.38739	3.88269	-0.47253	-1.29102	0.00715	0.0464567	yes
XLOC_010557	XLOC_010557	Nisch	16:6601519-6637836	GM_F344_N	GM_Lewis_N	OK	16.4382	26.1677	0.670734	2.0772	5e-05	0.0011297	yes
XLOC_002197	XLOC_002197	Nipa2	1:107245823-107359325	GM_F344_N	GM_Lewis_N	OK	16.0065	8.51834	-0.910012	-1.41901	0.00505	0.036562	yes
XLOC_005900	XLOC_005900	Nfkbiz	11:45776026-45811541	GM_F344_N	GM_Lewis_N	OK	20.893	13.2286	-0.659361	-1.7626	0.00035	0.00536265	yes
XLOC_014977	XLOC_014977	Nfkb1	2:233091012-233211281	GM_F344_N	GM_Lewis_N	OK	16.6017	11.2243	-0.564713	-1.70968	0.0002	0.00351569	yes
XLOC_021202	XLOC_021202	Nfib	5:101178442-101410264	GM_F344_N	GM_Lewis_N	OK	9.16246	6.02839	-0.603962	-1.48635	0.0035	0.0283007	yes
XLOC_020513	XLOC_020513	Nfia	5:118152937-118514245	GM_F344_N	GM_Lewis_N	OK	4.27041	2.75828	-0.630605	-1.80537	0.0001	0.00199891	yes
XLOC_002582	XLOC_002582	Nfatc2ip	1:185468867-185485794	GM_F344_N	GM_Lewis_N	OK	3.63783	2.39805	-0.601216	-1.27214	0.00775	0.0489456	yes
XLOC_027194	XLOC_027194	Neurl3	9:35190426-35199979	GM_F344_N	GM_Lewis_N	OK	87.3501	128.285	0.554467	1.75415	5e-05	0.0011297	yes
XLOC_001518	XLOC_001518	Neurl	1:252502505-252593794	GM_F344_N	GM_Lewis_N	OK	7.94704	12.1405	0.611344	1.5454	0.00125	0.0137167	yes
XLOC_000646	XLOC_000646	Nell1	1:99805503-100758002	GM_F344_N	GM_Lewis_N	OK	4.43311	2.67969	-0.726252	-1.3053	0.0077	0.0487795	yes
XLOC_016218	XLOC_016218	Nelf	3:5201498-5210258	GM_F344_N	GM_Lewis_N	OK	7.0847	13.0273	0.878764	2.19546	5e-05	0.0011297	yes
XLOC_007783	XLOC_007783	Nek7	13:51679190-51942636	GM_F344_N	GM_Lewis_N	OK	14.7539	9.00699	-0.71198	-2.28951	5e-05	0.0011297	yes
XLOC_007662	XLOC_007662	Nek2	13:107895670-107908904	GM_F344_N	GM_Lewis_N	OK	10.4337	5.62168	-0.892177	-2.30655	5e-05	0.0011297	yes
XLOC_025497	XLOC_025497	Nedd4	8:77252499-77337402	GM_F344_N	GM_Lewis_N	OK	50.5065	28.7047	-0.815182	-2.65445	5e-05	0.0011297	yes
XLOC_018998	XLOC_018998	Necap1	4:159354506-159369596	GM_F344_N	GM_Lewis_N	OK	20.7657	15.183	-0.451742	-1.36754	0.00365	0.0291982	yes
XLOC_011862	XLOC_011862	Nebl	17:91513702-91876317	GM_F344_N	GM_Lewis_N	OK	2.36336	1.41372	-0.741337	-1.71673	0.00045	0.00646203	yes
XLOC_024084	XLOC_024084	Ndufs7	7:10959506-10971554	GM_F344_N	GM_Lewis_N	OK	325.258	490.5	0.592669	1.68239	0.00035	0.00536265	yes
XLOC_013189	XLOC_013189	Ndufb7	19:26259361-26263700	GM_F344_N	GM_Lewis_N	OK	377.722	613.555	0.699869	2.33552	5e-05	0.0011297	yes
XLOC_018567	XLOC_018567	Ndufb2	4:67099840-67106920	GM_F344_N	GM_Lewis_N	OK	661.333	884.901	0.420138	1.40037	0.00405	0.0312887	yes
XLOC_004636	XLOC_004636	Ndufb10	10:13977306-13979468	GM_F344_N	GM_Lewis_N	OK	260.257	360.179	0.468776	1.56134	0.00135	0.014467	yes
XLOC_017690	XLOC_017690	Ndufaf1	3:106170239-106181904	GM_F344_N	GM_Lewis_N	OK	7.43295	4.29886	-0.78998	-1.90243	0.0001	0.00199891	yes
XLOC_023516	XLOC_023516	Ndufa13	7:32937676-32938158	GM_F344_N	GM_Lewis_N	OK	102.437	184.586	0.849563	2.39189	5e-05	0.0011297	yes
XLOC_022680	XLOC_022680	Ndufa10l1	6:62280831-62282265	GM_F344_N	GM_Lewis_N	OK	0.883904	0.339316	-1.38126	-1.32139	0.00795	0.049732	yes
XLOC_027412	XLOC_027412	Ndufa10	9:91655134-91690398	GM_F344_N	GM_Lewis_N	OK	96.5438	69.0886	-0.482736	-1.59955	0.0007	0.00891012	yes
XLOC_013070	XLOC_013070	Ndrg4	19:9807976-9843945	GM_F344_N	GM_Lewis_N	OK	1.33883	2.57666	0.944531	1.35698	0.0062	0.0420075	yes
XLOC_017930	XLOC_017930	Ndrg3	3:147454137-147571981	GM_F344_N	GM_Lewis_N	OK	41.6985	8.42334	-2.30753	-1.75566	0.00015	0.00278226	yes
XLOC_002215	XLOC_002215	Ndnl2	1:119276433-119278432	GM_F344_N	GM_Lewis_N	OK	53.4558	71.9234	0.428115	1.35675	0.00425	0.0322292	yes
XLOC_009590	XLOC_009590	Ndfip2	15:89316260-89376267	GM_F344_N	GM_Lewis_N	OK	69.8622	47.3854	-0.560069	-1.87712	0.0003	0.00479273	yes
XLOC_012155	XLOC_012155	Ndfip1	18:31351537-31401736	GM_F344_N	GM_Lewis_N	OK	150.917	115.937	-0.380423	-1.26407	0.0074	0.0474447	yes
XLOC_004521	XLOC_004521	Nde1	10:777866-822687	GM_F344_N	GM_Lewis_N	OK	13.8072	9.67294	-0.513396	-1.36123	0.0042	0.0320121	yes
XLOC_006719	XLOC_006719	Ncor2	12:32595866-32725791	GM_F344_N	GM_Lewis_N	OK	14.1771	23.6237	0.736669	1.85034	5e-05	0.0011297	yes
XLOC_023356	XLOC_023356	Ncln	7:9695574-9706004	GM_F344_N	GM_Lewis_N	OK	44.0001	60.4349	0.457877	1.50388	0.00165	0.0165211	yes
XLOC_017389	XLOC_017389	Nckap1	3:63191699-63274021	GM_F344_N	GM_Lewis_N	OK	42.6488	14.0875	-1.59809	-5.06454	5e-05	0.0011297	yes
XLOC_020300	XLOC_020300	Nbn	5:30541609-30576168	GM_F344_N	GM_Lewis_N	OK	13.582	8.85575	-0.617013	-1.81889	0.00015	0.00278226	yes
XLOC_005421	XLOC_005421	Nat9	10:105256787-105261653	GM_F344_N	GM_Lewis_N	OK	36.8468	53.0076	0.52466	1.58592	0.0006	0.00801509	yes
XLOC_010674	XLOC_010674	Nat3	16:23784852-23786921	GM_F344_N	GM_Lewis_N	OK	0.0530156	0.603444	3.50873	1.78853	0.0016	0.0161977	yes
XLOC_000763	XLOC_000763	Nars2	1:154216069-154331212	GM_F344_N	GM_Lewis_N	OK	7.24318	4.66504	-0.634734	-1.57511	0.0015	0.0155094	yes
XLOC_013787	XLOC_013787	Narg1	2:140308954-140371970	GM_F344_N	GM_Lewis_N	OK	10.4647	7.22621	-0.534214	-1.77243	0.00025	0.00414261	yes
XLOC_000586	XLOC_000586	Napsa	1:95049895-95062774	GM_F344_N	GM_Lewis_N	OK	4.93969	12.0331	1.28452	2.21918	5e-05	0.0011297	yes
XLOC_012252	XLOC_012252	Napg	18:59118932-59137686	GM_F344_N	GM_Lewis_N	OK	11.5732	7.76888	-0.575013	-1.68065	0.00025	0.00414261	yes
XLOC_018423	XLOC_018423	Napepld	4:8796350-8862095	GM_F344_N	GM_Lewis_N	OK	7.81584	4.07154	-0.940826	-1.64363	0.0011	0.0124609	yes
XLOC_002741	XLOC_002741	Nap1l4	1:203890793-203927216	GM_F344_N	GM_Lewis_N	OK	40.707	28.6365	-0.507421	-1.65416	0.00035	0.00536265	yes
XLOC_023551	XLOC_023551	Nap1l1	7:50506811-50531499	GM_F344_N	GM_Lewis_N	OK	36.6349	23.5177	-0.639475	-1.99504	0.0001	0.00199891	yes
XLOC_017871	XLOC_017871	Nanp	3:141636754-141651963	GM_F344_N	GM_Lewis_N	OK	6.67883	4.37112	-0.611592	-1.55879	0.00105	0.0120268	yes
XLOC_022121	XLOC_022121	Nampt	6:51128787-51168494	GM_F344_N	GM_Lewis_N	OK	25.7781	17.5549	-0.554274	-1.67925	0.0004	0.0059355	yes
XLOC_004358	XLOC_004358	Nags	10:91211489-91215624	GM_F344_N	GM_Lewis_N	OK	6.71302	10.5465	0.651726	1.38894	0.00485	0.0355674	yes
XLOC_012755	XLOC_012755	Nae1	19:382555-408667	GM_F344_N	GM_Lewis_N	OK	8.95381	5.64891	-0.664531	-1.58459	0.00075	0.00940126	yes
XLOC_012856	XLOC_012856	Nacc1	19:25119853-25149339	GM_F344_N	GM_Lewis_N	OK	30.3506	13.2775	-1.19274	-1.67761	0.00355	0.0285787	yes
XLOC_010304	XLOC_010304	Myo9b	16:18434250-18520711	GM_F344_N	GM_Lewis_N	OK	6.37946	11.4656	0.845804	2.44161	5e-05	0.0011297	yes
XLOC_012398	XLOC_012398	Myo7b	18:24347373-24464329	GM_F344_N	GM_Lewis_N	OK	44.8683	61.2323	0.448596	1.44185	0.0023	0.0209532	yes
XLOC_025513	XLOC_025513	Myo5c	8:80042252-80119034	GM_F344_N	GM_Lewis_N	OK	24.3265	38.284	0.654211	1.73556	0.00055	0.00751165	yes
XLOC_026834	XLOC_026834	Myo1b	9:46756608-46919491	GM_F344_N	GM_Lewis_N	OK	10.5263	5.33901	-0.979347	-2.7138	5e-05	0.0011297	yes
XLOC_013652	XLOC_013652	Myo10	2:77183010-77392883	GM_F344_N	GM_Lewis_N	OK	8.62184	6.25991	-0.461853	-1.26246	0.00275	0.0239278	yes
XLOC_014511	XLOC_014511	Mynn	2:117196673-117215725	GM_F344_N	GM_Lewis_N	OK	3.48282	2.25692	-0.625903	-1.54719	0.00165	0.0165211	yes
XLOC_002122	XLOC_002122	Myh14	1:95066640-95146465	GM_F344_N	GM_Lewis_N	OK	187.219	275.864	0.559233	1.50881	0.0013	0.0141335	yes
XLOC_003599	XLOC_003599	Myh11	10:666708-776540	GM_F344_N	GM_Lewis_N	OK	0.63258	1.43711	1.18386	1.9456	0.0002	0.00351569	yes
XLOC_001814	XLOC_001814	Myadm	1:64177534-64185893	GM_F344_N	GM_Lewis_N	OK	26.5819	17.7023	-0.586509	-1.82575	5e-05	0.0011297	yes
XLOC_008462	XLOC_008462	Mxd4	14:82253308-82267352	GM_F344_N	GM_Lewis_N	OK	28.9893	20.3611	-0.509706	-1.60475	0.00075	0.00940126	yes
XLOC_019625	XLOC_019625	Mxd1	4:120800006-120823484	GM_F344_N	GM_Lewis_N	OK	171.823	248.44	0.531977	1.36431	0.0042	0.0320121	yes
XLOC_006179	XLOC_006179	Mx1	11:37438470-37464073	GM_F344_N	GM_Lewis_N	OK	1.59718	4.17551	1.38642	2.58538	5e-05	0.0011297	yes
XLOC_002600	XLOC_002600	Mvp	1:186164810-186192802	GM_F344_N	GM_Lewis_N	OK	187.872	257.152	0.452866	1.39768	0.0037	0.0294694	yes
XLOC_016440	XLOC_016440	Mtx2	3:57460899-57523379	GM_F344_N	GM_Lewis_N	OK	69.57	52.451	-0.407494	-1.32656	0.00485	0.0355674	yes
XLOC_019338	XLOC_019338	Mtpn	4:62894187-62924310	GM_F344_N	GM_Lewis_N	OK	33.6179	21.2818	-0.659611	-2.2594	5e-05	0.0011297	yes
XLOC_009945	XLOC_009945	Mtmr9	15:42783768-42810132	GM_F344_N	GM_Lewis_N	OK	6.58797	4.51908	-0.543806	-1.54177	0.00125	0.0137167	yes
XLOC_009471	XLOC_009471	Mtmr6	15:39362860-39404069	GM_F344_N	GM_Lewis_N	OK	37.5282	23.2297	-0.692	-2.21875	5e-05	0.0011297	yes
XLOC_025097	XLOC_025097	Mtmr2	8:10556405-10650499	GM_F344_N	GM_Lewis_N	OK	25.2914	14.5905	-0.793621	-2.0694	5e-05	0.0011297	yes
XLOC_018924	XLOC_018924	Mtmr14	4:149121946-149165007	GM_F344_N	GM_Lewis_N	OK	11.1235	17.4417	0.648931	1.38236	0.0041	0.031483	yes
XLOC_012025	XLOC_012025	Mtmr1	18:205509-238998	GM_F344_N	GM_Lewis_N	OK	17.5126	25.2537	0.528108	1.44241	0.0023	0.0209532	yes
XLOC_023279	XLOC_023279	Mtm1	7:247900-267981	GM_F344_N	GM_Lewis_N	OK	19.4185	12.147	-0.676834	-1.66379	0.0011	0.0124609	yes
XLOC_025567	XLOC_025567	Mthfs	8:94058559-94109518	GM_F344_N	GM_Lewis_N	OK	13.2864	8.8261	-0.590099	-1.74163	0.00045	0.00646203	yes
XLOC_020856	XLOC_020856	Mthfr	5:165110926-165130543	GM_F344_N	GM_Lewis_N	OK	7.48361	10.8025	0.529561	1.49648	0.0017	0.0168476	yes
XLOC_013701	XLOC_013701	Mtfr1	2:104300697-104334995	GM_F344_N	GM_Lewis_N	OK	10.1347	7.02106	-0.529545	-1.4674	0.0024	0.0216249	yes
XLOC_023610	XLOC_023610	Mtdh	7:69525641-69585708	GM_F344_N	GM_Lewis_N	OK	19.178	11.805	-0.700059	-2.19626	5e-05	0.0011297	yes
XLOC_016566	XLOC_016566	Mtch2	3:75209831-75231587	GM_F344_N	GM_Lewis_N	OK	99.3221	66.5384	-0.577927	-1.90362	0.0002	0.00351569	yes
XLOC_013098	XLOC_013098	Mt2A	19:11267810-11268585	GM_F344_N	GM_Lewis_N	OK	658.494	1907.19	1.53421	4.65306	5e-05	0.0011297	yes
XLOC_013097	XLOC_013097	Mt1a	19:11261630-11262647	GM_F344_N	GM_Lewis_N	OK	2167.33	4911.69	1.1803	3.48865	5e-05	0.0011297	yes
XLOC_028049	XLOC_028049	Mst4	X:137577775-137628945	GM_F344_N	GM_Lewis_N	OK	3.45448	1.9016	-0.861254	-1.87388	5e-05	0.0011297	yes
XLOC_009947	XLOC_009947	Msra	15:43489073-43756596	GM_F344_N	GM_Lewis_N	OK	21.0075	12.2965	-0.772658	-1.36466	0.00585	0.0405365	yes
XLOC_004657	XLOC_004657	Msln	10:15017161-15022823	GM_F344_N	GM_Lewis_N	OK	0.0795611	0.814852	3.3564	2.39357	0.00095	0.0111688	yes
XLOC_027801	XLOC_027801	Msl3l1	X:46330789-46348805	GM_F344_N	GM_Lewis_N	OK	32.6334	21.8999	-0.575425	-1.86796	5e-05	0.0011297	yes
XLOC_027107	XLOC_027107	Mrps10	9:9073225-9087917	GM_F344_N	GM_Lewis_N	OK	9.93208	6.55038	-0.600516	-1.26208	0.00615	0.0418408	yes
XLOC_023366	XLOC_023366	Mrpl54	7:9936602-9939123	GM_F344_N	GM_Lewis_N	OK	277.409	364.768	0.394966	1.31129	0.0069	0.0453873	yes
XLOC_019028	XLOC_019028	Mrpl51	4:161288597-161317507	GM_F344_N	GM_Lewis_N	OK	22.7915	15.4376	-0.562047	-1.53257	0.0015	0.0155094	yes
XLOC_021119	XLOC_021119	Mrpl50	5:66260124-66266726	GM_F344_N	GM_Lewis_N	OK	27.4992	18.5987	-0.564191	-1.74985	0.0003	0.00479273	yes
XLOC_010308	XLOC_010308	Mrpl34	16:18635015-18636887	GM_F344_N	GM_Lewis_N	OK	121.048	167.892	0.471951	1.3051	0.0064	0.0428862	yes
XLOC_025623	XLOC_025623	Mrpl3	8:110130049-110155360	GM_F344_N	GM_Lewis_N	OK	47.3126	32.9939	-0.520025	-1.6556	0.00035	0.00536265	yes
XLOC_020258	XLOC_020258	Mrpl15	5:14932309-14943904	GM_F344_N	GM_Lewis_N	OK	34.4062	22.3218	-0.624215	-1.95374	0.0001	0.00199891	yes
XLOC_011428	XLOC_011428	Mrc1	17:88411264-88492622	GM_F344_N	GM_Lewis_N	OK	1.04188	0.536625	-0.95721	-1.45938	0.0018	0.0175743	yes
XLOC_025333	XLOC_025333	Mpzl3	8:48003647-48026716	GM_F344_N	GM_Lewis_N	OK	13.2008	8.76823	-0.590266	-1.76067	0.00015	0.00278226	yes
XLOC_025332	XLOC_025332	Mpzl2	8:47990160-48003114	GM_F344_N	GM_Lewis_N	OK	32.0925	21.9021	-0.551165	-1.78873	0.00015	0.00278226	yes
XLOC_007883	XLOC_007883	Mpzl1	13:81321154-81357992	GM_F344_N	GM_Lewis_N	OK	29.1968	21.7511	-0.424724	-1.3226	0.00555	0.0390325	yes
XLOC_010324	XLOC_010324	Mpv17l2	16:19187314-19193874	GM_F344_N	GM_Lewis_N	OK	103.027	144.741	0.490457	1.47806	0.00235	0.0213143	yes
XLOC_023739	XLOC_023739	Mpst	7:116359014-116364255	GM_F344_N	GM_Lewis_N	OK	295.407	502.826	0.767353	2.45616	5e-05	0.0011297	yes
XLOC_003909	XLOC_003909	Mprip	10:45975641-46090601	GM_F344_N	GM_Lewis_N	OK	32.6811	46.7685	0.517081	1.4589	0.00275	0.0239278	yes
XLOC_018656	XLOC_018656	Mpp6	4:78293767-78427926	GM_F344_N	GM_Lewis_N	OK	18.3871	12.6537	-0.539131	-1.48095	0.00185	0.0179243	yes
XLOC_025649	XLOC_025649	Mon1a	8:113150160-113171318	GM_F344_N	GM_Lewis_N	OK	35.1919	50.0872	0.5092	1.57495	0.0011	0.0124609	yes
XLOC_026844	XLOC_026844	Mobkl3	9:53922794-53946745	GM_F344_N	GM_Lewis_N	OK	33.5224	24.0292	-0.480339	-1.62699	0.0009	0.0107264	yes
XLOC_021040	XLOC_021040	Mobkl2b	5:51612220-51812164	GM_F344_N	GM_Lewis_N	OK	6.12416	3.71941	-0.71944	-1.61783	0.002	0.0189758	yes
XLOC_018822	XLOC_018822	Mobkl1b	4:117538484-117557748	GM_F344_N	GM_Lewis_N	OK	27.349	18.9611	-0.52844	-1.76889	0.00035	0.00536265	yes
XLOC_008713	XLOC_008713	Mobkl1a	14:20907517-20944590	GM_F344_N	GM_Lewis_N	OK	12.4553	8.34403	-0.57794	-1.94754	5e-05	0.0011297	yes
XLOC_007052	XLOC_007052	Mmp17	12:28142946-28168483	GM_F344_N	GM_Lewis_N	OK	0.315472	0.740093	1.23019	1.32669	0.00615	0.0418408	yes
XLOC_013828	XLOC_013828	Mme	2:153031085-153118429	GM_F344_N	GM_Lewis_N	OK	3.90751	2.47549	-0.658535	-1.54168	0.00225	0.0206461	yes
XLOC_017292	XLOC_017292	Mmadhc	3:31223788-31242509	GM_F344_N	GM_Lewis_N	OK	62.6322	45.1362	-0.472621	-1.52838	0.0011	0.0124609	yes
XLOC_004332	XLOC_004332	Mlx	10:90103867-90112013	GM_F344_N	GM_Lewis_N	OK	80.0604	59.6513	-0.424536	-1.37835	0.00395	0.0308197	yes
XLOC_002035	XLOC_002035	Mll4	1:85613842-85633136	GM_F344_N	GM_Lewis_N	OK	8.37722	11.6301	0.47332	1.38691	0.0045	0.0338136	yes
XLOC_011772	XLOC_011772	Mkx	17:63629184-63714613	GM_F344_N	GM_Lewis_N	OK	7.96506	5.66164	-0.492466	-1.33586	0.00595	0.0410052	yes
XLOC_009475	XLOC_009475	Mipep	15:39871268-39993501	GM_F344_N	GM_Lewis_N	OK	19.448	11.3167	-0.78117	-2.11688	0.0001	0.00199891	yes
XLOC_021598	XLOC_021598	Miip	5:164939213-164946214	GM_F344_N	GM_Lewis_N	OK	13.6427	20.2779	0.571772	1.44899	0.0029	0.0248393	yes
XLOC_023413	XLOC_023413	Mier2	7:11671216-11688016	GM_F344_N	GM_Lewis_N	OK	5.6565	9.56476	0.757821	1.69451	0.00085	0.0103095	yes
XLOC_024088	XLOC_024088	Midn	7:11060104-11070194	GM_F344_N	GM_Lewis_N	OK	47.6809	63.2269	0.407129	1.33206	0.00475	0.035084	yes
XLOC_028036	XLOC_028036	Mid2	X:128496189-128598524	GM_F344_N	GM_Lewis_N	OK	6.16428	3.87773	-0.66872	-1.96752	5e-05	0.0011297	yes
XLOC_006598	XLOC_006598	Micall2	12:15377602-15406514	GM_F344_N	GM_Lewis_N	OK	11.6728	16.9241	0.535933	1.54259	0.00185	0.0179243	yes
XLOC_019762	XLOC_019762	Mical3	4:157334883-157550390	GM_F344_N	GM_Lewis_N	OK	6.66668	9.43374	0.500861	1.30387	0.0057	0.0398323	yes
XLOC_015674	XLOC_015674	Mical1,Zbtb24	20:45409553-45448638	GM_F344_N	GM_Lewis_N	OK	34.7889	57.0614	0.713888	2.00162	5e-05	0.0011297	yes
XLOC_018868	XLOC_018868	Mgll	4:122822435-122925283	GM_F344_N	GM_Lewis_N	OK	4.9158	8.8747	0.852273	1.907	5e-05	0.0011297	yes
XLOC_006095	XLOC_006095	MGC95208	11:2096639-2105018	GM_F344_N	GM_Lewis_N	OK	5.02769	2.54154	-0.984197	-1.63293	0.001	0.0115748	yes
XLOC_004713	XLOC_004713	MGC94725	10:25713131-25718879	GM_F344_N	GM_Lewis_N	OK	97.4178	64.6353	-0.591863	-1.96975	5e-05	0.0011297	yes
XLOC_022692	XLOC_022692	MGC112883	6:74962386-74973800	GM_F344_N	GM_Lewis_N	OK	156.41	113.667	-0.460517	-1.54313	0.001	0.0115748	yes
XLOC_010853	XLOC_010853	MGC112830	16:81017985-81056280	GM_F344_N	GM_Lewis_N	OK	28.296	19.7533	-0.518501	-1.60448	0.0006	0.00801509	yes
XLOC_025076	XLOC_025076	MGC105560	8:910993-921602	GM_F344_N	GM_Lewis_N	OK	18.9411	13.238	-0.516836	-1.66704	0.0005	0.00702089	yes
XLOC_007332	XLOC_007332	Mgat5	13:39832730-40135600	GM_F344_N	GM_Lewis_N	OK	4.37607	2.34033	-0.902925	-1.73093	0.00055	0.00751165	yes
XLOC_022204	XLOC_022204	Mgat2	6:91137261-91139751	GM_F344_N	GM_Lewis_N	OK	41.3435	28.9232	-0.515431	-1.67262	0.0004	0.0059355	yes
XLOC_013841	XLOC_013841	Mfsd1	2:157432918-157453855	GM_F344_N	GM_Lewis_N	OK	20.7413	14.7193	-0.494803	-1.56891	0.00125	0.0137167	yes
XLOC_003859	XLOC_003859	Mfap3	10:43072420-43119282	GM_F344_N	GM_Lewis_N	OK	2.31694	0.970219	-1.25584	-1.49522	0.00375	0.0297382	yes
XLOC_004389	XLOC_004389	Mettl2	10:94522902-94537641	GM_F344_N	GM_Lewis_N	OK	6.37767	4.20248	-0.601788	-1.4214	0.00305	0.0256571	yes
XLOC_006999	XLOC_006999	Mepce	12:19848872-19853696	GM_F344_N	GM_Lewis_N	OK	19.1793	31.7954	0.729269	1.7419	0.0001	0.00199891	yes
XLOC_022026	XLOC_022026	Memo1	6:21149518-21198851	GM_F344_N	GM_Lewis_N	OK	41.4193	29.3556	-0.496669	-1.53336	0.00115	0.0128592	yes
XLOC_000427	XLOC_000427	Megf8	1:80591175-80643500	GM_F344_N	GM_Lewis_N	OK	4.13563	5.76816	0.480006	1.37092	0.0029	0.0248393	yes
XLOC_008824	XLOC_008824	Med28	14:70666488-70675285	GM_F344_N	GM_Lewis_N	OK	68.1275	48.1324	-0.501227	-1.67049	0.0005	0.00702089	yes
XLOC_017179	XLOC_017179	Med22	3:5802234-5807748	GM_F344_N	GM_Lewis_N	OK	12.0997	18.1822	0.587557	1.31654	0.0061	0.0416555	yes
XLOC_019132	XLOC_019132	Med21	4:184223420-184239443	GM_F344_N	GM_Lewis_N	OK	50.6143	67.7983	0.421704	1.27311	0.0063	0.042458	yes
XLOC_006074	XLOC_006074	Med15	11:85270377-85345200	GM_F344_N	GM_Lewis_N	OK	25.6931	37.5927	0.549072	1.75711	0.00015	0.00278226	yes
XLOC_012564	XLOC_012564	Me2	18:70540566-70593643	GM_F344_N	GM_Lewis_N	OK	28.2324	15.8321	-0.834501	-2.47116	5e-05	0.0011297	yes
XLOC_017568	XLOC_017568	Mdk	3:76301987-76311708	GM_F344_N	GM_Lewis_N	OK	1.10537	3.1028	1.48904	1.28109	0.0056	0.039317	yes
XLOC_009447	XLOC_009447	Mcpt9	15:34541846-34544986	GM_F344_N	GM_Lewis_N	OK	10.9249	17.5077	0.680368	1.39157	0.0051	0.0367785	yes
XLOC_009442	XLOC_009442	Mcpt8l2	15:34430942-34433896	GM_F344_N	GM_Lewis_N	OK	0.732291	2.04137	1.47905	1.41145	0.0053	0.0377579	yes
XLOC_006091	XLOC_006091	Mcm4	11:87169741-87185165	GM_F344_N	GM_Lewis_N	OK	8.4442	5.66307	-0.576378	-1.55779	0.0009	0.0107264	yes
XLOC_021101	XLOC_021101	Mcart1	5:61954736-61968610	GM_F344_N	GM_Lewis_N	OK	19.1405	14.2997	-0.42065	-1.36741	0.00455	0.034065	yes
XLOC_013297	XLOC_013297	Mbtps1	19:49751423-49802700	GM_F344_N	GM_Lewis_N	OK	33.69	18.6755	-0.851172	-2.71307	5e-05	0.0011297	yes
XLOC_023401	XLOC_023401	Mbrl	7:11236927-11250311	GM_F344_N	GM_Lewis_N	OK	60.6816	103.819	0.774745	2.51893	5e-05	0.0011297	yes
XLOC_012328	XLOC_012328	Mbp	18:78943525-79057329	GM_F344_N	GM_Lewis_N	OK	12.0593	8.85638	-0.445353	-1.34105	0.00355	0.0285787	yes
XLOC_022102	XLOC_022102	Mboat2	6:42486097-42612111	GM_F344_N	GM_Lewis_N	OK	13.6243	9.73328	-0.485185	-1.34648	0.0052	0.0372712	yes
XLOC_028518	XLOC_028518	Mbnl3	X:137885392-137980655	GM_F344_N	GM_Lewis_N	OK	6.41527	3.79734	-0.75652	-2.43868	5e-05	0.0011297	yes
XLOC_023390	XLOC_023390	Mbd3	7:10824026-10831465	GM_F344_N	GM_Lewis_N	OK	53.9578	74.0153	0.455991	1.45265	0.002	0.0189758	yes
XLOC_012102	XLOC_012102	Matr3	18:28171638-28216301	GM_F344_N	GM_Lewis_N	OK	12.0813	5.53376	-1.12645	-2.666	5e-05	0.0011297	yes
XLOC_023612	XLOC_023612	Matn2	7:69715496-69883200	GM_F344_N	GM_Lewis_N	OK	4.14098	2.73252	-0.599739	-1.28966	0.0066	0.0438341	yes
XLOC_019565	XLOC_019565	Mat2a	4:105739035-105746401	GM_F344_N	GM_Lewis_N	OK	79.9087	39.4796	-1.01725	-2.97361	5e-05	0.0011297	yes
XLOC_011875	XLOC_011875	Mastl	17:96720701-96758000	GM_F344_N	GM_Lewis_N	OK	1.95396	1.10987	-0.816014	-1.58931	0.00165	0.0165211	yes
XLOC_010322	XLOC_010322	Mast3,Pik3r2	16:19150885-19179697	GM_F344_N	GM_Lewis_N	OK	28.0343	38.5479	0.459459	1.39984	0.00295	0.0251368	yes
XLOC_002851	XLOC_002851	Mark2	1:209951044-210022202	GM_F344_N	GM_Lewis_N	OK	46.2878	64.7692	0.484676	1.41906	0.00245	0.0219673	yes
XLOC_005350	XLOC_005350	Mapt	10:93411097-93508762	GM_F344_N	GM_Lewis_N	OK	6.88341	3.59767	-0.93606	-1.541	0.00235	0.0213143	yes
XLOC_022587	XLOC_022587	Mapre3	6:25496235-25642140	GM_F344_N	GM_Lewis_N	OK	21.0015	43.6191	1.05446	3.02839	5e-05	0.0011297	yes
XLOC_016906	XLOC_016906	Mapre1	3:144120531-144148856	GM_F344_N	GM_Lewis_N	OK	63.0002	42.167	-0.579241	-1.93495	5e-05	0.0011297	yes
XLOC_006759	XLOC_006759	Mapkapk5	12:36127622-36147493	GM_F344_N	GM_Lewis_N	OK	31.9852	48.2867	0.594221	1.78465	0.00025	0.00414261	yes
XLOC_026338	XLOC_026338	Mapkapk3	8:112497613-112531913	GM_F344_N	GM_Lewis_N	OK	64.0548	46.2156	-0.470926	-1.52821	0.00115	0.0128592	yes
XLOC_023711	XLOC_023711	Mapk15	7:114026655-114032010	GM_F344_N	GM_Lewis_N	OK	0.566753	1.78156	1.65235	1.53143	0.00295	0.0251368	yes
XLOC_015485	XLOC_015485	Mapk13	20:7055261-7065649	GM_F344_N	GM_Lewis_N	OK	116.437	177.686	0.609786	1.83394	5e-05	0.0011297	yes
XLOC_024611	XLOC_024611	Mapk11	7:127443107-127449990	GM_F344_N	GM_Lewis_N	OK	0.162777	0.593079	1.86533	1.60482	0.0007	0.00891012	yes
XLOC_005342	XLOC_005342	Map3k14	10:92405986-92456276	GM_F344_N	GM_Lewis_N	OK	3.18328	4.98539	0.647194	1.42553	0.00355	0.0285787	yes
XLOC_026163	XLOC_026163	Map2k5	8:67313466-67542843	GM_F344_N	GM_Lewis_N	OK	11.7339	19.1947	0.710017	1.28243	0.0074	0.0474447	yes
XLOC_004900	XLOC_004900	Map2k4	10:52006747-52041763	GM_F344_N	GM_Lewis_N	OK	17.5639	12.6084	-0.478221	-1.44184	0.0029	0.0248393	yes
XLOC_024067	XLOC_024067	Map2k2	7:10074653-10094003	GM_F344_N	GM_Lewis_N	OK	199.501	307.547	0.624413	2.06727	5e-05	0.0011297	yes
XLOC_016931	XLOC_016931	Map1lc3a	3:145758938-145760532	GM_F344_N	GM_Lewis_N	OK	71.6037	127.322	0.830379	2.50927	5e-05	0.0011297	yes
XLOC_028183	XLOC_028183	Maoa	X:17677585-17746192	GM_F344_N	GM_Lewis_N	OK	42.6488	28.4715	-0.582987	-1.75229	0.00045	0.00646203	yes
XLOC_021020	XLOC_021020	Manea	5:41574922-41597006	GM_F344_N	GM_Lewis_N	OK	33.5903	22.8403	-0.556466	-1.69556	0.00085	0.0103095	yes
XLOC_025405	XLOC_025405	Man2c1	8:60887003-60898466	GM_F344_N	GM_Lewis_N	OK	23.6117	36.2487	0.618429	1.5755	0.00115	0.0128592	yes
XLOC_027049	XLOC_027049	Man2a1	9:103302747-103521769	GM_F344_N	GM_Lewis_N	OK	28.4442	21.7869	-0.384674	-1.28789	0.0063	0.042458	yes
XLOC_028427	XLOC_028427	Magt1	X:94092262-94133727	GM_F344_N	GM_Lewis_N	OK	21.3598	15.6845	-0.445556	-1.4975	0.00165	0.0165211	yes
XLOC_023759	XLOC_023759	Maff	7:117328739-117385249	GM_F344_N	GM_Lewis_N	OK	7.01568	14.496	1.04699	1.41879	0.00575	0.0400627	yes
XLOC_013288	XLOC_013288	Maf	19:45838003-45863158	GM_F344_N	GM_Lewis_N	OK	11.342	17.2122	0.601761	1.27931	0.00785	0.0493313	yes
XLOC_018735	XLOC_018735	Mad2l1	4:96379925-96391130	GM_F344_N	GM_Lewis_N	OK	18.1175	8.25555	-1.13395	-2.58193	5e-05	0.0011297	yes
XLOC_001275	XLOC_001275	Macrod1	1:209730560-209871393	GM_F344_N	GM_Lewis_N	OK	25.764	42.7758	0.73144	1.82314	0.0001	0.00199891	yes
XLOC_018991	XLOC_018991	M6pr	4:158727541-158736681	GM_F344_N	GM_Lewis_N	OK	79.7456	55.2222	-0.530158	-1.76646	0.00025	0.00414261	yes
XLOC_026449	XLOC_026449	Lztfl1	8:128473352-128489922	GM_F344_N	GM_Lewis_N	OK	9.5949	6.32062	-0.602203	-1.3017	0.00695	0.0455344	yes
XLOC_020968	XLOC_020968	Lypla1	5:14882195-14911284	GM_F344_N	GM_Lewis_N	OK	38.4785	23.8567	-0.689654	-2.31496	5e-05	0.0011297	yes
XLOC_020266	XLOC_020266	Lyn	5:16933110-17054564	GM_F344_N	GM_Lewis_N	OK	13.8947	9.83972	-0.497847	-1.46825	0.0022	0.0202211	yes
XLOC_020943	XLOC_020943	Ly96	5:1701514-1712437	GM_F344_N	GM_Lewis_N	OK	227.617	96.63	-1.23607	-1.37673	0.0058	0.0402578	yes
XLOC_022489	XLOC_022489	Luzp5	6:143691352-143767158	GM_F344_N	GM_Lewis_N	OK	2.41852	1.46676	-0.721488	-1.72433	0.00055	0.00751165	yes
XLOC_015902	XLOC_015902	Lss	20:12505852-12534760	GM_F344_N	GM_Lewis_N	OK	24.4019	17.4038	-0.487587	-1.52841	0.00145	0.0151927	yes
XLOC_010641	XLOC_010641	Lsm4	16:19261041-19266742	GM_F344_N	GM_Lewis_N	OK	90.8799	121.846	0.423021	1.32258	0.00615	0.0418408	yes
XLOC_017233	XLOC_017233	Lrsam1	3:11862603-11951806	GM_F344_N	GM_Lewis_N	OK	15.9159	23.6032	0.568512	1.31581	0.0064	0.0428862	yes
XLOC_008355	XLOC_008355	Lrrc66	14:36975133-37001368	GM_F344_N	GM_Lewis_N	OK	9.1186	5.80124	-0.652451	-1.64736	0.0009	0.0107264	yes
XLOC_004238	XLOC_004238	Lrrc59	10:83264263-83278807	GM_F344_N	GM_Lewis_N	OK	96.6104	70.1583	-0.461565	-1.52442	0.00155	0.0158572	yes
XLOC_003914	XLOC_003914	Lrrc48	10:46614081-46664897	GM_F344_N	GM_Lewis_N	OK	14.1519	20.262	0.517782	1.42046	0.0032	0.0264594	yes
XLOC_014263	XLOC_014263	Lrrc40	2:256182492-256213474	GM_F344_N	GM_Lewis_N	OK	13.069	9.05241	-0.529773	-1.44142	0.0029	0.0248393	yes
XLOC_021248	XLOC_021248	Lrrc19	5:114913344-115004001	GM_F344_N	GM_Lewis_N	OK	16.7988	11.6094	-0.533062	-1.57891	0.00115	0.0128592	yes
XLOC_023731	XLOC_023731	Lrrc14	7:114760155-114766569	GM_F344_N	GM_Lewis_N	OK	6.69887	10.0708	0.588185	1.29246	0.00735	0.0472344	yes
XLOC_024331	XLOC_024331	Lrp1	7:67520545-67601549	GM_F344_N	GM_Lewis_N	OK	6.24233	8.94175	0.518474	1.68021	0.0003	0.00479273	yes
XLOC_002715	XLOC_002715	Lrdd,Slc25a22	1:201617688-201631925	GM_F344_N	GM_Lewis_N	OK	14.3304	21.1779	0.563485	1.55655	0.0013	0.0141335	yes
XLOC_013882	XLOC_013882	Lrba	2:178257271-178787776	GM_F344_N	GM_Lewis_N	OK	10.2499	7.03472	-0.54305	-1.78232	0.0003	0.00479273	yes
XLOC_006327	XLOC_006327	Lpp	11:77950139-78544828	GM_F344_N	GM_Lewis_N	OK	6.93745	4.12871	-0.748713	-2.20164	5e-05	0.0011297	yes
XLOC_016973	XLOC_016973	Lpin3	3:151685155-151703981	GM_F344_N	GM_Lewis_N	OK	15.5764	24.6556	0.662551	1.81798	0.00015	0.00278226	yes
XLOC_010662	XLOC_010662	Lpar2	16:20078979-20085307	GM_F344_N	GM_Lewis_N	OK	4.51523	1.85837	-1.28076	-2.24032	5e-05	0.0011297	yes
XLOC_004976	XLOC_004976	LOC691998	10:58020199-58110008	GM_F344_N	GM_Lewis_N	OK	6.16301	4.15213	-0.569782	-1.50757	0.00205	0.0193056	yes
XLOC_009952	XLOC_009952	LOC691979	15:45227192-45255176	GM_F344_N	GM_Lewis_N	OK	3.84771	1.69347	-1.18402	-1.92169	0.00025	0.00414261	yes
XLOC_000332	XLOC_000332	LOC691813	1:73801282-73943096	GM_F344_N	GM_Lewis_N	OK	11.8957	6.55803	-0.859102	-2.51666	5e-05	0.0011297	yes
XLOC_014155	XLOC_014155	LOC691807	2:219616750-219619410	GM_F344_N	GM_Lewis_N	OK	199.882	125.655	-0.669675	-2.13651	5e-05	0.0011297	yes
XLOC_016651	XLOC_016651	LOC691543	3:98225668-98267816	GM_F344_N	GM_Lewis_N	OK	8.42422	5.55511	-0.600728	-1.68051	0.0008	0.0098261	yes
XLOC_014126	XLOC_014126	LOC691416	2:204341588-204375822	GM_F344_N	GM_Lewis_N	OK	0.42581	1.06568	1.32349	1.31541	0.007	0.0457709	yes
XLOC_011213	XLOC_011213	LOC691289	17:37900929-37905336	GM_F344_N	GM_Lewis_N	OK	5.19682	2.90209	-0.840538	-1.39466	0.00365	0.0291982	yes
XLOC_021592	XLOC_021592	LOC691257	5:164381017-164401340	GM_F344_N	GM_Lewis_N	OK	3.07698	1.87802	-0.712303	-1.41201	0.00655	0.0435723	yes
XLOC_020847	XLOC_020847	LOC691254	5:164203086-164257993	GM_F344_N	GM_Lewis_N	OK	1.67343	1.09677	-0.609554	-1.31104	0.0064	0.0428862	yes
XLOC_023362	XLOC_023362	LOC690617	7:9829669-9838354	GM_F344_N	GM_Lewis_N	OK	6.17111	13.1704	1.0937	1.63537	0.0002	0.00351569	yes
XLOC_019503	XLOC_019503	LOC690480	4:101200767-101201297	GM_F344_N	GM_Lewis_N	OK	0.428521	0	#NAME?	#NAME?	0.00035	0.00536265	yes
XLOC_022473	XLOC_022473	LOC690422	6:138163141-138174201	GM_F344_N	GM_Lewis_N	OK	16.5677	27.2253	0.716574	1.69888	0.0003	0.00479273	yes
XLOC_002869	XLOC_002869	LOC690344	1:211549820-211550599	GM_F344_N	GM_Lewis_N	OK	88.4544	122.776	0.473017	1.46022	0.0025	0.0222943	yes
XLOC_004463	XLOC_004463	LOC690323	10:105962444-105999797	GM_F344_N	GM_Lewis_N	OK	137.709	232.304	0.754398	2.14072	5e-05	0.0011297	yes
XLOC_019830	XLOC_019830	LOC689757,LOC689770,RGD1562831	4:165760257-166009519	GM_F344_N	GM_Lewis_N	OK	5.86727	3.06608	-0.936297	-1.30171	0.00315	0.0261774	yes
XLOC_012897	XLOC_012897	LOC689744,RGD1308358	19:34883429-34907229	GM_F344_N	GM_Lewis_N	OK	21.0111	14.568	-0.528351	-1.45339	0.0022	0.0202211	yes
XLOC_001758	XLOC_001758	LOC689709	1:53004483-53016872	GM_F344_N	GM_Lewis_N	OK	1.11868	4.32642	1.95138	3.24798	5e-05	0.0011297	yes
XLOC_015855	XLOC_015855	LOC689561	20:7177990-7197655	GM_F344_N	GM_Lewis_N	OK	15.7389	27.9725	0.829678	2.54943	5e-05	0.0011297	yes
XLOC_000079	XLOC_000079	LOC689399	1:28268280-28273220	GM_F344_N	GM_Lewis_N	OK	12.9386	7.38727	-0.808564	-2.04845	0.0001	0.00199891	yes
XLOC_006258	XLOC_006258	LOC689230	11:66007551-66015326	GM_F344_N	GM_Lewis_N	OK	0.5931	0	#NAME?	#NAME?	0.001	0.0115748	yes
XLOC_006301	XLOC_006301	LOC689116	11:70642612-70652767	GM_F344_N	GM_Lewis_N	OK	28.2218	16.5857	-0.766875	-1.39293	0.0064	0.0428862	yes
XLOC_020551	XLOC_020551	LOC689088	5:128294818-128308519	GM_F344_N	GM_Lewis_N	OK	1.66446	4.95296	1.57323	2.12021	5e-05	0.0011297	yes
XLOC_006856	XLOC_006856	LOC689074	12:2546677-2573009	GM_F344_N	GM_Lewis_N	OK	31.1832	47.0869	0.594556	1.83939	0.0001	0.00199891	yes
XLOC_002782	XLOC_002782	LOC689065	1:207097416-207099324	GM_F344_N	GM_Lewis_N	OK	73.8739	124.74	0.755784	2.23584	5e-05	0.0011297	yes
XLOC_012503	XLOC_012503	LOC688754	18:52294202-52296024	GM_F344_N	GM_Lewis_N	OK	4.78035	1.86875	-1.35504	-2.26761	5e-05	0.0011297	yes
XLOC_021274	XLOC_021274	LOC688684	5:126854393-126855153	GM_F344_N	GM_Lewis_N	OK	12.1783	7.09368	-0.779702	-1.3451	0.0057	0.0398323	yes
XLOC_011776	XLOC_011776	LOC688655	17:64746203-64748142	GM_F344_N	GM_Lewis_N	OK	3.79254	2.19051	-0.791898	-1.37487	0.00545	0.0385266	yes
XLOC_012087	XLOC_012087	LOC688637	18:25294325-25325777	GM_F344_N	GM_Lewis_N	OK	7.03057	4.10339	-0.776825	-1.80546	0.00035	0.00536265	yes
XLOC_028387	XLOC_028387	LOC688570	X:85302266-85338421	GM_F344_N	GM_Lewis_N	OK	7.84282	2.78414	-1.49414	-1.85138	0.00075	0.00940126	yes
XLOC_008522	XLOC_008522	LOC688553	14:89548924-89607729	GM_F344_N	GM_Lewis_N	OK	4.18446	2.2929	-0.867871	-1.57484	0.00135	0.014467	yes
XLOC_010290	XLOC_010290	LOC688495	16:17685243-17689162	GM_F344_N	GM_Lewis_N	OK	110.497	82.0839	-0.428831	-1.4047	0.0026	0.0229623	yes
XLOC_000177	XLOC_000177	LOC688452	1:56487750-56498818	GM_F344_N	GM_Lewis_N	OK	0.367027	1.2183	1.73092	1.7246	0.00145	0.0151927	yes
XLOC_001046	XLOC_001046	LOC687796,Srcap	1:186796320-186850092	GM_F344_N	GM_Lewis_N	OK	20.5657	34.5433	0.748166	1.29297	0.00575	0.0400627	yes
XLOC_006675	XLOC_006675	LOC686120	12:22774646-22780281	GM_F344_N	GM_Lewis_N	OK	230.325	450.999	0.969451	2.36883	5e-05	0.0011297	yes
XLOC_010878	XLOC_010878	LOC685778	16:87959187-87961062	GM_F344_N	GM_Lewis_N	OK	0.85979	0.216771	-1.98781	-1.94957	0.00055	0.00751165	yes
XLOC_010479	XLOC_010479	LOC685440	16:74550730-74595138	GM_F344_N	GM_Lewis_N	OK	1.61046	4.3019	1.4175	2.54936	5e-05	0.0011297	yes
XLOC_005036	XLOC_005036	LOC685208,RGD1307929	10:64337553-64373733	GM_F344_N	GM_Lewis_N	OK	26.2291	17.88	-0.55282	-1.75777	5e-05	0.0011297	yes
XLOC_027919	XLOC_027919	LOC684441	X:90182411-90188376	GM_F344_N	GM_Lewis_N	OK	86.7774	143.993	0.730605	2.04624	5e-05	0.0011297	yes
XLOC_027429	XLOC_027429	LOC684279	9:93253911-93254617	GM_F344_N	GM_Lewis_N	OK	367.652	560.786	0.609109	2.01273	0.0001	0.00199891	yes
XLOC_022555	XLOC_022555	LOC683626	6:22662375-22664667	GM_F344_N	GM_Lewis_N	OK	11.6824	16.8158	0.525487	1.40495	0.00305	0.0256571	yes
XLOC_000228	XLOC_000228	LOC683420	1:63719780-63721250	GM_F344_N	GM_Lewis_N	OK	8.54439	2.45085	-1.80169	-2.66458	5e-05	0.0011297	yes
XLOC_013659	XLOC_013659	LOC683212	2:80043186-80044575	GM_F344_N	GM_Lewis_N	OK	152.305	250.008	0.715013	2.32447	5e-05	0.0011297	yes
XLOC_020260	XLOC_020260	LOC682787	5:15325456-15325943	GM_F344_N	GM_Lewis_N	OK	22.457	10.0324	-1.1625	-1.8701	0.00015	0.00278226	yes
XLOC_012105	XLOC_012105	LOC682666	18:28347902-28353799	GM_F344_N	GM_Lewis_N	OK	6.40965	4.07506	-0.653423	-1.62432	0.00025	0.00414261	yes
XLOC_013809	XLOC_013809	LOC681578	2:146994155-147128514	GM_F344_N	GM_Lewis_N	OK	109.047	57.4719	-0.924024	-2.59117	5e-05	0.0011297	yes
XLOC_011346	XLOC_011346	LOC681419	17:58856316-59275923	GM_F344_N	GM_Lewis_N	OK	5.09824	2.42534	-1.07182	-1.67298	0.00115	0.0128592	yes
XLOC_004106	XLOC_004106	LOC681371	10:63725564-63751090	GM_F344_N	GM_Lewis_N	OK	4.7582	2.6726	-0.832173	-1.99594	5e-05	0.0011297	yes
XLOC_024491	XLOC_024491	LOC680875	7:114153256-114161638	GM_F344_N	GM_Lewis_N	OK	0.473417	1.30528	1.46318	1.68089	0.00145	0.0151927	yes
XLOC_010385	XLOC_010385	LOC680782	16:40215529-40223947	GM_F344_N	GM_Lewis_N	OK	51.1757	29.9466	-0.773063	-2.64179	5e-05	0.0011297	yes
XLOC_011085	XLOC_011085	LOC680692	17:10902134-10993016	GM_F344_N	GM_Lewis_N	OK	227.954	161.279	-0.499187	-1.26251	0.0074	0.0474447	yes
XLOC_007469	XLOC_007469	LOC680586	13:76462615-76537021	GM_F344_N	GM_Lewis_N	OK	6.98782	5.29086	-0.40134	-1.32328	0.0057	0.0398323	yes
XLOC_014489	XLOC_014489	LOC680559	2:105346876-105353535	GM_F344_N	GM_Lewis_N	OK	2.11888	1.21763	-0.799227	-1.47498	0.0016	0.0161977	yes
XLOC_012358	XLOC_012358	LOC680558	18:3551009-3664256	GM_F344_N	GM_Lewis_N	OK	4.47515	2.73534	-0.710215	-1.36783	0.00395	0.0308197	yes
XLOC_011427	XLOC_011427	LOC680523	17:88342789-88402827	GM_F344_N	GM_Lewis_N	OK	30.5543	17.7104	-0.786776	-2.04996	0.0001	0.00199891	yes
XLOC_011859	XLOC_011859	LOC680523	17:88342789-88402827	GM_F344_N	GM_Lewis_N	OK	12.9534	35.2693	1.44508	1.58068	0.0046	0.0342835	yes
XLOC_008463	XLOC_008463	LOC680477	14:82271671-82446387	GM_F344_N	GM_Lewis_N	OK	3.17603	1.96271	-0.694373	-1.30503	0.0059	0.040763	yes
XLOC_027752	XLOC_027752	LOC680426	X:29818681-29824530	GM_F344_N	GM_Lewis_N	OK	13.1093	4.24795	-1.62575	-2.39581	5e-05	0.0011297	yes
XLOC_027750	XLOC_027750	LOC680369	X:29693635-29782937	GM_F344_N	GM_Lewis_N	OK	5.83266	11.5033	0.979817	2.60295	5e-05	0.0011297	yes
XLOC_010702	XLOC_010702	LOC680257	16:36403007-36403871	GM_F344_N	GM_Lewis_N	OK	252.57	136.284	-0.890069	-2.54566	5e-05	0.0011297	yes
XLOC_005763	XLOC_005763	LOC680121	11:5434455-5436564	GM_F344_N	GM_Lewis_N	OK	9.0958	19.0634	1.06753	2.81277	5e-05	0.0011297	yes
XLOC_012023	XLOC_012023	LOC679930,Mtcp1	18:106269-112407	GM_F344_N	GM_Lewis_N	OK	11.4198	26.3002	1.20353	1.81088	0.0003	0.00479273	yes
XLOC_017929	XLOC_017929	LOC679885	3:147402019-147422644	GM_F344_N	GM_Lewis_N	OK	2.0204	4.02052	0.992738	1.7922	0.0004	0.0059355	yes
XLOC_001544	XLOC_001544	LOC679869	1:262031698-262226717	GM_F344_N	GM_Lewis_N	OK	30.6607	41.6771	0.442865	1.40774	0.003	0.025379	yes
XLOC_007671	XLOC_007671	LOC679594	13:1120886-1121195	GM_F344_N	GM_Lewis_N	OK	71.3277	40.0626	-0.832207	-1.44922	0.00375	0.0297382	yes
XLOC_020941	XLOC_020941	LOC679565	5:520280-525444	GM_F344_N	GM_Lewis_N	OK	0.764363	0.25013	-1.61158	-1.45375	0.00455	0.034065	yes
XLOC_008627	XLOC_008627	LOC679539	14:5810628-5811554	GM_F344_N	GM_Lewis_N	OK	2.55462	1.12549	-1.18255	-1.30783	0.0075	0.0479738	yes
XLOC_020660	XLOC_020660	LOC679119	5:142421693-142455367	GM_F344_N	GM_Lewis_N	OK	5.57418	14.0096	1.32958	1.45535	0.004	0.0310188	yes
XLOC_026760	XLOC_026760	LOC678831	9:29441660-29451456	GM_F344_N	GM_Lewis_N	OK	8.6599	2.77076	-1.64407	-4.09379	5e-05	0.0011297	yes
XLOC_019483	XLOC_019483	LOC502795	4:98877454-98878283	GM_F344_N	GM_Lewis_N	OK	2.94451	0.720947	-2.03006	-1.53343	0.0044	0.0331681	yes
XLOC_025219	XLOC_025219	LOC500974	8:38734796-38769961	GM_F344_N	GM_Lewis_N	OK	3.41532	6.75062	0.982996	1.82461	5e-05	0.0011297	yes
XLOC_025148	XLOC_025148	LOC500956	8:19893798-19905696	GM_F344_N	GM_Lewis_N	OK	5.86005	10.4598	0.835874	1.64039	0.00085	0.0103095	yes
XLOC_021594	XLOC_021594	LOC500584	5:164615649-164638102	GM_F344_N	GM_Lewis_N	OK	10.3379	6.4387	-0.683099	-1.98049	0.0001	0.00199891	yes
XLOC_020582	XLOC_020582	LOC500522	5:134206468-134208011	GM_F344_N	GM_Lewis_N	OK	0.582776	0.183394	-1.66799	-1.4303	0.00795	0.049732	yes
XLOC_020294	XLOC_020294	LOC500413	5:27217999-27291532	GM_F344_N	GM_Lewis_N	OK	24.3255	14.1619	-0.780456	-2.1632	5e-05	0.0011297	yes
XLOC_019268	XLOC_019268	LOC500034	4:39060832-39128205	GM_F344_N	GM_Lewis_N	OK	8.37982	5.21827	-0.683347	-2.02794	0.0001	0.00199891	yes
XLOC_001378	XLOC_001378	LOC499331	1:222309340-222313550	GM_F344_N	GM_Lewis_N	OK	17.2202	12.4198	-0.471462	-1.304	0.0063	0.042458	yes
XLOC_002488	XLOC_002488	LOC499235	1:165179581-165182820	GM_F344_N	GM_Lewis_N	OK	5.4991	8.37569	0.607012	1.54256	0.001	0.0115748	yes
XLOC_011405	XLOC_011405	LOC498793	17:79689910-79726869	GM_F344_N	GM_Lewis_N	OK	2.13476	1.00837	-1.08206	-1.6856	0.00155	0.0158572	yes
XLOC_009234	XLOC_009234	LOC498453	15:11865466-12045333	GM_F344_N	GM_Lewis_N	OK	1.96485	0.706395	-1.47587	-1.67218	0.00125	0.0137167	yes
XLOC_007341	XLOC_007341	LOC498222	13:43666511-43680643	GM_F344_N	GM_Lewis_N	OK	10.5153	16.9445	0.68832	1.86471	5e-05	0.0011297	yes
XLOC_021657	XLOC_021657	LOC474147	5:172490890-172506794	GM_F344_N	GM_Lewis_N	OK	5.15178	8.67548	0.751872	1.7168	0.00045	0.00646203	yes
XLOC_025750	XLOC_025750	LOC367191	8:126999041-127000127	GM_F344_N	GM_Lewis_N	OK	28.7706	18.9393	-0.603213	-1.5206	0.001	0.0115748	yes
XLOC_013857	XLOC_013857	LOC361963	2:162840943-162841850	GM_F344_N	GM_Lewis_N	OK	15.4759	8.58093	-0.850815	-1.6407	0.0009	0.0107264	yes
XLOC_004673	XLOC_004673	LOC360504	10:15558770-15571854	GM_F344_N	GM_Lewis_N	OK	83.264	149.12	0.840713	2.20842	5e-05	0.0011297	yes
XLOC_027837	XLOC_027837	LOC317516	X:60950265-60952296	GM_F344_N	GM_Lewis_N	OK	29.2476	11.7972	-1.30987	-3.64741	5e-05	0.0011297	yes
XLOC_023447	XLOC_023447	LOC314655	7:16043049-16072981	GM_F344_N	GM_Lewis_N	OK	3.05384	5.65344	0.888503	1.90322	5e-05	0.0011297	yes
XLOC_022368	XLOC_022368	LOC314407	6:128220872-128224957	GM_F344_N	GM_Lewis_N	OK	4.76537	3.16911	-0.588512	-1.48791	0.00245	0.0219673	yes
XLOC_020861	XLOC_020861	LOC313707	5:165641907-165665544	GM_F344_N	GM_Lewis_N	OK	14.8823	22.6941	0.608719	1.38165	0.0037	0.0294694	yes
XLOC_012282	XLOC_012282	LOC307347	18:64306667-64439630	GM_F344_N	GM_Lewis_N	OK	17.334	11.203	-0.629713	-2.04533	5e-05	0.0011297	yes
XLOC_027336	XLOC_027336	LOC301521	9:74234799-74274582	GM_F344_N	GM_Lewis_N	OK	0.207026	0.568637	1.4577	1.70554	0.0015	0.0155094	yes
XLOC_027290	XLOC_027290	LOC301444	9:58469636-58472312	GM_F344_N	GM_Lewis_N	OK	3064.67	2242.21	-0.450807	-1.26964	0.007	0.0457709	yes
XLOC_022557	XLOC_022557	LOC298795	6:23009060-23730939	GM_F344_N	GM_Lewis_N	OK	2.32985	4.88187	1.0672	1.41536	0.005	0.0363759	yes
XLOC_020465	XLOC_020465	LOC298138	5:91528571-91642374	GM_F344_N	GM_Lewis_N	OK	7.03296	3.9337	-0.838246	-1.67189	0.0004	0.0059355	yes
XLOC_015360	XLOC_015360	LOC296197	20:661423-663425	GM_F344_N	GM_Lewis_N	OK	38.9702	15.4925	-1.3308	-2.53089	5e-05	0.0011297	yes
XLOC_010274	XLOC_010274	LOC290577	16:10336037-10409807	GM_F344_N	GM_Lewis_N	OK	24.8075	18.6241	-0.413608	-1.39371	0.00385	0.0302834	yes
XLOC_006961	XLOC_006961	LOC288526	12:16818045-16832068	GM_F344_N	GM_Lewis_N	OK	39.6519	76.661	0.951102	2.21013	5e-05	0.0011297	yes
XLOC_003871	XLOC_003871	LOC24906,LOC691277	10:44043751-44080785	GM_F344_N	GM_Lewis_N	OK	21.973	111.655	2.34525	5.40497	5e-05	0.0011297	yes
XLOC_013999	XLOC_013999	LOC100363520	2:190325048-190333228	GM_F344_N	GM_Lewis_N	OK	3.21225	5.38538	0.745464	1.82417	0.0001	0.00199891	yes
XLOC_005150	XLOC_005150	LOC100363469	10:79887195-79887664	GM_F344_N	GM_Lewis_N	OK	95.518	149.481	0.646121	1.60262	0.0006	0.00801509	yes
XLOC_014102	XLOC_014102	LOC100363379	2:201269386-201517761	GM_F344_N	GM_Lewis_N	OK	90.9516	36.8972	-1.30159	-3.27855	5e-05	0.0011297	yes
XLOC_013292	XLOC_013292	LOC100363376	19:47002949-47028958	GM_F344_N	GM_Lewis_N	OK	110.444	153.732	0.477112	1.44308	0.00215	0.0199283	yes
XLOC_025902	XLOC_025902	LOC100363366	8:30938881-30973074	GM_F344_N	GM_Lewis_N	OK	38.2021	9.99778	-1.93397	-3.60658	5e-05	0.0011297	yes
XLOC_010285	XLOC_010285	LOC100363321	16:16492211-16515461	GM_F344_N	GM_Lewis_N	OK	6.61046	3.58816	-0.881505	-1.35654	0.0039	0.0305744	yes
XLOC_022601	XLOC_022601	LOC100363283	6:28187319-28213196	GM_F344_N	GM_Lewis_N	OK	7.1302	3.29597	-1.11324	-2.39053	5e-05	0.0011297	yes
XLOC_027080	XLOC_027080	LOC100363158,Rab5a	9:1470846-1521282	GM_F344_N	GM_Lewis_N	OK	22.3215	9.62434	-1.21367	-2.11151	5e-05	0.0011297	yes
XLOC_020279	XLOC_020279	LOC100363061	5:22732913-22812700	GM_F344_N	GM_Lewis_N	OK	0.619919	2.34282	1.9181	1.42416	0.00615	0.0418408	yes
XLOC_008389	XLOC_008389	LOC100363038	14:46112237-46128251	GM_F344_N	GM_Lewis_N	OK	7.20766	3.56853	-1.0142	-2.28234	5e-05	0.0011297	yes
XLOC_023908	XLOC_023908	LOC100362962	7:139062091-139067540	GM_F344_N	GM_Lewis_N	OK	270.801	121.097	-1.16108	-3.36282	5e-05	0.0011297	yes
XLOC_026662	XLOC_026662	LOC100362946,LOC100363101	9:1030260-1297228	GM_F344_N	GM_Lewis_N	OK	25.1427	7.77313	-1.69357	-1.43181	0.00045	0.00646203	yes
XLOC_017864	XLOC_017864	LOC100362874	3:140948698-140949589	GM_F344_N	GM_Lewis_N	OK	49.6814	31.1472	-0.673605	-1.81135	0.00015	0.00278226	yes
XLOC_020500	XLOC_020500	LOC100362861	5:108926862-108933113	GM_F344_N	GM_Lewis_N	OK	0.250513	0.752472	1.58675	1.75392	0.00045	0.00646203	yes
XLOC_011189	XLOC_011189	LOC100362805	17:32350887-32689897	GM_F344_N	GM_Lewis_N	OK	147.756	88.7255	-0.735796	-1.53587	0.0019	0.0182371	yes
XLOC_006637	XLOC_006637	LOC100362783	12:19828603-19834821	GM_F344_N	GM_Lewis_N	OK	1.62786	4.78916	1.55679	1.66618	0.00135	0.014467	yes
XLOC_005949	XLOC_005949	LOC100362689	11:64863164-64864696	GM_F344_N	GM_Lewis_N	OK	225.558	99.4565	-1.18136	-3.80909	5e-05	0.0011297	yes
XLOC_013827	XLOC_013827	LOC100362625,Sgef	2:151892870-152115405	GM_F344_N	GM_Lewis_N	OK	3.11837	1.3784	-1.1778	-1.93276	0.00015	0.00278226	yes
XLOC_005946	XLOC_005946	LOC100362604	11:64629358-64634809	GM_F344_N	GM_Lewis_N	OK	9.18092	4.47937	-1.03534	-3.24609	5e-05	0.0011297	yes
XLOC_020938	XLOC_020938	LOC100362573,Noc2l	5:173063972-173096208	GM_F344_N	GM_Lewis_N	OK	16.3241	25.2215	0.627647	1.61481	0.0009	0.0107264	yes
XLOC_014077	XLOC_014077	LOC100362464	2:198253891-198292487	GM_F344_N	GM_Lewis_N	OK	79.5834	55.5827	-0.517831	-1.69665	0.0005	0.00702089	yes
XLOC_006055	XLOC_006055	LOC100362453	11:84270086-84271016	GM_F344_N	GM_Lewis_N	OK	3.63834	1.74426	-1.06067	-1.35388	0.00795	0.049732	yes
XLOC_015684	XLOC_015684	LOC100362414	20:46574933-46584660	GM_F344_N	GM_Lewis_N	OK	9.41776	14.0327	0.575335	1.30724	0.0065	0.0433272	yes
XLOC_007524	XLOC_007524	LOC100362384	13:86732209-86733125	GM_F344_N	GM_Lewis_N	OK	7.64821	13.6303	0.833618	1.3608	0.00495	0.0361559	yes
XLOC_026971	XLOC_026971	LOC100362216	9:84789630-84797829	GM_F344_N	GM_Lewis_N	OK	14.8896	10.9301	-0.445997	-1.29392	0.0069	0.0453873	yes
XLOC_018749	XLOC_018749	LOC100362150	4:97906616-97931845	GM_F344_N	GM_Lewis_N	OK	6.78064	1.82546	-1.89316	-1.58028	0.0036	0.0288824	yes
XLOC_019785	XLOC_019785	LOC100362005	4:160869348-160870984	GM_F344_N	GM_Lewis_N	OK	287.184	390.558	0.443562	1.46304	0.00195	0.0186086	yes
XLOC_008319	XLOC_008319	LOC100361959	14:22622334-22622966	GM_F344_N	GM_Lewis_N	OK	0	2.42358	inf	#NAME?	5e-05	0.0011297	yes
XLOC_002014	XLOC_002014	LOC100361913	1:84370086-84386550	GM_F344_N	GM_Lewis_N	OK	1379.42	2163.35	0.649206	1.9462	5e-05	0.0011297	yes
XLOC_027834	XLOC_027834	LOC100361836,Mbtps2	X:58707638-58759846	GM_F344_N	GM_Lewis_N	OK	3.70242	2.54276	-0.542075	-1.3376	0.0052	0.0372712	yes
XLOC_023439	XLOC_023439	LOC100361825	7:14089371-14216371	GM_F344_N	GM_Lewis_N	OK	1.48661	0.692976	-1.10115	-1.56934	0.00195	0.0186086	yes
XLOC_028175	XLOC_028175	LOC100361788	X:13291240-13337154	GM_F344_N	GM_Lewis_N	OK	3.18925	1.78458	-0.837636	-2.01101	5e-05	0.0011297	yes
XLOC_008356	XLOC_008356	LOC100361733	14:37273702-37292905	GM_F344_N	GM_Lewis_N	OK	124.262	91.8057	-0.436733	-1.44379	0.0027	0.02363	yes
XLOC_006538	XLOC_006538	LOC100361707	12:6474239-6482251	GM_F344_N	GM_Lewis_N	OK	46.3524	31.9778	-0.535573	-1.37039	0.0045	0.0338136	yes
XLOC_001083	XLOC_001083	LOC100361701	1:190509369-190693138	GM_F344_N	GM_Lewis_N	OK	2.17316	0.525337	-2.04848	-3.01139	5e-05	0.0011297	yes
XLOC_013560	XLOC_013560	LOC100361629	2:34627549-34646151	GM_F344_N	GM_Lewis_N	OK	7.57004	3.04507	-1.31382	-1.63095	0.0029	0.0248393	yes
XLOC_007995	XLOC_007995	LOC100361558	13:96539598-96552032	GM_F344_N	GM_Lewis_N	OK	441.253	241.327	-0.870618	-2.82896	5e-05	0.0011297	yes
XLOC_024467	XLOC_024467	LOC100361556	7:113067935-113072142	GM_F344_N	GM_Lewis_N	OK	158.31	261.297	0.722937	2.01984	5e-05	0.0011297	yes
XLOC_016521	XLOC_016521	LOC100361457	3:71261735-71263201	GM_F344_N	GM_Lewis_N	OK	9.61701	5.88637	-0.708209	-1.35215	0.0054	0.0382882	yes
XLOC_013211	XLOC_013211	LOC100361333	19:31160865-31309899	GM_F344_N	GM_Lewis_N	OK	10.5965	4.47909	-1.24232	-1.72995	0.00125	0.0137167	yes
XLOC_025154	XLOC_025154	LOC100361294	8:20127898-20153130	GM_F344_N	GM_Lewis_N	OK	6.68355	23.883	1.8373	2.02188	0.0001	0.00199891	yes
XLOC_002762	XLOC_002762	LOC100361288	1:206261114-206261960	GM_F344_N	GM_Lewis_N	OK	17.5149	8.28444	-1.08011	-2.07769	0.0001	0.00199891	yes
XLOC_000818	XLOC_000818	LOC100361270	1:159930993-159937860	GM_F344_N	GM_Lewis_N	OK	15.0788	2.60528	-2.53301	-3.01252	5e-05	0.0011297	yes
XLOC_021448	XLOC_021448	LOC100361252	5:148818542-148869604	GM_F344_N	GM_Lewis_N	OK	2.68192	6.7783	1.33766	1.59657	0.0031	0.0259716	yes
XLOC_021446	XLOC_021446	LOC100361208	5:148814803-148816966	GM_F344_N	GM_Lewis_N	OK	12.5264	22.4571	0.842192	1.44763	0.0028	0.0242731	yes
XLOC_015016	XLOC_015016	LOC100361187	2:250634137-250649584	GM_F344_N	GM_Lewis_N	OK	180.393	241.363	0.420062	1.37833	0.00385	0.0302834	yes
XLOC_019720	XLOC_019720	LOC100361147	4:151718318-151724972	GM_F344_N	GM_Lewis_N	OK	49.1523	31.1197	-0.65943	-1.38526	0.0048	0.0354056	yes
XLOC_011434	XLOC_011434	LOC100361092,RGD1563652	17:89607357-90038731	GM_F344_N	GM_Lewis_N	OK	17.8303	7.81054	-1.19083	-2.07158	5e-05	0.0011297	yes
XLOC_001021	XLOC_001021	LOC100361060	1:185499647-185500151	GM_F344_N	GM_Lewis_N	OK	373.787	555.331	0.571133	1.73851	0.0004	0.0059355	yes
XLOC_016964	XLOC_016964	LOC100361007	3:149217480-149223790	GM_F344_N	GM_Lewis_N	OK	3.8215	16.4737	2.10796	2.50463	5e-05	0.0011297	yes
XLOC_003724	XLOC_003724	LOC100360956,Luc7l	10:15520445-15554500	GM_F344_N	GM_Lewis_N	OK	11.1899	19.6377	0.811425	1.79931	0.0001	0.00199891	yes
XLOC_006918	XLOC_006918	LOC100360920	12:11498419-11513595	GM_F344_N	GM_Lewis_N	OK	232.26	109.695	-1.08224	-3.44986	5e-05	0.0011297	yes
XLOC_001920	XLOC_001920	LOC100360880	1:78666410-78673889	GM_F344_N	GM_Lewis_N	OK	0.607122	2.07035	1.76982	1.93376	5e-05	0.0011297	yes
XLOC_007789	XLOC_007789	LOC100360824	13:52997896-53034312	GM_F344_N	GM_Lewis_N	OK	32.5956	19.7146	-0.72541	-2.26781	5e-05	0.0011297	yes
XLOC_007465	XLOC_007465	LOC100360800	13:74552538-74590615	GM_F344_N	GM_Lewis_N	OK	19.6683	6.5397	-1.58858	-3.02019	5e-05	0.0011297	yes
XLOC_014318	XLOC_014318	LOC100360623	2:26039683-26147538	GM_F344_N	GM_Lewis_N	OK	20.0482	4.69267	-2.09499	-5.3171	5e-05	0.0011297	yes
XLOC_000335	XLOC_000335	LOC100360620	1:74981685-75185340	GM_F344_N	GM_Lewis_N	OK	2.79083	1.01799	-1.45498	-2.06247	0.0001	0.00199891	yes
XLOC_006555	XLOC_006555	LOC100360585	12:9215817-9263142	GM_F344_N	GM_Lewis_N	OK	11.3448	3.29459	-1.78386	-2.18949	5e-05	0.0011297	yes
XLOC_011513	XLOC_011513	LOC100360522	17:14407573-14407959	GM_F344_N	GM_Lewis_N	OK	131.905	199.831	0.599275	1.59787	0.00045	0.00646203	yes
XLOC_028088	XLOC_028088	LOC100360413	X:156022811-156024560	GM_F344_N	GM_Lewis_N	OK	289.307	461.185	0.672748	1.93467	5e-05	0.0011297	yes
XLOC_022358	XLOC_022358	LOC100360310	6:126821414-126832565	GM_F344_N	GM_Lewis_N	OK	26.3712	51.734	0.97215	2.90389	5e-05	0.0011297	yes
XLOC_026855	XLOC_026855	LOC100360241	9:56779879-56867683	GM_F344_N	GM_Lewis_N	OK	1.71384	0.369842	-2.21225	-2.49078	5e-05	0.0011297	yes
XLOC_006318	XLOC_006318	LOC100360218	11:73147317-73148958	GM_F344_N	GM_Lewis_N	OK	0.974085	0.261162	-1.8991	-1.91583	0.00035	0.00536265	yes
XLOC_010372	XLOC_010372	LOC100360205,LOC100360948	16:31644845-31934552	GM_F344_N	GM_Lewis_N	OK	26.6575	20.4122	-0.385109	-1.22739	0.0073	0.04706	yes
XLOC_010458	XLOC_010458	LOC100360145	16:71035236-71036095	GM_F344_N	GM_Lewis_N	OK	28.6046	13.3715	-1.09709	-2.43076	5e-05	0.0011297	yes
XLOC_019077	XLOC_019077	LOC100360120	4:170289890-170293183	GM_F344_N	GM_Lewis_N	OK	52.0543	39.7467	-0.38918	-1.3196	0.0068	0.0449089	yes
XLOC_026261	XLOC_026261	LOC100360113	8:95006475-95027520	GM_F344_N	GM_Lewis_N	OK	168.887	105.359	-0.680744	-2.27966	5e-05	0.0011297	yes
XLOC_025149	XLOC_025149	LOC100360094	8:19909813-19915460	GM_F344_N	GM_Lewis_N	OK	12.3268	18.7748	0.607007	1.56829	0.00125	0.0137167	yes
XLOC_020750	XLOC_020750	LOC100360087	5:152845958-152846869	GM_F344_N	GM_Lewis_N	OK	10.7347	25.503	1.24838	2.37304	5e-05	0.0011297	yes
XLOC_027355	XLOC_027355	LOC100360009	9:78913667-78973133	GM_F344_N	GM_Lewis_N	OK	23.2393	15.3226	-0.600906	-1.97973	5e-05	0.0011297	yes
XLOC_021094	XLOC_021094	LOC100359916	5:60919363-60920755	GM_F344_N	GM_Lewis_N	OK	5.4073	2.24186	-1.27021	-1.93975	0.00025	0.00414261	yes
XLOC_027696	XLOC_027696	LOC100359876	X:15624830-15626639	GM_F344_N	GM_Lewis_N	OK	6.93011	4.0967	-0.758417	-1.52932	0.00185	0.0179243	yes
XLOC_020373	XLOC_020373	LOC100359865	5:60212670-60213544	GM_F344_N	GM_Lewis_N	OK	2.213	7.20244	1.70249	1.96201	0.0005	0.00702089	yes
XLOC_013573	XLOC_013573	LOC100359861	2:39253002-39267788	GM_F344_N	GM_Lewis_N	OK	104.359	51.2011	-1.02731	-3.09991	5e-05	0.0011297	yes
XLOC_013517	XLOC_013517	LOC100359823	2:20158478-20179280	GM_F344_N	GM_Lewis_N	OK	19.407	11.6835	-0.732102	-2.32382	5e-05	0.0011297	yes
XLOC_006744	XLOC_006744	LOC100359816	12:34563883-34597054	GM_F344_N	GM_Lewis_N	OK	4.02193	12.5058	1.63664	1.49228	0.00595	0.0410052	yes
XLOC_021502	XLOC_021502	LOC100359758	5:153567327-153625454	GM_F344_N	GM_Lewis_N	OK	12.0866	7.12678	-0.76209	-1.74352	0.00055	0.00751165	yes
XLOC_027484	XLOC_027484	LOC100359731	9:112832274-112833123	GM_F344_N	GM_Lewis_N	OK	7.82133	3.19889	-1.28984	-2.01246	0.0001	0.00199891	yes
XLOC_028050	XLOC_028050	LOC100359714	X:139850078-139893324	GM_F344_N	GM_Lewis_N	OK	5.81662	3.75052	-0.633091	-1.6127	0.0017	0.0168476	yes
XLOC_022793	XLOC_022793	LOC100359616	6:102998296-102998614	GM_F344_N	GM_Lewis_N	OK	108.457	177.528	0.710918	1.65889	0.0007	0.00891012	yes
XLOC_022010	XLOC_022010	LOC100359600	6:10523392-10524982	GM_F344_N	GM_Lewis_N	OK	9.35711	4.92603	-0.925638	-1.87895	0.00025	0.00414261	yes
XLOC_007940	XLOC_007940	LOC100359583	13:87418441-87419082	GM_F344_N	GM_Lewis_N	OK	166.365	92.2927	-0.850066	-2.25916	5e-05	0.0011297	yes
XLOC_013617	XLOC_013617	LOC100359544	2:53934452-54029254	GM_F344_N	GM_Lewis_N	OK	37.7812	11.3455	-1.73554	-4.4292	5e-05	0.0011297	yes
XLOC_013173	XLOC_013173	LOC100359539	19:25562740-25565226	GM_F344_N	GM_Lewis_N	OK	3.45669	1.77508	-0.961506	-1.74371	0.00045	0.00646203	yes
XLOC_013856	XLOC_013856	LOC100359468	2:160851468-160851846	GM_F344_N	GM_Lewis_N	OK	2.6203	0.503036	-2.381	-1.67824	0.0067	0.0443196	yes
XLOC_023408	XLOC_023408	LOC100359454,Polrmt	7:11474464-11503614	GM_F344_N	GM_Lewis_N	OK	5.21473	8.95709	0.780436	1.50939	0.00065	0.00842341	yes
XLOC_016647	XLOC_016647	LOC100359435	3:98048472-98048938	GM_F344_N	GM_Lewis_N	OK	4.522	9.54318	1.07751	1.34424	0.0052	0.0372712	yes
XLOC_014760	XLOC_014760	LOC100270669	2:189437145-189445107	GM_F344_N	GM_Lewis_N	OK	1.27748	4.01114	1.65071	1.4226	0.00765	0.0485187	yes
XLOC_024263	XLOC_024263	LOC100192313	7:51875725-51879250	GM_F344_N	GM_Lewis_N	OK	36.8808	21.0897	-0.806335	-2.69217	5e-05	0.0011297	yes
XLOC_005817	XLOC_005817	LOC100174909	11:32293847-32303989	GM_F344_N	GM_Lewis_N	OK	55.0175	80.7896	0.554278	1.37496	0.0034	0.0276687	yes
XLOC_004854	XLOC_004854	LOC100125361	10:45764848-45775258	GM_F344_N	GM_Lewis_N	OK	1.07436	0.525132	-1.03273	-1.42425	0.00345	0.0279926	yes
XLOC_012215	XLOC_012215	Lmnb1	18:52470475-52508719	GM_F344_N	GM_Lewis_N	OK	28.4703	20.3094	-0.487306	-1.54286	0.0009	0.0107264	yes
XLOC_013632	XLOC_013632	Lmbrd2	2:58797481-58879755	GM_F344_N	GM_Lewis_N	OK	3.87882	2.82045	-0.459693	-1.38691	0.0044	0.0331681	yes
XLOC_027196	XLOC_027196	Lman2l	9:35306131-35384077	GM_F344_N	GM_Lewis_N	OK	12.904	21.8053	0.756861	1.86091	5e-05	0.0011297	yes
XLOC_007614	XLOC_007614	Lin9	13:96377595-96425940	GM_F344_N	GM_Lewis_N	OK	3.04045	0.847363	-1.84323	-2.7284	5e-05	0.0011297	yes
XLOC_016619	XLOC_016619	Lin7c	3:95327818-95338897	GM_F344_N	GM_Lewis_N	OK	50.2606	33.3223	-0.59294	-1.99097	5e-05	0.0011297	yes
XLOC_008248	XLOC_008248	Lin54	14:10381333-10440377	GM_F344_N	GM_Lewis_N	OK	6.29964	4.31541	-0.545772	-1.47404	0.00215	0.0199283	yes
XLOC_015991	XLOC_015991	Lims1	20:37346214-37455960	GM_F344_N	GM_Lewis_N	OK	21.8121	10.7443	-1.02156	-3.41782	5e-05	0.0011297	yes
XLOC_000331	XLOC_000331	Lig1	1:73728891-73767439	GM_F344_N	GM_Lewis_N	OK	16.0145	23.2816	0.539812	1.3436	0.00645	0.0430986	yes
XLOC_016620	XLOC_016620	Lgr4	3:95369539-95472366	GM_F344_N	GM_Lewis_N	OK	36.5116	22.0103	-0.730176	-2.32435	5e-05	0.0011297	yes
XLOC_022879	XLOC_022879	Lgmn	6:126668867-126707383	GM_F344_N	GM_Lewis_N	OK	20.1648	29.7005	0.558645	1.62618	0.00055	0.00751165	yes
XLOC_005052	XLOC_005052	Lgals9	10:65128999-65152202	GM_F344_N	GM_Lewis_N	OK	138.414	217.65	0.653025	2.04508	5e-05	0.0011297	yes
XLOC_006934	XLOC_006934	Lfng	12:14497703-14505723	GM_F344_N	GM_Lewis_N	OK	21.6594	13.5591	-0.675739	-1.6431	0.0006	0.00801509	yes
XLOC_020641	XLOC_020641	Lepre1	5:139816252-139831436	GM_F344_N	GM_Lewis_N	OK	9.59107	17.5314	0.870175	1.70276	0.0006	0.00801509	yes
XLOC_007617	XLOC_007617	Lefty2	13:96621421-96626509	GM_F344_N	GM_Lewis_N	OK	0.33976	1.19523	1.8147	1.54164	0.00305	0.0256571	yes
XLOC_008002	XLOC_008002	Lbr	13:97813729-97838771	GM_F344_N	GM_Lewis_N	OK	13.2763	4.65537	-1.51188	-3.2477	5e-05	0.0011297	yes
XLOC_016961	XLOC_016961	Lbp	3:149016604-149044097	GM_F344_N	GM_Lewis_N	OK	59.9195	36.0631	-0.732501	-2.18523	5e-05	0.0011297	yes
XLOC_016392	XLOC_016392	Lass6	3:50979558-51252510	GM_F344_N	GM_Lewis_N	OK	6.88818	3.22158	-1.09635	-1.57119	0.00135	0.014467	yes
XLOC_024688	XLOC_024688	Lass5	7:138475150-138513677	GM_F344_N	GM_Lewis_N	OK	29.6168	19.4928	-0.603475	-1.87003	5e-05	0.0011297	yes
XLOC_006837	XLOC_006837	Lass4	12:1141668-1291587	GM_F344_N	GM_Lewis_N	OK	15.9795	11.9706	-0.416727	-1.37251	0.0036	0.0288824	yes
XLOC_010334	XLOC_010334	Lass1	16:19576731-19596415	GM_F344_N	GM_Lewis_N	OK	43.3553	63.0058	0.539278	1.73331	0.0002	0.00351569	yes
XLOC_019463	XLOC_019463	Lancl2	4:87195894-87237645	GM_F344_N	GM_Lewis_N	OK	6.49992	4.33591	-0.584086	-1.36738	0.00495	0.0361559	yes
XLOC_007667	XLOC_007667	Lamb3	13:109148334-109216471	GM_F344_N	GM_Lewis_N	OK	30.4902	46.8745	0.620457	2.02018	5e-05	0.0011297	yes
XLOC_020240	XLOC_020240	Lactb2	5:4770037-4794092	GM_F344_N	GM_Lewis_N	OK	36.5335	22.5222	-0.697875	-2.10818	5e-05	0.0011297	yes
XLOC_005053	XLOC_005053	Ksr1	10:65185030-65322155	GM_F344_N	GM_Lewis_N	OK	5.20204	7.85598	0.594714	1.54379	0.0008	0.0098261	yes
XLOC_018777	XLOC_018777	Krcc1	4:104483707-104498254	GM_F344_N	GM_Lewis_N	OK	99.5501	63.8049	-0.641755	-2.03412	5e-05	0.0011297	yes
XLOC_019954	XLOC_019954	Kras	4:182859854-182897685	GM_F344_N	GM_Lewis_N	OK	32.8439	22.2384	-0.562573	-1.68206	0.00015	0.00278226	yes
XLOC_005198	XLOC_005198	Kpnb1	10:85879688-85912407	GM_F344_N	GM_Lewis_N	OK	32.7808	23.7433	-0.465334	-1.52553	0.00165	0.0165211	yes
XLOC_021445	XLOC_021445	Kpna6	5:148783559-148811561	GM_F344_N	GM_Lewis_N	OK	9.68699	4.22115	-1.19841	-1.77279	0.00045	0.00646203	yes
XLOC_014614	XLOC_014614	Kpna4	2:159066719-159128492	GM_F344_N	GM_Lewis_N	OK	14.0687	8.7097	-0.691797	-2.05158	5e-05	0.0011297	yes
XLOC_000567	XLOC_000567	Klk8,Klk9	1:94209127-94234031	GM_F344_N	GM_Lewis_N	OK	19.4447	29.2214	0.587648	1.43511	0.0031	0.0259716	yes
XLOC_021231	XLOC_021231	Klhl9	5:108196980-108201165	GM_F344_N	GM_Lewis_N	OK	12.8305	7.61884	-0.751937	-2.3879	5e-05	0.0011297	yes
XLOC_006364	XLOC_006364	Klhl24	11:83091273-83126728	GM_F344_N	GM_Lewis_N	OK	15.421	9.21339	-0.743095	-2.3035	5e-05	0.0011297	yes
XLOC_005288	XLOC_005288	Klhl11	10:89401731-89417940	GM_F344_N	GM_Lewis_N	OK	1.55295	0.864358	-0.845306	-1.70524	0.00125	0.0137167	yes
XLOC_007358	XLOC_007358	Klhdc8a	13:45187591-45196321	GM_F344_N	GM_Lewis_N	OK	20.0777	31.8652	0.666391	1.98101	0.0001	0.00199891	yes
XLOC_022207	XLOC_022207	Klhdc2	6:91259588-91319734	GM_F344_N	GM_Lewis_N	OK	31.061	20.7693	-0.580654	-1.35703	0.00555	0.0390325	yes
XLOC_002211	XLOC_002211	Klf13	1:118363170-118414153	GM_F344_N	GM_Lewis_N	OK	14.7376	10.5142	-0.487158	-1.50922	0.00105	0.0120268	yes
XLOC_023530	XLOC_023530	Kitlg	7:37714156-37795849	GM_F344_N	GM_Lewis_N	OK	22.3326	13.0864	-0.771086	-2.59896	5e-05	0.0011297	yes
XLOC_012776	XLOC_012776	Kifc3	19:10320691-10354365	GM_F344_N	GM_Lewis_N	OK	4.97672	9.82025	0.980564	1.58559	0.0009	0.0107264	yes
XLOC_023728	XLOC_023728	KIFC2	7:114709135-114719455	GM_F344_N	GM_Lewis_N	OK	26.8802	57.4309	1.09528	1.99727	5e-05	0.0011297	yes
XLOC_007484	XLOC_007484	Kifap3	13:79544009-79673796	GM_F344_N	GM_Lewis_N	OK	7.4944	5.3158	-0.495525	-1.37376	0.00355	0.0285787	yes
XLOC_011350	XLOC_011350	Kif5b	17:59696396-59734619	GM_F344_N	GM_Lewis_N	OK	27.2957	19.1032	-0.514859	-1.74406	0.00035	0.00536265	yes
XLOC_026153	XLOC_026153	Kif23	8:66049388-66078595	GM_F344_N	GM_Lewis_N	OK	14.2911	8.08016	-0.822666	-2.39035	5e-05	0.0011297	yes
XLOC_007402	XLOC_007402	Kif21b	13:49162328-49206500	GM_F344_N	GM_Lewis_N	OK	3.13988	5.09919	0.699559	1.85661	0.00025	0.00414261	yes
XLOC_001432	XLOC_001432	Kif20b	1:238892073-238947678	GM_F344_N	GM_Lewis_N	OK	3.51653	1.62922	-1.10997	-2.63085	5e-05	0.0011297	yes
XLOC_016618	XLOC_016618	Kif18a	3:94636981-94885332	GM_F344_N	GM_Lewis_N	OK	7.94624	4.00836	-0.987259	-1.16342	0.0017	0.0168476	yes
XLOC_001441	XLOC_001441	Kif11	1:241668937-241722859	GM_F344_N	GM_Lewis_N	OK	7.56243	3.88882	-0.959516	-2.69613	5e-05	0.0011297	yes
XLOC_022581	XLOC_022581	Khk	6:25428262-25438683	GM_F344_N	GM_Lewis_N	OK	18.013	34.3935	0.933096	2.31172	5e-05	0.0011297	yes
XLOC_020716	XLOC_020716	Khdrbs1	5:148783559-148811561	GM_F344_N	GM_Lewis_N	OK	181.724	81.4914	-1.15703	-2.14147	5e-05	0.0011297	yes
XLOC_025867	XLOC_025867	Keap1	8:20258837-20269339	GM_F344_N	GM_Lewis_N	OK	24.8122	36.9255	0.573565	1.73073	0.0004	0.0059355	yes
XLOC_007951	XLOC_007951	Kcnj9	13:88311499-88318875	GM_F344_N	GM_Lewis_N	OK	0.571672	1.34594	1.23536	1.40601	0.00595	0.0410052	yes
XLOC_010841	XLOC_010841	Kbtbd11	16:79426323-79435333	GM_F344_N	GM_Lewis_N	OK	2.18699	4.27156	0.965815	2.37205	5e-05	0.0011297	yes
XLOC_010640	XLOC_010640	Jund	16:19239121-19245753	GM_F344_N	GM_Lewis_N	OK	350.547	534.228	0.607848	1.95793	5e-05	0.0011297	yes
XLOC_021251	XLOC_021251	Jun	5:115356745-115378140	GM_F344_N	GM_Lewis_N	OK	43.2649	64.1901	0.569154	1.76624	0.0003	0.00479273	yes
XLOC_025794	XLOC_025794	Jrkl	8:10114757-10117654	GM_F344_N	GM_Lewis_N	OK	4.70309	3.18943	-0.56031	-1.36639	0.0051	0.0367785	yes
XLOC_021265	XLOC_021265	Jak1	5:121804006-121913136	GM_F344_N	GM_Lewis_N	OK	33.6824	25.6711	-0.39185	-1.31529	0.00485	0.0355674	yes
XLOC_000618	XLOC_000618	Izumo1	1:96089790-96096236	GM_F344_N	GM_Lewis_N	OK	0.694602	1.73972	1.3246	1.66703	0.0013	0.0141335	yes
XLOC_016673	XLOC_016673	Ivd	3:105374374-105397322	GM_F344_N	GM_Lewis_N	OK	71.509	50.2606	-0.508699	-1.38513	0.0039	0.0305744	yes
XLOC_022880	XLOC_022880	Itpk1	6:126835910-126969353	GM_F344_N	GM_Lewis_N	OK	45.9125	68.5548	0.578369	1.91119	0.0001	0.00199891	yes
XLOC_023029	XLOC_023029	Itgb8	6:146489963-146573064	GM_F344_N	GM_Lewis_N	OK	5.3647	3.70328	-0.534695	-1.525	0.0013	0.0141335	yes
XLOC_027913	XLOC_027913	Itgb1bp2	X:89520699-89525600	GM_F344_N	GM_Lewis_N	OK	0.235103	0.669369	1.50951	1.36186	0.00605	0.0414688	yes
XLOC_013361	XLOC_013361	Itgb1	19:58600094-58647531	GM_F344_N	GM_Lewis_N	OK	65.4829	43.0472	-0.605198	-2.01425	5e-05	0.0011297	yes
XLOC_016417	XLOC_016417	Itga6	3:54202930-54275198	GM_F344_N	GM_Lewis_N	OK	32.6346	22.9902	-0.505381	-1.34488	0.006	0.0412118	yes
XLOC_014391	XLOC_014391	Itga2	2:46964022-47206261	GM_F344_N	GM_Lewis_N	OK	7.26501	4.70063	-0.628111	-1.51767	0.00315	0.0261774	yes
XLOC_012825	XLOC_012825	Itfg1	19:22561636-22682885	GM_F344_N	GM_Lewis_N	OK	48.2479	31.9232	-0.595859	-2.00671	0.0001	0.00199891	yes
XLOC_016929	XLOC_016929	Itch	3:145621454-145709740	GM_F344_N	GM_Lewis_N	OK	22.6573	15.9436	-0.507	-1.65994	0.0008	0.0098261	yes
XLOC_012222	XLOC_012222	Isoc1	18:54471689-54492099	GM_F344_N	GM_Lewis_N	OK	76.3384	48.4381	-0.656266	-2.19372	5e-05	0.0011297	yes
XLOC_022888	XLOC_022888	isg12%28b%29	6:127733539-127735026	GM_F344_N	GM_Lewis_N	OK	255.583	644.237	1.3338	3.74764	5e-05	0.0011297	yes
XLOC_013006	XLOC_013006	Irf8	19:51096405-51118267	GM_F344_N	GM_Lewis_N	OK	31.5804	21.7573	-0.537529	-1.70982	0.00055	0.00751165	yes
XLOC_002709	XLOC_002709	Irf7	1:201456644-201460179	GM_F344_N	GM_Lewis_N	OK	20.8717	29.3422	0.491426	1.37009	0.00335	0.0273564	yes
XLOC_000596	XLOC_000596	Irf3	1:95462062-95475089	GM_F344_N	GM_Lewis_N	OK	43.3653	104.745	1.27227	3.68018	5e-05	0.0011297	yes
XLOC_025387	XLOC_025387	Ireb2	8:58433179-58479863	GM_F344_N	GM_Lewis_N	OK	12.6181	7.82168	-0.689944	-2.29836	5e-05	0.0011297	yes
XLOC_002263	XLOC_002263	Iqgap1	1:136550927-136642576	GM_F344_N	GM_Lewis_N	OK	109.198	78.9222	-0.468442	-1.44293	0.00325	0.0267654	yes
XLOC_000944	XLOC_000944	Ipo7	1:167658298-167703951	GM_F344_N	GM_Lewis_N	OK	18.9997	9.86236	-0.945973	-3.14479	5e-05	0.0011297	yes
XLOC_009614	XLOC_009614	Ipo5	15:105944154-106022059	GM_F344_N	GM_Lewis_N	OK	20.528	14.7576	-0.476139	-1.54489	0.0007	0.00891012	yes
XLOC_007659	XLOC_007659	Ints7	13:107641173-107696428	GM_F344_N	GM_Lewis_N	OK	5.88291	3.60911	-0.704884	-1.61719	0.0009	0.0107264	yes
XLOC_007700	XLOC_007700	Insig2	13:33330355-33352963	GM_F344_N	GM_Lewis_N	OK	10.9695	7.73252	-0.504485	-1.25972	0.00695	0.0455344	yes
XLOC_008882	XLOC_008882	Inpp5j	14:84125561-84137298	GM_F344_N	GM_Lewis_N	OK	18.3102	30.4934	0.735848	2.27682	5e-05	0.0011297	yes
XLOC_019590	XLOC_019590	Ino80b,Wbp1	4:117331064-117337396	GM_F344_N	GM_Lewis_N	OK	82.0073	117.464	0.518392	1.49196	0.00155	0.0158572	yes
XLOC_020977	XLOC_020977	Impad1	5:18082898-18112926	GM_F344_N	GM_Lewis_N	OK	8.70549	5.06156	-0.782343	-2.02571	5e-05	0.0011297	yes
XLOC_013682	XLOC_013682	Impa1,Slc10a5,Zfand1	2:93397572-93443962	GM_F344_N	GM_Lewis_N	OK	56.9786	36.8215	-0.629872	-1.67619	0.0007	0.00891012	yes
XLOC_027404	XLOC_027404	Ilkap	9:90602930-90626822	GM_F344_N	GM_Lewis_N	OK	35.1151	58.1136	0.726786	2.09747	5e-05	0.0011297	yes
XLOC_013584	XLOC_013584	Il6st	2:43797357-43842365	GM_F344_N	GM_Lewis_N	OK	7.27545	5.49208	-0.405684	-1.28433	0.00755	0.0481813	yes
XLOC_006962	XLOC_006962	Il3ra	12:16818045-16832068	GM_F344_N	GM_Lewis_N	OK	19.1828	48.8917	1.34978	1.47761	0.00435	0.0328664	yes
XLOC_001412	XLOC_001412	Il33	1:233650884-233685887	GM_F344_N	GM_Lewis_N	OK	5.63128	3.57369	-0.656049	-1.4351	0.00355	0.0285787	yes
XLOC_006323	XLOC_006323	Il1rap	11:76092251-76222629	GM_F344_N	GM_Lewis_N	OK	10.105	6.56973	-0.621166	-1.46273	0.0022	0.0202211	yes
XLOC_026796	XLOC_026796	Il1r2	9:39279396-39319672	GM_F344_N	GM_Lewis_N	OK	4.91954	8.77114	0.834241	1.58564	0.00095	0.0111688	yes
XLOC_026800	XLOC_026800	Il18r1	9:39627556-39661833	GM_F344_N	GM_Lewis_N	OK	5.99343	3.86846	-0.631622	-1.40468	0.0041	0.031483	yes
XLOC_018979	XLOC_018979	Il17ra	4:156838352-156862345	GM_F344_N	GM_Lewis_N	OK	13.8415	19.2364	0.474834	1.46424	0.00135	0.014467	yes
XLOC_012878	XLOC_012878	Il15	19:27417911-27499254	GM_F344_N	GM_Lewis_N	OK	14.5892	22.597	0.631224	1.49686	0.00185	0.0179243	yes
XLOC_028157	XLOC_028157	Il13ra1	X:8758661-8820545	GM_F344_N	GM_Lewis_N	OK	68.2346	52.0818	-0.389724	-1.29083	0.0067	0.0443196	yes
XLOC_007735	XLOC_007735	Ikbke	13:44197497-44222737	GM_F344_N	GM_Lewis_N	OK	8.34802	16.1917	0.955745	2.13305	5e-05	0.0011297	yes
XLOC_007564	XLOC_007564	Igsf9	13:88486735-88503824	GM_F344_N	GM_Lewis_N	OK	17.7287	25.2787	0.511837	1.60989	0.0009	0.0107264	yes
XLOC_000126	XLOC_000126	Igf2r	1:42253233-42341649	GM_F344_N	GM_Lewis_N	OK	11.5038	8.51859	-0.433421	-1.4112	0.00255	0.0226055	yes
XLOC_003777	XLOC_003777	Ifi47	10:34192757-34208138	GM_F344_N	GM_Lewis_N	OK	26.4541	16.4863	-0.682222	-1.86249	0.0001	0.00199891	yes
XLOC_019027	XLOC_019027	Iffo1	4:161264965-161282160	GM_F344_N	GM_Lewis_N	OK	1.29965	2.77851	1.09619	1.53961	0.0025	0.0222943	yes
XLOC_012857	XLOC_012857	Ier2	19:25159275-25160800	GM_F344_N	GM_Lewis_N	OK	134.345	188.151	0.485942	1.61237	0.0005	0.00702089	yes
XLOC_028090	XLOC_028090	Ids	X:156641265-156661031	GM_F344_N	GM_Lewis_N	OK	35.8703	24.8435	-0.529923	-1.78407	0.00025	0.00414261	yes
XLOC_011808	XLOC_011808	Idi1	17:72555522-72628997	GM_F344_N	GM_Lewis_N	OK	50.9721	26.9584	-0.918975	-2.74692	5e-05	0.0011297	yes
XLOC_027310	XLOC_027310	Idh1	9:63769400-63790622	GM_F344_N	GM_Lewis_N	OK	144.605	61.0372	-1.24436	-4.1141	5e-05	0.0011297	yes
XLOC_003017	XLOC_003017	Ide	1:241546797-241646100	GM_F344_N	GM_Lewis_N	OK	13.2679	9.9456	-0.415811	-1.36128	0.00425	0.0322292	yes
XLOC_020773	XLOC_020773	Id3	5:154934137-154935707	GM_F344_N	GM_Lewis_N	OK	64.3741	88.9188	0.466008	1.38451	0.00455	0.034065	yes
XLOC_016890	XLOC_016890	Id1	3:143076794-143087559	GM_F344_N	GM_Lewis_N	OK	606.68	1066.37	0.813695	2.48502	5e-05	0.0011297	yes
XLOC_008020	XLOC_008020	Iars2	13:101275993-101337487	GM_F344_N	GM_Lewis_N	OK	39.721	28.2622	-0.49103	-1.32882	0.0053	0.0377579	yes
XLOC_011562	XLOC_011562	Iars	17:20895701-20942181	GM_F344_N	GM_Lewis_N	OK	13.7029	9.39229	-0.544933	-1.6914	0.00025	0.00414261	yes
XLOC_008453	XLOC_008453	Htra3	14:80702013-80730742	GM_F344_N	GM_Lewis_N	OK	4.81783	14.4119	1.58081	3.10899	5e-05	0.0011297	yes
XLOC_027264	XLOC_027264	Hspd1	9:53884192-53895043	GM_F344_N	GM_Lewis_N	OK	138.272	103.473	-0.418246	-1.33116	0.0035	0.0283007	yes
XLOC_012421	XLOC_012421	Hspa9	18:27418153-27437452	GM_F344_N	GM_Lewis_N	OK	84.2284	59.2413	-0.507702	-1.63242	0.0011	0.0124609	yes
XLOC_025304	XLOC_025304	Hspa8	8:43782562-43787806	GM_F344_N	GM_Lewis_N	OK	408.491	581.061	0.508385	1.26902	0.008	0.04995	yes
XLOC_016293	XLOC_016293	Hspa5	3:13783619-13788077	GM_F344_N	GM_Lewis_N	OK	198.76	283.459	0.51211	1.42234	0.00325	0.0267654	yes
XLOC_013767	XLOC_013767	Hspa4l	2:127697503-127759259	GM_F344_N	GM_Lewis_N	OK	3.66938	1.98563	-0.885941	-1.95417	0.00015	0.00278226	yes
XLOC_015431	XLOC_015431	Hspa1a,Hspa1b	20:3945715-3959552	GM_F344_N	GM_Lewis_N	OK	10.1915	32.7681	1.68492	4.02674	5e-05	0.0011297	yes
XLOC_006104	XLOC_006104	Hspa13	11:14519198-14535969	GM_F344_N	GM_Lewis_N	OK	7.32924	5.38581	-0.444501	-1.30782	0.0055	0.0387802	yes
XLOC_022921	XLOC_022921	Hsp90aa1	6:135413615-135419147	GM_F344_N	GM_Lewis_N	OK	33.2626	16.0939	-1.04738	-3.39717	5e-05	0.0011297	yes
XLOC_020443	XLOC_020443	Hsdl2	5:77680172-77716789	GM_F344_N	GM_Lewis_N	OK	31.7645	21.3352	-0.574178	-1.69188	0.00075	0.00940126	yes
XLOC_014826	XLOC_014826	Hsd3b6	2:193337341-193346799	GM_F344_N	GM_Lewis_N	OK	28.7532	68.0482	1.24283	3.6201	5e-05	0.0011297	yes
XLOC_014827	XLOC_014827	Hsd3b	2:193350141-193500721	GM_F344_N	GM_Lewis_N	OK	4.11806	13.8336	1.74813	3.06247	5e-05	0.0011297	yes
XLOC_007904	XLOC_007904	Hsd17b7	13:85771549-85796008	GM_F344_N	GM_Lewis_N	OK	6.70646	3.83674	-0.805671	-1.53849	0.0031	0.0259716	yes
XLOC_023954	XLOC_023954	Hsd17b6	7:1118182-1137670	GM_F344_N	GM_Lewis_N	OK	7.23406	14.0866	0.961447	1.70743	0.00025	0.00414261	yes
XLOC_012194	XLOC_012194	Hsd17b4	18:45157434-45251606	GM_F344_N	GM_Lewis_N	OK	42.8696	30.5102	-0.490666	-1.61451	0.00085	0.0103095	yes
XLOC_008231	XLOC_008231	Hsd17b13	14:6901196-6915886	GM_F344_N	GM_Lewis_N	OK	1.95385	7.69666	1.97791	2.97999	5e-05	0.0011297	yes
XLOC_017585	XLOC_017585	Hsd17b12	3:78436633-78559707	GM_F344_N	GM_Lewis_N	OK	63.3537	47.3671	-0.419545	-1.38947	0.004	0.0310188	yes
XLOC_002705	XLOC_002705	Hras	1:201385704-201408471	GM_F344_N	GM_Lewis_N	OK	68.2423	91.613	0.424886	1.32063	0.006	0.0412118	yes
XLOC_012799	XLOC_012799	Hps4	19:14324754-14355824	GM_F344_N	GM_Lewis_N	OK	5.17181	8.95792	0.792495	1.63041	0.00095	0.0111688	yes
XLOC_016432	XLOC_016432	Hoxd13	3:57282476-57286998	GM_F344_N	GM_Lewis_N	OK	2.96116	0.362044	-3.03192	-3.34116	5e-05	0.0011297	yes
XLOC_004262	XLOC_004262	Hoxb7	10:85017439-85020858	GM_F344_N	GM_Lewis_N	OK	0.363288	1.47765	2.02412	1.73021	0.00055	0.00751165	yes
XLOC_004263	XLOC_004263	Hoxb6	10:85023133-85033952	GM_F344_N	GM_Lewis_N	OK	0.231645	2.12644	3.19845	2.07319	0.0037	0.0294694	yes
XLOC_019435	XLOC_019435	Hoxa9l	4:80523052-80541165	GM_F344_N	GM_Lewis_N	OK	36.1579	54.5585	0.593494	1.25695	0.0074	0.0474447	yes
XLOC_008339	XLOC_008339	Hopx	14:33349281-33377948	GM_F344_N	GM_Lewis_N	OK	124.328	81.4757	-0.609714	-1.97684	5e-05	0.0011297	yes
XLOC_020511	XLOC_020511	Hook1	5:116324844-116397818	GM_F344_N	GM_Lewis_N	OK	20.4292	12.6378	-0.692891	-2.31509	5e-05	0.0011297	yes
XLOC_022507	XLOC_022507	Hnrpll	6:2909002-2940171	GM_F344_N	GM_Lewis_N	OK	22.7929	13.5168	-0.753829	-2.31884	5e-05	0.0011297	yes
XLOC_003811	XLOC_003811	Hnrph1	10:35920260-35930134	GM_F344_N	GM_Lewis_N	OK	73.3156	96.7153	0.399625	1.28459	0.00645	0.0430986	yes
XLOC_001290	XLOC_001290	Hnrnpul2	1:211474803-211499516	GM_F344_N	GM_Lewis_N	OK	65.1972	46.0653	-0.501131	-1.33115	0.00455	0.034065	yes
XLOC_014478	XLOC_014478	Hnf4g	2:100367289-100518577	GM_F344_N	GM_Lewis_N	OK	6.37599	2.18793	-1.54308	-1.45224	0.00035	0.00536265	yes
XLOC_004642	XLOC_004642	Hn1l	10:14190153-14211188	GM_F344_N	GM_Lewis_N	OK	28.0022	20.9054	-0.42166	-1.36175	0.0044	0.0331681	yes
XLOC_004714	XLOC_004714	Hmmr	10:25732503-25762896	GM_F344_N	GM_Lewis_N	OK	11.2697	7.14909	-0.656614	-1.50952	0.00235	0.0213143	yes
XLOC_010698	XLOC_010698	Hmgb2	16:36131303-36133878	GM_F344_N	GM_Lewis_N	OK	119.418	61.4645	-0.95819	-3.1563	5e-05	0.0011297	yes
XLOC_023363	XLOC_023363	Hmg20b	7:9853024-9857970	GM_F344_N	GM_Lewis_N	OK	41.1104	71.3532	0.795475	2.44483	5e-05	0.0011297	yes
XLOC_025397	XLOC_025397	Hmg20a	8:60014814-60091988	GM_F344_N	GM_Lewis_N	OK	11.2823	8.3162	-0.44007	-1.26945	0.0071	0.0462412	yes
XLOC_013709	XLOC_013709	Hltf	2:105202486-105264389	GM_F344_N	GM_Lewis_N	OK	21.2066	13.3789	-0.664553	-2.23549	5e-05	0.0011297	yes
XLOC_021634	XLOC_021634	Hkr3	5:169247666-169256023	GM_F344_N	GM_Lewis_N	OK	5.09721	8.30485	0.704245	1.50402	0.0016	0.0161977	yes
XLOC_026998	XLOC_026998	Hjurp	9:87105372-87157633	GM_F344_N	GM_Lewis_N	OK	2.13759	9.14246	2.0966	3.36433	5e-05	0.0011297	yes
XLOC_014012	XLOC_014012	Hist2h2be	2:191024189-191026614	GM_F344_N	GM_Lewis_N	OK	28.858	18.4801	-0.642997	-2.03292	5e-05	0.0011297	yes
XLOC_014014	XLOC_014014	Hist2h2aa3	2:191052006-191052604	GM_F344_N	GM_Lewis_N	OK	39.574	74.7562	0.917639	1.94571	5e-05	0.0011297	yes
XLOC_021084	XLOC_021084	Hint2,Spag8	5:60127977-60133465	GM_F344_N	GM_Lewis_N	OK	178.209	246.173	0.466106	1.41894	0.00345	0.0279926	yes
XLOC_022237	XLOC_022237	Hif1a	6:96418613-96464527	GM_F344_N	GM_Lewis_N	OK	26.2931	18.7589	-0.487111	-1.59098	0.00045	0.00646203	yes
XLOC_019440	XLOC_019440	Hibadh	4:80848217-80948491	GM_F344_N	GM_Lewis_N	OK	76.0488	52.9371	-0.522646	-1.68279	0.0006	0.00801509	yes
XLOC_011050	XLOC_011050	Hiatl1	17:5549443-5602403	GM_F344_N	GM_Lewis_N	OK	76.3503	56.7563	-0.427852	-1.41951	0.00275	0.0239278	yes
XLOC_014914	XLOC_014914	Hiat1,Slc35a3	2:212858840-212939845	GM_F344_N	GM_Lewis_N	OK	107.199	60.971	-0.814094	-2.20351	5e-05	0.0011297	yes
XLOC_014325	XLOC_014325	Hexb	2:27614561-27672473	GM_F344_N	GM_Lewis_N	OK	401.37	273.782	-0.551905	-1.32508	0.0046	0.0342835	yes
XLOC_001452	XLOC_001452	Hells	1:243246842-243265463	GM_F344_N	GM_Lewis_N	OK	4.52413	2.71991	-0.734082	-1.6201	0.0008	0.0098261	yes
XLOC_022686	XLOC_022686	Hectd1	6:71842419-71931906	GM_F344_N	GM_Lewis_N	OK	12.0772	9.16964	-0.397344	-1.31394	0.0059	0.040763	yes
XLOC_002278	XLOC_002278	Hdgfrp3	1:138054144-138130696	GM_F344_N	GM_Lewis_N	OK	6.97111	4.19169	-0.733855	-1.72564	0.00045	0.00646203	yes
XLOC_013892	XLOC_013892	Hdgf	2:179980899-179991892	GM_F344_N	GM_Lewis_N	OK	111.722	80.6256	-0.470601	-1.42482	0.0023	0.0209532	yes
XLOC_015662	XLOC_015662	Hdac2	20:41162092-41186492	GM_F344_N	GM_Lewis_N	OK	45.8735	33.9689	-0.433446	-1.44152	0.00245	0.0219673	yes
XLOC_003666	XLOC_003666	Hcfc1r1	10:12933303-12940104	GM_F344_N	GM_Lewis_N	OK	171.718	258.017	0.587424	1.83686	0.00025	0.00414261	yes
XLOC_027799	XLOC_027799	Hccs	X:45617357-45626790	GM_F344_N	GM_Lewis_N	OK	18.7395	12.2628	-0.611797	-1.85405	0.0001	0.00199891	yes
XLOC_022658	XLOC_022658	Hbp1	6:49509728-50227103	GM_F344_N	GM_Lewis_N	OK	36.0454	21.484	-0.746551	-1.96835	5e-05	0.0011297	yes
XLOC_004676	XLOC_004676	Hba-a2	10:15584359-15585215	GM_F344_N	GM_Lewis_N	OK	182.722	323.22	0.822867	2.3936	5e-05	0.0011297	yes
XLOC_013053	XLOC_013053	Haus2	19:56902818-56906782	GM_F344_N	GM_Lewis_N	OK	3.76872	1.64947	-1.19207	-1.52239	0.0032	0.0264594	yes
XLOC_016412	XLOC_016412	Hat1	3:53696663-53744333	GM_F344_N	GM_Lewis_N	OK	29.4518	20.6827	-0.509929	-1.53184	0.00145	0.0151927	yes
XLOC_022054	XLOC_022054	Hadha	6:26173797-26191433	GM_F344_N	GM_Lewis_N	OK	87.2602	28.9825	-1.59014	-4.05416	5e-05	0.0011297	yes
XLOC_019102	XLOC_019102	H2afj	4:173818022-173820428	GM_F344_N	GM_Lewis_N	OK	283.719	514.841	0.859666	2.52759	5e-05	0.0011297	yes
XLOC_004848	XLOC_004848	Guk1	10:45489075-45497687	GM_F344_N	GM_Lewis_N	OK	183.575	240.999	0.392656	1.28227	0.0062	0.0420075	yes
XLOC_008775	XLOC_008775	Guf1	14:41048838-41086202	GM_F344_N	GM_Lewis_N	OK	6.67225	4.87605	-0.452459	-1.39834	0.0041	0.031483	yes
XLOC_019919	XLOC_019919	Gucy2c	4:173740151-173791312	GM_F344_N	GM_Lewis_N	OK	50.3694	14.7397	-1.77284	-4.83902	5e-05	0.0011297	yes
XLOC_021380	XLOC_021380	Guca2b	5:140237183-140239234	GM_F344_N	GM_Lewis_N	OK	22.1868	36.9547	0.736055	1.3861	0.0036	0.0288824	yes
XLOC_020647	XLOC_020647	Guca2a	5:140226550-140231408	GM_F344_N	GM_Lewis_N	OK	5232.99	9671.96	0.886173	1.37214	0.0056	0.039317	yes
XLOC_006831	XLOC_006831	Gtpbp6	12:46722130-46726031	GM_F344_N	GM_Lewis_N	OK	17.3084	41.0315	1.24526	2.94354	5e-05	0.0011297	yes
XLOC_011382	XLOC_011382	Gtpbp4	17:72100898-72120636	GM_F344_N	GM_Lewis_N	OK	5.19142	2.24363	-1.2103	-2.27101	5e-05	0.0011297	yes
XLOC_016015	XLOC_016015	Gtf3c6	20:44413588-44424722	GM_F344_N	GM_Lewis_N	OK	12.8339	8.02975	-0.676528	-1.84187	0.00025	0.00414261	yes
XLOC_022856	XLOC_022856	Gtf2a1	6:115176363-115211264	GM_F344_N	GM_Lewis_N	OK	3.30229	2.1809	-0.598546	-1.58571	0.00065	0.00842341	yes
XLOC_026752	XLOC_026752	Gsta5	9:20005569-20032031	GM_F344_N	GM_Lewis_N	OK	0.563364	2.06507	1.87405	1.64866	0.0047	0.034824	yes
XLOC_023707	XLOC_023707	Gsdmd	7:113831482-113837034	GM_F344_N	GM_Lewis_N	OK	29.7327	40.049	0.429715	1.26892	0.00765	0.0485187	yes
XLOC_024426	XLOC_024426	Gsdmc1	7:101108247-101126162	GM_F344_N	GM_Lewis_N	OK	42.3835	31.679	-0.419976	-1.37794	0.00335	0.0273564	yes
XLOC_023714	XLOC_023714	Grina	7:114277207-114280339	GM_F344_N	GM_Lewis_N	OK	88.8679	141.643	0.672525	2.23503	5e-05	0.0011297	yes
XLOC_001959	XLOC_001959	Grik5	1:80313800-80384390	GM_F344_N	GM_Lewis_N	OK	0.459679	1.25985	1.45455	1.54768	0.00315	0.0261774	yes
XLOC_012211	XLOC_012211	Gramd3	18:52160221-52271744	GM_F344_N	GM_Lewis_N	OK	99.6772	74.1812	-0.42621	-1.3006	0.0032	0.0264594	yes
XLOC_002057	XLOC_002057	Gramd1a	1:86175386-86201715	GM_F344_N	GM_Lewis_N	OK	9.81906	14.6513	0.577376	1.45763	0.0026	0.0229623	yes
XLOC_024091	XLOC_024091	Gpx4	7:11162520-11165318	GM_F344_N	GM_Lewis_N	OK	332.433	538.267	0.695258	2.2374	5e-05	0.0011297	yes
XLOC_023729	XLOC_023729	Gpt,Ppp1r16a	7:114721008-114749716	GM_F344_N	GM_Lewis_N	OK	110.394	172.65	0.64519	1.91204	5e-05	0.0011297	yes
XLOC_019093	XLOC_019093	Gprc5a	4:171987226-172006999	GM_F344_N	GM_Lewis_N	OK	119.471	194.471	0.70289	2.17753	5e-05	0.0011297	yes
XLOC_014267	XLOC_014267	Gpr177	2:258014337-258129623	GM_F344_N	GM_Lewis_N	OK	13.9432	9.38538	-0.571077	-1.68583	0.0004	0.0059355	yes
XLOC_014507	XLOC_014507	Gpr160	2:116904282-116966665	GM_F344_N	GM_Lewis_N	OK	24.3056	9.87312	-1.29971	-3.12418	5e-05	0.0011297	yes
XLOC_005894	XLOC_005894	Gpr128	11:44754743-44820162	GM_F344_N	GM_Lewis_N	OK	43.8372	26.3745	-0.73301	-2.42341	5e-05	0.0011297	yes
XLOC_016369	XLOC_016369	Gpd2	3:38980248-39117703	GM_F344_N	GM_Lewis_N	OK	12.0881	9.13402	-0.40427	-1.30372	0.0059	0.040763	yes
XLOC_006980	XLOC_006980	Gpc2	12:17858352-17864687	GM_F344_N	GM_Lewis_N	OK	1.62329	6.27951	1.95173	3.28737	5e-05	0.0011297	yes
XLOC_020603	XLOC_020603	Gpbp1l1	5:136830865-136877418	GM_F344_N	GM_Lewis_N	OK	41.7687	30.9432	-0.432799	-1.31206	0.00645	0.0430986	yes
XLOC_004139	XLOC_004139	Gosr1	10:67407117-67444339	GM_F344_N	GM_Lewis_N	OK	14.524	9.37875	-0.630971	-2.0136	5e-05	0.0011297	yes
XLOC_015976	XLOC_015976	Gopc	20:31054553-31105895	GM_F344_N	GM_Lewis_N	OK	10.0257	6.88548	-0.542073	-1.63448	0.00045	0.00646203	yes
XLOC_013645	XLOC_013645	Golph3	2:61788752-61817751	GM_F344_N	GM_Lewis_N	OK	98.9877	68.9802	-0.521067	-1.67222	0.0005	0.00702089	yes
XLOC_014625	XLOC_014625	Golim4	2:166763339-166857467	GM_F344_N	GM_Lewis_N	OK	9.92407	6.18302	-0.682619	-1.95528	0.0001	0.00199891	yes
XLOC_009513	XLOC_009513	Gnrh1	15:47302007-47307517	GM_F344_N	GM_Lewis_N	OK	0.406252	1.76994	2.12325	1.43898	0.0037	0.0294694	yes
XLOC_023489	XLOC_023489	Gnptab	7:25084047-25150973	GM_F344_N	GM_Lewis_N	OK	14.2966	10.7887	-0.406155	-1.29498	0.0057	0.0398323	yes
XLOC_009708	XLOC_009708	Gnpnat1	15:21265289-21284618	GM_F344_N	GM_Lewis_N	OK	85.2163	54.7516	-0.638227	-1.99975	0.0001	0.00199891	yes
XLOC_028271	XLOC_028271	Gnl3l	X:40298501-40334477	GM_F344_N	GM_Lewis_N	OK	15.0982	11.2195	-0.428375	-1.402	0.003	0.025379	yes
XLOC_020910	XLOC_020910	Gnb1	5:172318146-172388190	GM_F344_N	GM_Lewis_N	OK	113.597	79.9213	-0.50727	-1.50494	0.00175	0.0171982	yes
XLOC_015923	XLOC_015923	Gnaz	20:14146837-14174433	GM_F344_N	GM_Lewis_N	OK	1.04679	2.57035	1.29599	1.85317	0.0001	0.00199891	yes
XLOC_014884	XLOC_014884	Gnai3	2:203666832-203706474	GM_F344_N	GM_Lewis_N	OK	69.688	39.6597	-0.813236	-2.44823	5e-05	0.0011297	yes
XLOC_019192	XLOC_019192	Gnai1	4:12465080-12496383	GM_F344_N	GM_Lewis_N	OK	2.33988	8.05601	1.78363	1.76432	0.00125	0.0137167	yes
XLOC_005393	XLOC_005393	Gna13	10:98928523-98965822	GM_F344_N	GM_Lewis_N	OK	23.0961	16.9644	-0.445139	-1.48336	0.0017	0.0168476	yes
XLOC_023353	XLOC_023353	Gna11	7:9636747-9662492	GM_F344_N	GM_Lewis_N	OK	45.6396	18.6195	-1.29347	-3.12604	5e-05	0.0011297	yes
XLOC_000473	XLOC_000473	Gmfg	1:83546294-83557015	GM_F344_N	GM_Lewis_N	OK	155.602	248.066	0.672863	1.94449	0.0001	0.00199891	yes
XLOC_009714	XLOC_009714	Gmfb	15:22661924-22675785	GM_F344_N	GM_Lewis_N	OK	18.9165	14.2839	-0.405257	-1.3649	0.0051	0.0367785	yes
XLOC_011217	XLOC_011217	Gmds	17:38461732-39016771	GM_F344_N	GM_Lewis_N	OK	307.921	229.727	-0.422643	-1.33852	0.00475	0.035084	yes
XLOC_001899	XLOC_001899	Gltscr1	1:76313651-76321643	GM_F344_N	GM_Lewis_N	OK	7.4521	12.3046	0.723479	1.74606	0.00025	0.00414261	yes
XLOC_026155	XLOC_026155	Glce	8:66199171-66268881	GM_F344_N	GM_Lewis_N	OK	6.70168	4.10687	-0.706483	-1.94829	5e-05	0.0011297	yes
XLOC_028468	XLOC_028468	Gla	X:122044702-122056327	GM_F344_N	GM_Lewis_N	OK	35.8807	26.0166	-0.463777	-1.50949	0.0016	0.0161977	yes
XLOC_018855	XLOC_018855	Gkn2	4:121524325-121530410	GM_F344_N	GM_Lewis_N	OK	0.251118	1.8924	2.91378	1.9265	0.00185	0.0179243	yes
XLOC_006804	XLOC_006804	Git2	12:43116146-43160728	GM_F344_N	GM_Lewis_N	OK	12.2689	18.1297	0.563352	1.69296	0.0003	0.00479273	yes
XLOC_001917	XLOC_001917	Gipr	1:78515050-78526160	GM_F344_N	GM_Lewis_N	OK	0.258767	0.784184	1.59954	1.66444	0.00095	0.0111688	yes
XLOC_014248	XLOC_014248	Gipc2	2:250703494-250733988	GM_F344_N	GM_Lewis_N	OK	310.003	180.4	-0.781083	-2.36267	5e-05	0.0011297	yes
XLOC_017917	XLOC_017917	Ggt7	3:145987530-146010922	GM_F344_N	GM_Lewis_N	OK	1.6771	3.7983	1.17939	1.85949	0.0003	0.00479273	yes
XLOC_011347	XLOC_011347	Ggps1	17:59458405-59474206	GM_F344_N	GM_Lewis_N	OK	6.24578	3.89824	-0.68006	-1.67676	0.00085	0.0103095	yes
XLOC_023744	XLOC_023744	Gga1	7:116843520-116860030	GM_F344_N	GM_Lewis_N	OK	30.0028	43.1166	0.523147	1.69419	0.0004	0.0059355	yes
XLOC_018854	XLOC_018854	Gfpt1	4:121203144-121254309	GM_F344_N	GM_Lewis_N	OK	113.958	60.2843	-0.918647	-1.77722	0.00055	0.00751165	yes
XLOC_026197	XLOC_026197	Gcnt3	8:74468240-74481215	GM_F344_N	GM_Lewis_N	OK	9.43126	13.8488	0.554234	1.29854	0.0058	0.0402578	yes
XLOC_011600	XLOC_011600	Gcnt2,LOC689092	17:29767382-29873375	GM_F344_N	GM_Lewis_N	OK	16.3688	10.527	-0.636858	-1.6344	0.0006	0.00801509	yes
XLOC_002958	XLOC_002958	Gcnt1	1:220824972-220861991	GM_F344_N	GM_Lewis_N	OK	7.85045	4.57155	-0.780093	-2.20341	5e-05	0.0011297	yes
XLOC_005293	XLOC_005293	Gcn5l2	10:89642001-89649953	GM_F344_N	GM_Lewis_N	OK	9.29229	16.752	0.850226	1.82343	5e-05	0.0011297	yes
XLOC_007143	XLOC_007143	Gcn1l1	12:42253047-42313931	GM_F344_N	GM_Lewis_N	OK	18.1815	26.1119	0.522233	1.64417	0.0006	0.00801509	yes
XLOC_014149	XLOC_014149	Gclm	2:218895154-218919961	GM_F344_N	GM_Lewis_N	OK	58.94	39.9665	-0.560455	-1.26135	0.0076	0.0483692	yes
XLOC_025525	XLOC_025525	Gclc	8:82724428-82762993	GM_F344_N	GM_Lewis_N	OK	36.804	22.8448	-0.687999	-2.11723	5e-05	0.0011297	yes
XLOC_016679	XLOC_016679	Gchfr	3:105683287-105687349	GM_F344_N	GM_Lewis_N	OK	52.2216	89.7214	0.780805	2.13996	5e-05	0.0011297	yes
XLOC_015992	XLOC_015992	Gcc2	20:37472177-37518324	GM_F344_N	GM_Lewis_N	OK	15.6475	10.9722	-0.512081	-1.59132	0.00085	0.0103095	yes
XLOC_005764	XLOC_005764	Gbe1	11:8720407-8975471	GM_F344_N	GM_Lewis_N	OK	21.4278	15.1105	-0.503937	-1.55173	0.00145	0.0151927	yes
XLOC_018459	XLOC_018459	Gatad1	4:27222723-27275130	GM_F344_N	GM_Lewis_N	OK	18.7773	12.2427	-0.617065	-1.51909	0.0025	0.0222943	yes
XLOC_024206	XLOC_024206	Gas2l3	7:26147154-26170382	GM_F344_N	GM_Lewis_N	OK	1.54319	0.804364	-0.939995	-1.7735	0.00055	0.00751165	yes
XLOC_020355	XLOC_020355	Galt	5:59185412-59188660	GM_F344_N	GM_Lewis_N	OK	15.6148	23.9361	0.616272	1.48342	0.0022	0.0202211	yes
XLOC_016370	XLOC_016370	Galnt5	3:39767070-39819350	GM_F344_N	GM_Lewis_N	OK	33.1889	20.2168	-0.71515	-2.18037	5e-05	0.0011297	yes
XLOC_023528	XLOC_023528	Galnt4	7:36683252-36813023	GM_F344_N	GM_Lewis_N	OK	44.8508	30.0949	-0.575615	-1.67769	0.00035	0.00536265	yes
XLOC_017331	XLOC_017331	Galnt3	3:48023982-48063188	GM_F344_N	GM_Lewis_N	OK	18.8567	13.8255	-0.447748	-1.33301	0.00645	0.0430986	yes
XLOC_012067	XLOC_012067	Galnt1	18:15972279-16054144	GM_F344_N	GM_Lewis_N	OK	37.7855	25.3126	-0.577978	-1.95589	0.0001	0.00199891	yes
XLOC_006979	XLOC_006979	Gal3st4,RGD1305455	12:17843280-17857313	GM_F344_N	GM_Lewis_N	OK	17.3239	24.0321	0.472196	1.33033	0.00625	0.0422074	yes
XLOC_011551	XLOC_011551	Gadd45g	17:19230895-19232641	GM_F344_N	GM_Lewis_N	OK	28.9364	43.5668	0.590343	1.48287	0.0022	0.0202211	yes
XLOC_015740	XLOC_015740	Gabbr1	20:1553296-1582488	GM_F344_N	GM_Lewis_N	OK	3.27457	6.93467	1.08252	1.96879	0.0001	0.00199891	yes
XLOC_012970	XLOC_012970	Gabarapl2	19:41880237-41891074	GM_F344_N	GM_Lewis_N	OK	47.9587	34.4228	-0.478427	-1.55716	0.0011	0.0124609	yes
XLOC_015788	XLOC_015788	G7c	20:3862653-3874196	GM_F344_N	GM_Lewis_N	OK	0.946195	2.41491	1.35176	1.58496	0.00155	0.0158572	yes
XLOC_008293	XLOC_008293	G3bp2	14:17556966-17592126	GM_F344_N	GM_Lewis_N	OK	27.9419	19.3208	-0.53228	-1.78643	0.00025	0.00414261	yes
XLOC_022155	XLOC_022155	G2e3	6:71420951-71452787	GM_F344_N	GM_Lewis_N	OK	4.69665	3.19765	-0.554622	-1.6196	0.0008	0.0098261	yes
XLOC_021669	XLOC_021669	G1p2	5:173032765-173036344	GM_F344_N	GM_Lewis_N	OK	28.8239	63.5052	1.13961	2.16054	0.00015	0.00278226	yes
XLOC_027304	XLOC_027304	Fzd5	9:63384266-63396528	GM_F344_N	GM_Lewis_N	OK	14.7993	7.84089	-0.916442	-2.10005	0.0002	0.00351569	yes
XLOC_000746	XLOC_000746	Fzd4	1:145953222-145959435	GM_F344_N	GM_Lewis_N	OK	1.28816	0.655276	-0.97514	-1.38226	0.0046	0.0342835	yes
XLOC_019738	XLOC_019738	Fxyd4	4:154233709-154237832	GM_F344_N	GM_Lewis_N	OK	479.949	319.993	-0.58484	-1.56798	0.0006	0.00801509	yes
XLOC_013746	XLOC_013746	Fxr1	2:120330043-120380477	GM_F344_N	GM_Lewis_N	OK	10.2194	5.81777	-0.812771	-1.9072	0.00025	0.00414261	yes
XLOC_022255	XLOC_022255	Fut8	6:99811847-100011556	GM_F344_N	GM_Lewis_N	OK	33.7232	22.8971	-0.558581	-1.84708	0.0001	0.00199891	yes
XLOC_025801	XLOC_025801	Fut4	8:11541199-11552789	GM_F344_N	GM_Lewis_N	OK	41.6028	31.5492	-0.399075	-1.30524	0.0055	0.0387802	yes
XLOC_027699	XLOC_027699	Fundc1	X:16672817-16689475	GM_F344_N	GM_Lewis_N	OK	11.365	7.60916	-0.57879	-1.54404	0.0019	0.0182371	yes
XLOC_027725	XLOC_027725	Ftsj1	X:26274911-26283090	GM_F344_N	GM_Lewis_N	OK	18.1592	31.6466	0.801352	1.38931	0.0043	0.0325334	yes
XLOC_002149	XLOC_002149	Ftl	1:95929247-95931092	GM_F344_N	GM_Lewis_N	OK	1374.31	2131.92	0.633445	1.72768	0.0004	0.0059355	yes
XLOC_015660	XLOC_015660	Frk	20:38882047-38909179	GM_F344_N	GM_Lewis_N	OK	15.7216	11.4329	-0.459559	-1.48448	0.00205	0.0193056	yes
XLOC_015027	XLOC_015027	Fpgt	2:252877046-252885890	GM_F344_N	GM_Lewis_N	OK	8.96637	5.87347	-0.610312	-1.75972	0.00045	0.00646203	yes
XLOC_011637	XLOC_011637	Foxq1	17:39331700-39335749	GM_F344_N	GM_Lewis_N	OK	22.1448	12.3216	-0.845779	-1.60139	0.0008	0.0098261	yes
XLOC_021383	XLOC_021383	Foxo6	5:140846862-140866841	GM_F344_N	GM_Lewis_N	OK	7.79244	18.7742	1.26861	2.76799	5e-05	0.0011297	yes
XLOC_004114	XLOC_004114	Foxn1	10:64237028-64257576	GM_F344_N	GM_Lewis_N	OK	2.55634	5.00464	0.969189	1.66599	0.00055	0.00751165	yes
XLOC_016564	XLOC_016564	Fnbp4	3:75111003-75141855	GM_F344_N	GM_Lewis_N	OK	11.4809	20.8439	0.860388	2.3716	5e-05	0.0011297	yes
XLOC_014046	XLOC_014046	Fmo5	2:192460844-192489804	GM_F344_N	GM_Lewis_N	OK	20.062	11.7665	-0.769779	-1.57942	0.00145	0.0151927	yes
XLOC_007868	XLOC_007868	Fmo3	13:78659512-78678524	GM_F344_N	GM_Lewis_N	OK	0.49297	0.145847	-1.75705	-1.47541	0.00625	0.0422074	yes
XLOC_007866	XLOC_007866	Fmo2	13:78543074-78592916	GM_F344_N	GM_Lewis_N	OK	10.3444	4.49789	-1.20153	-2.27142	5e-05	0.0011297	yes
XLOC_010646	XLOC_010646	Fkbp8	16:19401868-19408638	GM_F344_N	GM_Lewis_N	OK	156.201	226.65	0.537067	1.77699	0.0003	0.00479273	yes
XLOC_002841	XLOC_002841	Fkbp2	1:209651170-209653729	GM_F344_N	GM_Lewis_N	OK	207.233	305.176	0.558391	1.81504	0.0001	0.00199891	yes
XLOC_024669	XLOC_024669	Fkbp11	7:137490984-137494419	GM_F344_N	GM_Lewis_N	OK	42.8411	66.03	0.624126	1.63055	0.0011	0.0124609	yes
XLOC_006650	XLOC_006650	Fis1	12:20806731-20821766	GM_F344_N	GM_Lewis_N	OK	115.754	156.52	0.435284	1.28945	0.0057	0.0398323	yes
XLOC_013225	XLOC_013225	Fhod1	19:35144277-35163226	GM_F344_N	GM_Lewis_N	OK	7.06837	11.8441	0.74472	1.96191	5e-05	0.0011297	yes
XLOC_006399	XLOC_006399	Fgd4	11:86695875-86767928	GM_F344_N	GM_Lewis_N	OK	5.81694	3.90716	-0.574139	-1.82518	0.0001	0.00199891	yes
XLOC_011570	XLOC_011570	Fgd3	17:21292538-21347302	GM_F344_N	GM_Lewis_N	OK	5.40185	13.4624	1.31741	2.25712	5e-05	0.0011297	yes
XLOC_002043	XLOC_002043	Ffar2	1:85876085-85880534	GM_F344_N	GM_Lewis_N	OK	18.0014	10.1729	-0.823374	-1.39151	0.004	0.0310188	yes
XLOC_002260	XLOC_002260	Fes	1:136199522-136209092	GM_F344_N	GM_Lewis_N	OK	3.79278	6.43764	0.763276	1.44232	0.0033	0.0270285	yes
XLOC_026158	XLOC_026158	Fem1b	8:66944187-66962361	GM_F344_N	GM_Lewis_N	OK	7.08971	4.37357	-0.696917	-1.57885	0.00305	0.0256571	yes
XLOC_012537	XLOC_012537	Fech	18:60675216-60708418	GM_F344_N	GM_Lewis_N	OK	12.2824	8.20778	-0.581528	-1.68112	0.00055	0.00751165	yes
XLOC_013548	XLOC_013548	Fcho2	2:29347650-29451908	GM_F344_N	GM_Lewis_N	OK	4.83968	10.8557	1.16548	1.40016	0.0062	0.0420075	yes
XLOC_014334	XLOC_014334	Fcho2	2:29347650-29451908	GM_F344_N	GM_Lewis_N	OK	12.0235	7.17836	-0.744132	-1.84519	0.0008	0.0098261	yes
XLOC_000464	XLOC_000464	Fcgbp	1:83177410-83215955	GM_F344_N	GM_Lewis_N	OK	132.62	204.276	0.623229	1.62255	0.0008	0.0098261	yes
XLOC_010703	XLOC_010703	Fbxo8	16:37093634-37161881	GM_F344_N	GM_Lewis_N	OK	19.727	13.0551	-0.595551	-1.54171	0.00115	0.0128592	yes
XLOC_021605	XLOC_021605	Fbxo44	5:165229495-165238540	GM_F344_N	GM_Lewis_N	OK	1.08964	4.11605	1.91741	2.26293	5e-05	0.0011297	yes
XLOC_000015	XLOC_000015	Fbxo30	1:5974912-5993004	GM_F344_N	GM_Lewis_N	OK	3.67107	2.24652	-0.708509	-1.80638	0.00025	0.00414261	yes
XLOC_017606	XLOC_017606	Fbxo3	3:89280381-89731855	GM_F344_N	GM_Lewis_N	OK	16.9616	12.6003	-0.428807	-1.30783	0.00545	0.0385266	yes
XLOC_008427	XLOC_008427	Fbxl5	14:72470922-72510384	GM_F344_N	GM_Lewis_N	OK	15.9016	11.4397	-0.475115	-1.44258	0.00245	0.0219673	yes
XLOC_005220	XLOC_005220	Fbxl20	10:86849766-86912941	GM_F344_N	GM_Lewis_N	OK	6.43713	3.41375	-0.915059	-1.57762	0.0023	0.0209532	yes
XLOC_027440	XLOC_027440	Fbxl17	9:101736480-102185169	GM_F344_N	GM_Lewis_N	OK	16.3747	12.1222	-0.433814	-1.39719	0.0038	0.0300191	yes
XLOC_001045	XLOC_001045	Fbrs,Prr14	1:186725241-186777529	GM_F344_N	GM_Lewis_N	OK	19.8911	32.9008	0.725998	2.00831	0.00015	0.00278226	yes
XLOC_023824	XLOC_023824	Fbln1,LOC100362423	7:123208153-123287324	GM_F344_N	GM_Lewis_N	OK	5.71145	10.3882	0.86302	1.27812	0.00695	0.0455344	yes
XLOC_017340	XLOC_017340	Fastkd1	3:51831432-51857646	GM_F344_N	GM_Lewis_N	OK	9.47175	14.7113	0.635219	1.48996	0.00225	0.0206461	yes
XLOC_027351	XLOC_027351	Farsb	9:77806572-77865757	GM_F344_N	GM_Lewis_N	OK	14.6939	9.05234	-0.69885	-1.91111	0.0001	0.00199891	yes
XLOC_000962	XLOC_000962	Far1	1:171379660-171440996	GM_F344_N	GM_Lewis_N	OK	25.5313	18.1607	-0.491451	-1.66503	0.001	0.0115748	yes
XLOC_025471	XLOC_025471	Fam96a	8:70410775-70422702	GM_F344_N	GM_Lewis_N	OK	176.158	120.362	-0.549484	-1.82117	0.00015	0.00278226	yes
XLOC_023667	XLOC_023667	Fam91a1	7:95156560-95195901	GM_F344_N	GM_Lewis_N	OK	20.473	13.4715	-0.603815	-1.8493	0.0004	0.0059355	yes
XLOC_011576	XLOC_011576	Fam8a1	17:24085934-24094827	GM_F344_N	GM_Lewis_N	OK	10.8549	7.62689	-0.509176	-1.5625	0.0011	0.0124609	yes
XLOC_022620	XLOC_022620	Fam84a	6:37780720-37786488	GM_F344_N	GM_Lewis_N	OK	14.2497	9.81873	-0.537326	-1.57837	0.00115	0.0128592	yes
XLOC_016969	XLOC_016969	Fam83d	3:149504287-149523556	GM_F344_N	GM_Lewis_N	OK	11.8387	7.13554	-0.730416	-1.70029	0.00065	0.00842341	yes
XLOC_024427	XLOC_024427	Fam49b	7:101148685-101275495	GM_F344_N	GM_Lewis_N	OK	34.3852	22.2817	-0.625931	-1.93058	0.0001	0.00199891	yes
XLOC_013798	XLOC_013798	Fam48a	2:143921744-143961479	GM_F344_N	GM_Lewis_N	OK	16.1749	26.8419	0.73073	1.40941	0.0034	0.0276687	yes
XLOC_026244	XLOC_026244	Fam46a	8:90499324-90506144	GM_F344_N	GM_Lewis_N	OK	25.4851	19.5378	-0.383384	-1.28678	0.0079	0.049551	yes
XLOC_006951	XLOC_006951	Fam20c	12:16340404-16399325	GM_F344_N	GM_Lewis_N	OK	0.837246	1.79565	1.10079	1.35164	0.00515	0.0370418	yes
XLOC_003944	XLOC_003944	Fam18b2	10:49060662-49072695	GM_F344_N	GM_Lewis_N	OK	68.1295	51.718	-0.397613	-1.33316	0.0056	0.039317	yes
XLOC_001096	XLOC_001096	Fam175b	1:192327135-192352719	GM_F344_N	GM_Lewis_N	OK	13.731	9.68448	-0.503692	-1.48348	0.0017	0.0168476	yes
XLOC_004659	XLOC_004659	Fam173a	10:15050381-15064350	GM_F344_N	GM_Lewis_N	OK	28.7261	46.3933	0.691555	1.63954	0.0008	0.0098261	yes
XLOC_013500	XLOC_013500	Fam172a	2:5266233-5742460	GM_F344_N	GM_Lewis_N	OK	8.74355	5.15318	-0.762757	-2.14988	5e-05	0.0011297	yes
XLOC_027191	XLOC_027191	Fam168b	9:33395973-33574452	GM_F344_N	GM_Lewis_N	OK	15.697	11.7247	-0.420938	-1.35112	0.0052	0.0372712	yes
XLOC_010404	XLOC_010404	Fam149a	16:50146295-50204770	GM_F344_N	GM_Lewis_N	OK	1.84223	1.06763	-0.787034	-1.50174	0.0016	0.0161977	yes
XLOC_025477	XLOC_025477	Fam148b	8:72107530-72112782	GM_F344_N	GM_Lewis_N	OK	20.4199	42.9888	1.07398	1.95363	5e-05	0.0011297	yes
XLOC_018843	XLOC_018843	Fam136a	4:120541765-120547681	GM_F344_N	GM_Lewis_N	OK	27.9026	20.4048	-0.451494	-1.34917	0.0041	0.031483	yes
XLOC_020929	XLOC_020929	Fam132a	5:172801075-172805451	GM_F344_N	GM_Lewis_N	OK	0.173112	0.743513	2.10265	1.60649	0.004	0.0310188	yes
XLOC_020826	XLOC_020826	Fam131c	5:160268664-160273960	GM_F344_N	GM_Lewis_N	OK	5.75123	10.925	0.925686	1.39645	0.00505	0.036562	yes
XLOC_016289	XLOC_016289	Fam129b	3:11862603-11951806	GM_F344_N	GM_Lewis_N	OK	27.1363	15.5879	-0.799796	-1.43769	0.00585	0.0405365	yes
XLOC_007435	XLOC_007435	Fam129a	13:66467026-66621853	GM_F344_N	GM_Lewis_N	OK	2.65104	1.03868	-1.35181	-2.51179	5e-05	0.0011297	yes
XLOC_004808	XLOC_004808	Fam114a2	10:43072420-43119282	GM_F344_N	GM_Lewis_N	OK	7.64332	2.66138	-1.52202	-2.34899	5e-05	0.0011297	yes
XLOC_001342	XLOC_001342	Fam111a	1:215581409-215597220	GM_F344_N	GM_Lewis_N	OK	7.66106	4.51459	-0.762949	-2.06886	0.0001	0.00199891	yes
XLOC_023802	XLOC_023802	Fam109b,RGD1311310	7:120716938-120724935	GM_F344_N	GM_Lewis_N	OK	392.932	511.956	0.381742	1.26719	0.0067	0.0443196	yes
XLOC_023385	XLOC_023385	Fam108a1,Klf16	7:10635442-10658699	GM_F344_N	GM_Lewis_N	OK	185.204	259.065	0.484195	1.49091	0.0018	0.0175743	yes
XLOC_001308	XLOC_001308	Fads3	1:212489100-212512431	GM_F344_N	GM_Lewis_N	OK	35.5332	20.9175	-0.764458	-1.32672	0.00485	0.0355674	yes
XLOC_002882	XLOC_002882	Fads2	1:212512537-212546529	GM_F344_N	GM_Lewis_N	OK	35.7393	12.3665	-1.53107	-3.7815	5e-05	0.0011297	yes
XLOC_001310	XLOC_001310	Fads1	1:212670791-212685718	GM_F344_N	GM_Lewis_N	OK	3.90083	1.16596	-1.74226	-2.99911	5e-05	0.0011297	yes
XLOC_002753	XLOC_002753	Fadd	1:205002528-205013566	GM_F344_N	GM_Lewis_N	OK	21.7687	11.2015	-0.958571	-1.64142	0.0006	0.00801509	yes
XLOC_014154	XLOC_014154	Fabp2	2:219581147-219605114	GM_F344_N	GM_Lewis_N	OK	100.523	268.698	1.41846	3.51828	5e-05	0.0011297	yes
XLOC_018776	XLOC_018776	Fabp1	4:104412199-104415981	GM_F344_N	GM_Lewis_N	OK	52.8746	253.156	2.25938	5.96363	5e-05	0.0011297	yes
XLOC_013274	XLOC_013274	Fa2h	19:41268119-41319682	GM_F344_N	GM_Lewis_N	OK	4.13679	12.8588	1.63617	3.2969	5e-05	0.0011297	yes
XLOC_011115	XLOC_011115	F12	17:15251610-15259583	GM_F344_N	GM_Lewis_N	OK	0.0724518	0.413506	2.51281	1.65993	0.0072	0.046616	yes
XLOC_019388	XLOC_019388	Ezh2	4:75706270-75773410	GM_F344_N	GM_Lewis_N	OK	7.97721	5.38252	-0.567602	-1.4214	0.00365	0.0291982	yes
XLOC_025375	XLOC_025375	Exph5	8:56762277-56839980	GM_F344_N	GM_Lewis_N	OK	2.85644	1.94209	-0.556609	-1.52899	0.00165	0.0165211	yes
XLOC_009721	XLOC_009721	Exoc5	15:25006469-25080900	GM_F344_N	GM_Lewis_N	OK	14.0099	9.78921	-0.517185	-1.47774	0.00195	0.0186086	yes
XLOC_018536	XLOC_018536	Exoc4	4:60406913-61285698	GM_F344_N	GM_Lewis_N	OK	5.85188	3.60338	-0.699551	-1.80406	0.0002	0.00351569	yes
XLOC_022275	XLOC_022275	Exd2	6:104230951-104267741	GM_F344_N	GM_Lewis_N	OK	6.70297	3.78882	-0.823051	-1.92061	5e-05	0.0011297	yes
XLOC_017688	XLOC_017688	Exd1	3:106038360-106066302	GM_F344_N	GM_Lewis_N	OK	1.06535	2.5876	1.28028	1.70298	0.0009	0.0107264	yes
XLOC_018672	XLOC_018672	Evx1	4:80616464-80620842	GM_F344_N	GM_Lewis_N	OK	0.420946	1.32157	1.65055	1.50862	0.00195	0.0186086	yes
XLOC_014628	XLOC_014628	Etfdh	2:170995638-171030692	GM_F344_N	GM_Lewis_N	OK	40.232	27.1575	-0.566993	-1.42319	0.0022	0.0202211	yes
XLOC_012420	XLOC_012420	Etf1	18:27384877-27417097	GM_F344_N	GM_Lewis_N	OK	48.9011	34.9666	-0.483888	-1.49739	0.0014	0.0148483	yes
XLOC_008946	XLOC_008946	Etaa1	14:98804894-98822375	GM_F344_N	GM_Lewis_N	OK	4.61988	3.1272	-0.562982	-1.35358	0.00455	0.034065	yes
XLOC_007650	XLOC_007650	Esrrg	13:103721008-104407587	GM_F344_N	GM_Lewis_N	OK	6.12426	3.86807	-0.662922	-1.67113	0.00035	0.00536265	yes
XLOC_012802	XLOC_012802	Es22	19:14887899-14924363	GM_F344_N	GM_Lewis_N	OK	20.1312	32.1806	0.676759	2.01564	5e-05	0.0011297	yes
XLOC_002991	XLOC_002991	Ermp1	1:233219210-233361663	GM_F344_N	GM_Lewis_N	OK	13.9596	9.30042	-0.585888	-1.58837	0.00085	0.0103095	yes
XLOC_010779	XLOC_010779	Erlin2	16:69344795-69360961	GM_F344_N	GM_Lewis_N	OK	19.7781	10.1353	-0.964511	-2.52289	5e-05	0.0011297	yes
XLOC_028402	XLOC_028402	Ercc6l	X:90195079-90212006	GM_F344_N	GM_Lewis_N	OK	1.72919	0.975362	-0.826089	-1.45509	0.0024	0.0216249	yes
XLOC_020571	XLOC_020571	Eps15	5:130639760-130741226	GM_F344_N	GM_Lewis_N	OK	13.08	9.17063	-0.512271	-1.66842	0.00075	0.00940126	yes
XLOC_024490	XLOC_024490	Eppk1	7:114135176-114152920	GM_F344_N	GM_Lewis_N	OK	3.76107	5.71489	0.603584	1.83773	5e-05	0.0011297	yes
XLOC_025701	XLOC_025701	Epm2aip1	8:115653782-115659446	GM_F344_N	GM_Lewis_N	OK	2.22299	1.32643	-0.744959	-1.4415	0.0032	0.0264594	yes
XLOC_021518	XLOC_021518	Ephb2	5:155415369-155605537	GM_F344_N	GM_Lewis_N	OK	13.6875	9.33218	-0.552569	-1.37376	0.0037	0.0294694	yes
XLOC_003757	XLOC_003757	Enth	10:30995514-31051144	GM_F344_N	GM_Lewis_N	OK	91.5952	59.8857	-0.613061	-2.00466	5e-05	0.0011297	yes
XLOC_000058	XLOC_000058	Enpp3	1:21087341-21180236	GM_F344_N	GM_Lewis_N	OK	5.91132	3.57441	-0.725778	-1.5273	0.0023	0.0209532	yes
XLOC_028509	XLOC_028509	Enox2	X:135484700-135809088	GM_F344_N	GM_Lewis_N	OK	4.23601	2.69396	-0.652975	-1.06055	0.00685	0.0451305	yes
XLOC_008901	XLOC_008901	Emid1	14:85765392-85803767	GM_F344_N	GM_Lewis_N	OK	1.2538	3.24675	1.37268	1.65146	0.00125	0.0137167	yes
XLOC_013576	XLOC_013576	Elovl7	2:39527536-39599675	GM_F344_N	GM_Lewis_N	OK	28.1725	20.6924	-0.445189	-1.50773	0.0018	0.0175743	yes
XLOC_025526	XLOC_025526	Elovl5	8:82882936-82950015	GM_F344_N	GM_Lewis_N	OK	28.9963	18.9937	-0.610346	-2.00801	5e-05	0.0011297	yes
XLOC_012905	XLOC_012905	Elmo3,LOC100360427	19:35111981-35125190	GM_F344_N	GM_Lewis_N	OK	50.4812	70.9353	0.490757	1.49593	0.0025	0.0222943	yes
XLOC_009564	XLOC_009564	Elf1	15:60770571-60836970	GM_F344_N	GM_Lewis_N	OK	24.0674	14.5667	-0.72441	-2.36912	5e-05	0.0011297	yes
XLOC_022443	XLOC_022443	Eif5	6:136309755-136318665	GM_F344_N	GM_Lewis_N	OK	99.5163	70.6989	-0.493246	-1.57327	0.00135	0.014467	yes
XLOC_002520	XLOC_002520	Eif4g2	1:168828959-168841621	GM_F344_N	GM_Lewis_N	OK	124.533	89.3486	-0.479007	-1.42297	0.00325	0.0267654	yes
XLOC_006353	XLOC_006353	Eif4g1	11:82451536-82471792	GM_F344_N	GM_Lewis_N	OK	42.2834	30.3288	-0.479403	-1.58452	0.00055	0.00751165	yes
XLOC_015964	XLOC_015964	Eif4ebp2	20:29562141-29579212	GM_F344_N	GM_Lewis_N	OK	35.1052	22.2428	-0.658348	-1.90434	5e-05	0.0011297	yes
XLOC_014212	XLOC_014212	Eif4e	2:236072049-236106287	GM_F344_N	GM_Lewis_N	OK	39.7284	27.7403	-0.518188	-1.73056	0.00035	0.00536265	yes
XLOC_003131	XLOC_003131	Eif3s10	1:267369433-267402047	GM_F344_N	GM_Lewis_N	OK	34.7512	23.4701	-0.566236	-1.85352	0.0001	0.00199891	yes
XLOC_016713	XLOC_016713	Eif3j	3:108815976-108905025	GM_F344_N	GM_Lewis_N	OK	41.4812	28.5888	-0.537009	-1.44413	0.00275	0.0239278	yes
XLOC_024370	XLOC_024370	Eif3e	7:79013223-79045970	GM_F344_N	GM_Lewis_N	OK	129.227	98.9014	-0.385844	-1.27699	0.00745	0.0477095	yes
XLOC_028368	XLOC_028368	Eif2s3x	X:81541638-81568264	GM_F344_N	GM_Lewis_N	OK	43.6895	31.0468	-0.492842	-1.62536	0.0008	0.0098261	yes
XLOC_017913	XLOC_017913	Eif2s2	3:145345334-145367202	GM_F344_N	GM_Lewis_N	OK	80.3251	58.9592	-0.446134	-1.39978	0.00355	0.0285787	yes
XLOC_006912	XLOC_006912	Eif2ak1	12:11004506-11072879	GM_F344_N	GM_Lewis_N	OK	34.5476	20.9849	-0.719237	-1.47246	0.00445	0.0334991	yes
XLOC_013813	XLOC_013813	Eif2a	2:147870164-147903411	GM_F344_N	GM_Lewis_N	OK	31.8559	21.4713	-0.569151	-1.81157	5e-05	0.0011297	yes
XLOC_028319	XLOC_028319	Eif1ay	X:56698102-56714984	GM_F344_N	GM_Lewis_N	OK	29.9351	13.1529	-1.18646	-3.48985	5e-05	0.0011297	yes
XLOC_012178	XLOC_012178	Eif1a	18:40808053-40821237	GM_F344_N	GM_Lewis_N	OK	44.7353	22.9373	-0.963719	-2.68496	5e-05	0.0011297	yes
XLOC_016739	XLOC_016739	Eid1	3:112938163-113030092	GM_F344_N	GM_Lewis_N	OK	48.0262	34.6589	-0.470593	-1.57043	0.00105	0.0120268	yes
XLOC_015792	XLOC_015792	Ehmt2	20:4021669-4035499	GM_F344_N	GM_Lewis_N	OK	37.9064	49.9005	0.396613	1.30988	0.00665	0.0440951	yes
XLOC_006030	XLOC_006030	Ehhadh	11:81474160-81507645	GM_F344_N	GM_Lewis_N	OK	14.8188	10.7866	-0.458186	-1.30749	0.00575	0.0400627	yes
XLOC_017601	XLOC_017601	Ehf	3:88516758-88557211	GM_F344_N	GM_Lewis_N	OK	97.7267	69.3292	-0.495288	-1.41026	0.0028	0.0242731	yes
XLOC_002814	XLOC_002814	Ehbp1l1	1:208331746-208353751	GM_F344_N	GM_Lewis_N	OK	25.0945	36.9682	0.558918	1.63406	0.00065	0.00842341	yes
XLOC_015938	XLOC_015938	Egr2	20:21883884-21888177	GM_F344_N	GM_Lewis_N	OK	0.737373	1.87333	1.34514	1.76507	0.00065	0.00842341	yes
XLOC_012099	XLOC_012099	Egr1	18:27343331-27347354	GM_F344_N	GM_Lewis_N	OK	1.99207	8.53345	2.09886	4.02719	5e-05	0.0011297	yes
XLOC_001979	XLOC_001979	Egln2	1:82228965-82241387	GM_F344_N	GM_Lewis_N	OK	45.7719	75.7702	0.727168	1.65192	0.0008	0.0098261	yes
XLOC_023685	XLOC_023685	Efr3a	7:103147404-103228471	GM_F344_N	GM_Lewis_N	OK	7.97358	5.30862	-0.586891	-1.48727	0.00025	0.00414261	yes
XLOC_010524	XLOC_010524	Efnb2	16:86187638-86228023	GM_F344_N	GM_Lewis_N	OK	11.0785	3.09603	-1.83927	-2.95213	5e-05	0.0011297	yes
XLOC_015247	XLOC_015247	Efna3	2:181454409-181508170	GM_F344_N	GM_Lewis_N	OK	3.55113	8.67977	1.28938	2.12922	0.0001	0.00199891	yes
XLOC_014698	XLOC_014698	Efna1	2:181444592-181453813	GM_F344_N	GM_Lewis_N	OK	91.5284	141.291	0.626377	1.83959	0.00025	0.00414261	yes
XLOC_009914	XLOC_009914	Efha1	15:36961909-37048305	GM_F344_N	GM_Lewis_N	OK	70.8388	47.9146	-0.564076	-1.89068	0.0001	0.00199891	yes
XLOC_025178	XLOC_025178	Eepd1	8:25172544-25286251	GM_F344_N	GM_Lewis_N	OK	15.8437	24.6347	0.636783	1.86787	0.00015	0.00278226	yes
XLOC_024481	XLOC_024481	Eef1d	7:113870555-113885681	GM_F344_N	GM_Lewis_N	OK	139.157	200.254	0.525121	1.69137	0.0003	0.00479273	yes
XLOC_026228	XLOC_026228	Eef1a1	8:83463590-83466868	GM_F344_N	GM_Lewis_N	OK	2231.88	1256.7	-0.828621	-1.55399	0.0023	0.0209532	yes
XLOC_016192	XLOC_016192	Edf1	3:3723041-3743019	GM_F344_N	GM_Lewis_N	OK	719.552	1160.44	0.689501	2.15033	5e-05	0.0011297	yes
XLOC_018916	XLOC_018916	Edem1	4:144349785-144551560	GM_F344_N	GM_Lewis_N	OK	31.2548	22.7534	-0.457993	-1.49988	0.0015	0.0155094	yes
XLOC_015635	XLOC_015635	Edar	20:37135533-37166254	GM_F344_N	GM_Lewis_N	OK	0.177192	0.816184	2.20358	2.0613	0.0001	0.00199891	yes
XLOC_014497	XLOC_014497	Ect2	2:112969260-113031410	GM_F344_N	GM_Lewis_N	OK	15.5662	9.62925	-0.692919	-1.9982	5e-05	0.0011297	yes
XLOC_001672	XLOC_001672	Echdc1	1:29266204-29297075	GM_F344_N	GM_Lewis_N	OK	28.5063	14.2759	-0.997698	-3.09132	5e-05	0.0011297	yes
XLOC_021529	XLOC_021529	Ece1	5:156635236-156737443	GM_F344_N	GM_Lewis_N	OK	12.5807	35.7547	1.50692	1.56976	0.00275	0.0239278	yes
XLOC_023643	XLOC_023643	Ebag9	7:80515247-80534829	GM_F344_N	GM_Lewis_N	OK	43.3676	32.3429	-0.423167	-1.42184	0.00365	0.0291982	yes
XLOC_004624	XLOC_004624	E4f1	10:13701557-13714223	GM_F344_N	GM_Lewis_N	OK	8.93829	17.149	0.940052	2.25896	5e-05	0.0011297	yes
XLOC_006796	XLOC_006796	Dynll1	12:42580282-42584371	GM_F344_N	GM_Lewis_N	OK	474.552	667.571	0.492355	1.58228	0.00085	0.0103095	yes
XLOC_020925	XLOC_020925	Dvl1	5:172705644-172717915	GM_F344_N	GM_Lewis_N	OK	15.6604	22.1364	0.4993	1.48066	0.00205	0.0193056	yes
XLOC_002722	XLOC_002722	Dusp8,LOC100360845	1:202213049-202230236	GM_F344_N	GM_Lewis_N	OK	9.99777	22.155	1.14796	1.54372	0.00155	0.0158572	yes
XLOC_023529	XLOC_023529	Dusp6	7:36893154-36897494	GM_F344_N	GM_Lewis_N	OK	13.6654	22.4269	0.714708	2.00696	5e-05	0.0011297	yes
XLOC_001534	XLOC_001534	Dusp5	1:259754193-259767645	GM_F344_N	GM_Lewis_N	OK	14.554	23.2225	0.6741	1.78175	0.0003	0.00479273	yes
XLOC_007889	XLOC_007889	Dusp27	13:81826411-81854918	GM_F344_N	GM_Lewis_N	OK	0.370939	0.984939	1.40885	1.62384	0.0015	0.0155094	yes
XLOC_003732	XLOC_003732	Dusp1	10:16942912-16945696	GM_F344_N	GM_Lewis_N	OK	23.8468	50.5494	1.0839	3.13647	5e-05	0.0011297	yes
XLOC_017724	XLOC_017724	Duox2	3:109059277-109093338	GM_F344_N	GM_Lewis_N	OK	42.9713	31.0929	-0.466787	-1.37449	0.0035	0.0283007	yes
XLOC_007017	XLOC_007017	Dtx2	12:21758481-21798122	GM_F344_N	GM_Lewis_N	OK	10.4112	18.5176	0.83076	1.90092	0.0001	0.00199891	yes
XLOC_012492	XLOC_012492	Dtwd2	18:44628213-44720281	GM_F344_N	GM_Lewis_N	OK	5.38177	2.91994	-0.882143	-1.79725	0.0004	0.0059355	yes
XLOC_026766	XLOC_026766	Dst	9:32757553-33051352	GM_F344_N	GM_Lewis_N	OK	17.8006	27.037	0.603007	1.38664	0.00355	0.0285787	yes
XLOC_006167	XLOC_006167	Dscr3	11:34778115-34803492	GM_F344_N	GM_Lewis_N	OK	23.0122	10.4063	-1.14494	-2.07147	0.00015	0.00278226	yes
XLOC_008602	XLOC_008602	Dr1	14:2005937-2017291	GM_F344_N	GM_Lewis_N	OK	31.343	19.968	-0.650458	-2.1599	5e-05	0.0011297	yes
XLOC_009958	XLOC_009958	Dpysl2	15:46346378-46413786	GM_F344_N	GM_Lewis_N	OK	23.2185	15.6516	-0.568966	-1.83845	5e-05	0.0011297	yes
XLOC_014141	XLOC_014141	Dpyd	2:214931837-215818809	GM_F344_N	GM_Lewis_N	OK	15.4646	9.66525	-0.678094	-2.03527	5e-05	0.0011297	yes
XLOC_020988	XLOC_020988	Dpy19l4	5:25097489-25157937	GM_F344_N	GM_Lewis_N	OK	7.06003	5.21872	-0.435979	-1.40445	0.0035	0.0283007	yes
XLOC_017320	XLOC_017320	Dpp4	3:44278302-44360471	GM_F344_N	GM_Lewis_N	OK	60.5789	40.5658	-0.578553	-1.86142	5e-05	0.0011297	yes
XLOC_013021	XLOC_013021	Dpep1	19:53503466-53518440	GM_F344_N	GM_Lewis_N	OK	94.6994	235.823	1.31628	3.79891	5e-05	0.0011297	yes
XLOC_021260	XLOC_021260	Dock7	5:119377137-119535973	GM_F344_N	GM_Lewis_N	OK	3.22965	1.97378	-0.710416	-1.74206	0.0002	0.00351569	yes
XLOC_025874	XLOC_025874	Dock6	8:20896179-20966174	GM_F344_N	GM_Lewis_N	OK	12.0803	23.1038	0.935467	2.04848	5e-05	0.0011297	yes
XLOC_001104	XLOC_001104	Dock1	1:194172913-194795629	GM_F344_N	GM_Lewis_N	OK	6.83491	4.91523	-0.475663	-1.42113	0.00325	0.0267654	yes
XLOC_025160	XLOC_025160	Dnm2	8:20526952-20613714	GM_F344_N	GM_Lewis_N	OK	77.2319	116.056	0.587547	1.69614	0.00035	0.00536265	yes
XLOC_004623	XLOC_004623	Dnase1l2	10:13698595-13701079	GM_F344_N	GM_Lewis_N	OK	0.318732	1.11271	1.80366	1.7087	0.00215	0.0199283	yes
XLOC_005290	XLOC_005290	Dnajc7	10:89526894-89564340	GM_F344_N	GM_Lewis_N	OK	102.556	143.807	0.487724	1.44698	0.002	0.0189758	yes
XLOC_016457	XLOC_016457	Dnajc10	3:63144810-63187612	GM_F344_N	GM_Lewis_N	OK	30.0575	20.6793	-0.539537	-1.79055	0.00015	0.00278226	yes
XLOC_022681	XLOC_022681	Dnajb9	6:63581902-63587368	GM_F344_N	GM_Lewis_N	OK	17.6974	11.8478	-0.578918	-1.67819	0.00055	0.00751165	yes
XLOC_014247	XLOC_014247	Dnajb4	2:250663021-250686271	GM_F344_N	GM_Lewis_N	OK	17.8634	11.5053	-0.634706	-1.87496	5e-05	0.0011297	yes
XLOC_013187	XLOC_013187	Dnajb1	19:26213738-26217480	GM_F344_N	GM_Lewis_N	OK	38.8854	51.5153	0.405772	1.30746	0.0058	0.0402578	yes
XLOC_012827	XLOC_012827	Dnaja2	19:22853597-22874726	GM_F344_N	GM_Lewis_N	OK	65.5884	48.6263	-0.431705	-1.38926	0.00295	0.0251368	yes
XLOC_000384	XLOC_000384	Dmpk	1:78440080-78451255	GM_F344_N	GM_Lewis_N	OK	3.4655	6.91649	0.996976	1.33999	0.003	0.025379	yes
XLOC_009718	XLOC_009718	Dlgap5	15:23339348-23375857	GM_F344_N	GM_Lewis_N	OK	8.90902	5.93523	-0.585965	-1.42737	0.0028	0.0242731	yes
XLOC_016947	XLOC_016947	Dlgap4	3:147081221-147178902	GM_F344_N	GM_Lewis_N	OK	15.6259	21.2433	0.443066	1.33118	0.0058	0.0402578	yes
XLOC_006305	XLOC_006305	Dlg1	11:70733722-70932571	GM_F344_N	GM_Lewis_N	OK	17.2299	12.7294	-0.436747	-1.42287	0.003	0.025379	yes
XLOC_022650	XLOC_022650	Dld	6:49185051-49205894	GM_F344_N	GM_Lewis_N	OK	97.3726	70.4001	-0.467938	-1.55581	0.0016	0.0161977	yes
XLOC_016671	XLOC_016671	Disp2	3:105283561-105299377	GM_F344_N	GM_Lewis_N	OK	1.19219	1.9099	0.679889	1.31939	0.00555	0.0390325	yes
XLOC_013040	XLOC_013040	Disc1	19:55265115-55453180	GM_F344_N	GM_Lewis_N	OK	0.853117	1.68029	0.977893	1.6518	0.00095	0.0111688	yes
XLOC_010025	XLOC_010025	Diaph3	15:68799869-69267793	GM_F344_N	GM_Lewis_N	OK	1.7331	0.463345	-1.90319	-2.67461	5e-05	0.0011297	yes
XLOC_007821	XLOC_007821	Dhx9	13:68471255-68508013	GM_F344_N	GM_Lewis_N	OK	17.4608	12.4763	-0.484928	-1.58854	0.001	0.0115748	yes
XLOC_005119	XLOC_005119	Dhx40	10:75042864-75080633	GM_F344_N	GM_Lewis_N	OK	8.47329	5.526	-0.616687	-1.78017	0.0002	0.00351569	yes
XLOC_002662	XLOC_002662	Dhx32	1:193183892-193378280	GM_F344_N	GM_Lewis_N	OK	43.8343	31.6508	-0.469817	-1.36181	0.004	0.0310188	yes
XLOC_006610	XLOC_006610	Dhrsx	12:16806911-16811727	GM_F344_N	GM_Lewis_N	OK	49.9872	104.955	1.07014	2.85644	5e-05	0.0011297	yes
XLOC_016394	XLOC_016394	Dhrs9	3:51519024-51544157	GM_F344_N	GM_Lewis_N	OK	24.8273	16.1987	-0.616053	-1.7355	0.00035	0.00536265	yes
XLOC_009877	XLOC_009877	Dhrs1	15:33900693-33908000	GM_F344_N	GM_Lewis_N	OK	16.8242	25.6028	0.605762	1.55117	0.0016	0.0161977	yes
XLOC_001185	XLOC_001185	Dhcr7	1:204245486-204259911	GM_F344_N	GM_Lewis_N	OK	49.1604	36.0145	-0.44892	-1.42426	0.0032	0.0264594	yes
XLOC_023975	XLOC_023975	Dgka	7:2000122-2045938	GM_F344_N	GM_Lewis_N	OK	21.1345	33.8033	0.677563	1.89012	0.0001	0.00199891	yes
XLOC_006372	XLOC_006372	Dgcr6	11:84922636-84927754	GM_F344_N	GM_Lewis_N	OK	34.2935	54.7942	0.676087	1.82529	0.00015	0.00278226	yes
XLOC_006072	XLOC_006072	Dgcr2	11:85081943-85132586	GM_F344_N	GM_Lewis_N	OK	18.4416	12.0561	-0.613204	-1.80189	0.00025	0.00414261	yes
XLOC_002341	XLOC_002341	Dgat2	1:156447584-156478740	GM_F344_N	GM_Lewis_N	OK	14.6389	21.27	0.539009	1.41459	0.00335	0.0273564	yes
XLOC_017609	XLOC_017609	Depdc7	3:90054619-90075902	GM_F344_N	GM_Lewis_N	OK	2.67572	4.53856	0.762305	1.32371	0.00505	0.036562	yes
XLOC_010824	XLOC_010824	Defa24	16:75031403-75032437	GM_F344_N	GM_Lewis_N	OK	67.3593	42.457	-0.665873	-1.40023	0.0038	0.0300191	yes
XLOC_002712	XLOC_002712	Deaf1	1:201491037-201524767	GM_F344_N	GM_Lewis_N	OK	16.6278	25.0089	0.588844	1.61871	0.00065	0.00842341	yes
XLOC_010367	XLOC_010367	Ddx60	16:30816730-31082008	GM_F344_N	GM_Lewis_N	OK	7.99649	12.1381	0.602099	1.17428	0.006	0.0412118	yes
XLOC_004182	XLOC_004182	Ddx52,Synrg	10:72222469-72330638	GM_F344_N	GM_Lewis_N	OK	9.28828	6.19138	-0.585151	-1.61448	0.00105	0.0120268	yes
XLOC_022887	XLOC_022887	Ddx24	6:127699404-127716651	GM_F344_N	GM_Lewis_N	OK	38.4986	56.9693	0.565379	1.37261	0.00385	0.0302834	yes
XLOC_015969	XLOC_015969	Ddx21	20:29838670-29860514	GM_F344_N	GM_Lewis_N	OK	13.2881	9.25408	-0.52197	-1.63071	0.0006	0.00801509	yes
XLOC_022619	XLOC_022619	Ddx1	6:36794596-36825473	GM_F344_N	GM_Lewis_N	OK	56.9449	89.3333	0.649631	1.47953	0.0019	0.0182371	yes
XLOC_015915	XLOC_015915	Ddt	20:13591784-13594256	GM_F344_N	GM_Lewis_N	OK	302.723	430.974	0.509601	1.69417	0.0003	0.00479273	yes
XLOC_023595	XLOC_023595	Ddit3	7:67247748-67269915	GM_F344_N	GM_Lewis_N	OK	23.6095	50.5114	1.09724	1.74403	0.0009	0.0107264	yes
XLOC_014229	XLOC_014229	Ddah1	2:243932145-244069835	GM_F344_N	GM_Lewis_N	OK	14.695	5.37174	-1.45187	-2.67317	0.00015	0.00278226	yes
XLOC_014523	XLOC_014523	Dcun1d1	2:122338987-122385381	GM_F344_N	GM_Lewis_N	OK	14.4131	10.8308	-0.412236	-1.33806	0.0061	0.0416555	yes
XLOC_011846	XLOC_011846	Dclre1c	17:85895404-85928830	GM_F344_N	GM_Lewis_N	OK	3.60289	5.75932	0.676742	1.49412	0.0019	0.0182371	yes
XLOC_015618	XLOC_015618	Dcbld1	20:30945448-31039364	GM_F344_N	GM_Lewis_N	OK	26.7343	18.1123	-0.561724	-1.77081	0.00015	0.00278226	yes
XLOC_014135	XLOC_014135	Dbt	2:212759311-212788180	GM_F344_N	GM_Lewis_N	OK	10.3298	5.74528	-0.846361	-2.32554	5e-05	0.0011297	yes
XLOC_019215	XLOC_019215	Dbf4	4:22522386-22547180	GM_F344_N	GM_Lewis_N	OK	7.2361	4.52995	-0.675717	-1.57624	0.0008	0.0098261	yes
XLOC_007719	XLOC_007719	Dars	13:41076821-41132513	GM_F344_N	GM_Lewis_N	OK	47.3225	28.3454	-0.739409	-2.37164	5e-05	0.0011297	yes
XLOC_024063	XLOC_024063	Dapk3	7:10007993-10016365	GM_F344_N	GM_Lewis_N	OK	54.4781	95.2957	0.806734	2.47858	5e-05	0.0011297	yes
XLOC_017306	XLOC_017306	Cytip	3:39893201-39978328	GM_F344_N	GM_Lewis_N	OK	14.2922	8.8842	-0.685915	-1.73514	0.0007	0.00891012	yes
XLOC_005464	XLOC_005464	Cyth1	10:108184383-108253461	GM_F344_N	GM_Lewis_N	OK	13.2205	4.05614	-1.7046	-2.21711	0.0001	0.00199891	yes
XLOC_025751	XLOC_025751	Cyp8b1	8:127018907-127020878	GM_F344_N	GM_Lewis_N	OK	1.64408	3.51621	1.09674	1.5493	0.00115	0.0128592	yes
XLOC_018455	XLOC_018455	Cyp51	4:26751035-26771131	GM_F344_N	GM_Lewis_N	OK	153.54	106.123	-0.532874	-1.65655	0.00065	0.00842341	yes
XLOC_024137	XLOC_024137	Cyp4f6	7:13609072-13636367	GM_F344_N	GM_Lewis_N	OK	13.79	20.663	0.58343	1.47971	0.00135	0.014467	yes
XLOC_023426	XLOC_023426	Cyp4f17	7:13094866-13111723	GM_F344_N	GM_Lewis_N	OK	6.41998	9.78649	0.608222	1.3311	0.00585	0.0405365	yes
XLOC_024136	XLOC_024136	Cyp4f1	7:13589608-13601213	GM_F344_N	GM_Lewis_N	OK	26.2959	66.0995	1.3298	3.51155	5e-05	0.0011297	yes
XLOC_021318	XLOC_021318	Cyp4b1	5:135917278-135934862	GM_F344_N	GM_Lewis_N	OK	14.9163	38.6934	1.3752	2.79703	5e-05	0.0011297	yes
XLOC_024576	XLOC_024576	Cyp2d1	7:120760433-120783161	GM_F344_N	GM_Lewis_N	OK	71.4461	98.2749	0.459967	1.4277	0.0027	0.02363	yes
XLOC_003027	XLOC_003027	Cyp2c24	1:243374164-243579050	GM_F344_N	GM_Lewis_N	OK	46.741	25.1425	-0.89456	-2.0956	5e-05	0.0011297	yes
XLOC_000436	XLOC_000436	Cyp2b1	1:81266827-81290471	GM_F344_N	GM_Lewis_N	OK	0.168247	0.647566	1.94445	1.62853	0.00305	0.0256571	yes
XLOC_026876	XLOC_026876	Cyp20a1	9:58907393-58973293	GM_F344_N	GM_Lewis_N	OK	13.211	8.51416	-0.633807	-1.65124	0.001	0.0115748	yes
XLOC_000653	XLOC_000653	Cyfip1	1:107245823-107359325	GM_F344_N	GM_Lewis_N	OK	36.5463	26.1875	-0.480846	-1.36007	0.00415	0.0317929	yes
XLOC_013320	XLOC_013320	Cyba	19:52713142-52721609	GM_F344_N	GM_Lewis_N	OK	579.375	899.291	0.63429	2.09145	5e-05	0.0011297	yes
XLOC_025559	XLOC_025559	Cyb5r4	8:92278452-92343895	GM_F344_N	GM_Lewis_N	OK	45.3686	30.7849	-0.559469	-1.86058	0.00015	0.00278226	yes
XLOC_012939	XLOC_012939	Cyb5b	19:37016621-37052264	GM_F344_N	GM_Lewis_N	OK	55.5993	39.4467	-0.495165	-1.63821	0.00055	0.00751165	yes
XLOC_014281	XLOC_014281	Cxadrl1	2:9544971-9570526	GM_F344_N	GM_Lewis_N	OK	34.41	9.40064	-1.872	-4.79088	5e-05	0.0011297	yes
XLOC_026096	XLOC_026096	Cul5	8:57079655-57133473	GM_F344_N	GM_Lewis_N	OK	3.42711	1.68404	-1.02506	-2.32252	5e-05	0.0011297	yes
XLOC_027662	XLOC_027662	Cul4b	X:6800505-6839400	GM_F344_N	GM_Lewis_N	OK	10.0306	6.79759	-0.561314	-1.78746	0.00025	0.00414261	yes
XLOC_027360	XLOC_027360	Cul3	9:79574061-79653838	GM_F344_N	GM_Lewis_N	OK	29.4396	20.5105	-0.521394	-1.76252	0.0004	0.0059355	yes
XLOC_011768	XLOC_011768	Cul2	17:62701258-62741580	GM_F344_N	GM_Lewis_N	OK	9.37807	5.72563	-0.711858	-2.07675	5e-05	0.0011297	yes
XLOC_014857	XLOC_014857	Cttnbp2nl	2:200272401-200319448	GM_F344_N	GM_Lewis_N	OK	16.2888	11.7907	-0.466233	-1.50518	0.00165	0.0165211	yes
XLOC_007349	XLOC_007349	Ctse	13:44582631-44605248	GM_F344_N	GM_Lewis_N	OK	44.7841	32.8517	-0.447019	-1.40759	0.00295	0.0251368	yes
XLOC_000744	XLOC_000744	Ctsc	1:144629801-144661844	GM_F344_N	GM_Lewis_N	OK	64.5576	39.6607	-0.702877	-1.79597	0.00025	0.00414261	yes
XLOC_021569	XLOC_021569	Ctrc	5:160742490-160756981	GM_F344_N	GM_Lewis_N	OK	0.557012	2.20355	1.98405	1.86016	0.0004	0.0059355	yes
XLOC_017399	XLOC_017399	Ctnnd1	3:67809055-67860334	GM_F344_N	GM_Lewis_N	OK	85.4895	57.6795	-0.567689	-1.79603	0.00015	0.00278226	yes
XLOC_020869	XLOC_020869	Ctnnbip1	5:166601154-166650163	GM_F344_N	GM_Lewis_N	OK	14.8921	21.2156	0.510579	1.47049	0.00145	0.0151927	yes
XLOC_016712	XLOC_016712	Ctdspl2	3:108742054-108801562	GM_F344_N	GM_Lewis_N	OK	6.80126	4.21081	-0.691705	-2.12369	5e-05	0.0011297	yes
XLOC_022191	XLOC_022191	Ctage5	6:79787874-79887110	GM_F344_N	GM_Lewis_N	OK	43.5375	28.0651	-0.63348	-2.0582	5e-05	0.0011297	yes
XLOC_002801	XLOC_002801	Cst6	1:207991312-207993021	GM_F344_N	GM_Lewis_N	OK	45.2297	83.2732	0.880582	2.39986	5e-05	0.0011297	yes
XLOC_026423	XLOC_026423	Csrnp1	8:124933471-124946959	GM_F344_N	GM_Lewis_N	OK	9.48852	13.4501	0.503361	1.29435	0.0049	0.0359021	yes
XLOC_016879	XLOC_016879	Csnk2a1	3:142564535-142617951	GM_F344_N	GM_Lewis_N	OK	14.63	5.91945	-1.3054	-1.67731	0.0007	0.00891012	yes
XLOC_012242	XLOC_012242	Csnk1a1	18:57540199-57575111	GM_F344_N	GM_Lewis_N	OK	101.001	61.7942	-0.708828	-1.7594	0.0005	0.00702089	yes
XLOC_017023	XLOC_017023	Cse1l	3:158061677-158100065	GM_F344_N	GM_Lewis_N	OK	14.4863	9.82153	-0.560666	-1.73145	0.00035	0.00536265	yes
XLOC_023302	XLOC_023302	Cs	7:1623956-1653508	GM_F344_N	GM_Lewis_N	OK	155.512	90.7534	-0.777	-1.66919	0.0005	0.00702089	yes
XLOC_021555	XLOC_021555	Crocc	5:159875185-159904602	GM_F344_N	GM_Lewis_N	OK	2.7599	5.20537	0.915384	1.57986	0.00145	0.0151927	yes
XLOC_004098	XLOC_004098	Crk	10:63017440-63043722	GM_F344_N	GM_Lewis_N	OK	34.1684	23.0398	-0.568534	-1.91824	0.00015	0.00278226	yes
XLOC_021972	XLOC_021972	Crim1	6:961971-1143440	GM_F344_N	GM_Lewis_N	OK	10.1441	7.16603	-0.5014	-1.55561	0.001	0.0115748	yes
XLOC_018932	XLOC_018932	Creld1,Il17rc	4:149362165-149385038	GM_F344_N	GM_Lewis_N	OK	69.8438	94.8078	0.440874	1.41113	0.00295	0.0251368	yes
XLOC_008054	XLOC_008054	Cr1l	13:111010295-111057427	GM_F344_N	GM_Lewis_N	OK	61.1941	39.6923	-0.624531	-2.05392	5e-05	0.0011297	yes
XLOC_024619	XLOC_024619	Cpt1b	7:127737128-127746179	GM_F344_N	GM_Lewis_N	OK	0.806721	2.66907	1.72619	2.39296	5e-05	0.0011297	yes
XLOC_001197	XLOC_001197	Cpt1a	1:205850320-205912972	GM_F344_N	GM_Lewis_N	OK	59.4835	44.4621	-0.419913	-1.3788	0.0035	0.0283007	yes
XLOC_003609	XLOC_003609	Cpped1	10:3577333-3699734	GM_F344_N	GM_Lewis_N	OK	47.1606	30.8237	-0.61354	-1.79559	0.00035	0.00536265	yes
XLOC_006198	XLOC_006198	Cpox	11:42748702-42758686	GM_F344_N	GM_Lewis_N	OK	15.5853	10.6657	-0.54721	-1.63003	0.00045	0.00646203	yes
XLOC_021007	XLOC_021007	Cpne3	5:34154671-34203986	GM_F344_N	GM_Lewis_N	OK	17.6534	12.5004	-0.497973	-1.38799	0.0071	0.0462412	yes
XLOC_006246	XLOC_006246	Cox17	11:64180269-64187456	GM_F344_N	GM_Lewis_N	OK	449.235	686.681	0.612169	2.03792	5e-05	0.0011297	yes
XLOC_003646	XLOC_003646	Coro7	10:11014530-11070397	GM_F344_N	GM_Lewis_N	OK	12.5188	19.4154	0.633104	1.40424	0.00335	0.0273564	yes
XLOC_023961	XLOC_023961	Coq10a	7:1654163-1660473	GM_F344_N	GM_Lewis_N	OK	3.13656	5.76932	0.87922	1.39145	0.00415	0.0317929	yes
XLOC_017740	XLOC_017740	Cops2	3:113140739-113169666	GM_F344_N	GM_Lewis_N	OK	35.9024	24.7936	-0.534112	-1.69143	0.00035	0.00536265	yes
XLOC_002530	XLOC_002530	Copb1	1:172199675-172233765	GM_F344_N	GM_Lewis_N	OK	64.7925	43.5598	-0.572829	-1.91894	0.0001	0.00199891	yes
XLOC_026123	XLOC_026123	Commd4	8:60914999-60918501	GM_F344_N	GM_Lewis_N	OK	73.1624	111.962	0.61384	1.87814	5e-05	0.0011297	yes
XLOC_012183	XLOC_012183	Commd10	18:41225462-41362941	GM_F344_N	GM_Lewis_N	OK	35.2753	22.2527	-0.664682	-1.94881	5e-05	0.0011297	yes
XLOC_013539	XLOC_013539	Col4a3bp	2:26951557-27120841	GM_F344_N	GM_Lewis_N	OK	13.839	8.52157	-0.699543	-2.05449	5e-05	0.0011297	yes
XLOC_017089	XLOC_017089	Col20a1	3:170105047-170139474	GM_F344_N	GM_Lewis_N	OK	2.64899	8.06768	1.60671	3.53629	5e-05	0.0011297	yes
XLOC_015821	XLOC_015821	Col11a2	20:4923438-4953310	GM_F344_N	GM_Lewis_N	OK	1.38613	4.95609	1.83814	3.80752	5e-05	0.0011297	yes
XLOC_014562	XLOC_014562	Cog6	2:142766473-142804795	GM_F344_N	GM_Lewis_N	OK	18.618	11.2695	-0.72427	-2.18263	5e-05	0.0011297	yes
XLOC_010002	XLOC_010002	Cog3	15:56600795-56648226	GM_F344_N	GM_Lewis_N	OK	14.411	6.4567	-1.1583	-2.31686	5e-05	0.0011297	yes
XLOC_017122	XLOC_017122	Cobra1	3:3360217-3376609	GM_F344_N	GM_Lewis_N	OK	55.7243	80.2817	0.526765	1.47177	0.0029	0.0248393	yes
XLOC_004331	XLOC_004331	Coasy	10:90099550-90103479	GM_F344_N	GM_Lewis_N	OK	25.4713	38.6288	0.600804	1.70157	0.0006	0.00801509	yes
XLOC_002936	XLOC_002936	Cntf,Zfp91	1:215840984-215882787	GM_F344_N	GM_Lewis_N	OK	19.9918	14.8163	-0.432222	-1.35623	0.004	0.0310188	yes
XLOC_010418	XLOC_010418	Cnot7	16:54982203-55137736	GM_F344_N	GM_Lewis_N	OK	18.8518	11.85	-0.669814	-1.69561	0.0005	0.00702089	yes
XLOC_008270	XLOC_008270	Cnot6l	14:14923822-15017692	GM_F344_N	GM_Lewis_N	OK	11.9288	7.53074	-0.663588	-2.0676	5e-05	0.0011297	yes
XLOC_004753	XLOC_004753	Cnot6	10:35137007-35192631	GM_F344_N	GM_Lewis_N	OK	21.7988	15.3729	-0.503859	-1.67588	0.0006	0.00801509	yes
XLOC_026396	XLOC_026396	Cnot10	8:119007190-119057204	GM_F344_N	GM_Lewis_N	OK	12.0087	21.3378	0.829326	1.39622	0.00345	0.0279926	yes
XLOC_027197	XLOC_027197	Cnnm4	9:35410642-35450442	GM_F344_N	GM_Lewis_N	OK	26.7626	84.4761	1.65833	1.7831	0.001	0.0115748	yes
XLOC_021490	XLOC_021490	Cnksr1	5:152972550-152983262	GM_F344_N	GM_Lewis_N	OK	13.9222	31.784	1.19092	2.78808	5e-05	0.0011297	yes
XLOC_025713	XLOC_025713	Cmtm6	8:119149809-119169143	GM_F344_N	GM_Lewis_N	OK	42.7649	27.1068	-0.657774	-2.19568	5e-05	0.0011297	yes
XLOC_012757	XLOC_012757	Cmtm4	19:532314-579085	GM_F344_N	GM_Lewis_N	OK	26.6913	16.5017	-0.693751	-2.30138	5e-05	0.0011297	yes
XLOC_021313	XLOC_021313	Cmpk1	5:135320844-135348973	GM_F344_N	GM_Lewis_N	OK	496.482	303.256	-0.711204	-2.01245	5e-05	0.0011297	yes
XLOC_002666	XLOC_002666	Clrn3	1:195132679-195148303	GM_F344_N	GM_Lewis_N	OK	128.75	96.8279	-0.411078	-1.33098	0.00485	0.0355674	yes
XLOC_003824	XLOC_003824	Clk4	10:36776066-36801446	GM_F344_N	GM_Lewis_N	OK	10.276	15.7284	0.61409	1.6972	0.00065	0.00842341	yes
XLOC_026132	XLOC_026132	Clk3	8:61472246-61534844	GM_F344_N	GM_Lewis_N	OK	28.451	46.9555	0.722818	1.91385	5e-05	0.0011297	yes
XLOC_013919	XLOC_013919	Clk2	2:181244664-181257370	GM_F344_N	GM_Lewis_N	OK	21.6245	38.3636	0.827072	2.42513	5e-05	0.0011297	yes
XLOC_027276	XLOC_027276	Clk1	9:57070788-57084627	GM_F344_N	GM_Lewis_N	OK	53.5793	87.2873	0.704096	2.19914	5e-05	0.0011297	yes
XLOC_022714	XLOC_022714	Clec14a	6:78851491-78854778	GM_F344_N	GM_Lewis_N	OK	9.23465	5.5951	-0.722894	-1.87725	0.00015	0.00278226	yes
XLOC_019063	XLOC_019063	Clec12a	4:166639428-166639958	GM_F344_N	GM_Lewis_N	OK	2.3683	9.73608	2.03949	2.41793	0.0001	0.00199891	yes
XLOC_000557	XLOC_000557	Cldnd2,Etfb	1:93816748-93834296	GM_F344_N	GM_Lewis_N	OK	430.602	684.517	0.668729	2.13156	5e-05	0.0011297	yes
XLOC_006197	XLOC_006197	Cldnd1	11:42694704-42700946	GM_F344_N	GM_Lewis_N	OK	33.4994	18.9242	-0.823904	-2.59419	5e-05	0.0011297	yes
XLOC_006123	XLOC_006123	Cldn8	11:28419611-28421861	GM_F344_N	GM_Lewis_N	OK	73.7521	33.2538	-1.14916	-3.88816	5e-05	0.0011297	yes
XLOC_006677	XLOC_006677	Cldn4	12:22815550-22817940	GM_F344_N	GM_Lewis_N	OK	151.566	332.082	1.13159	3.33374	5e-05	0.0011297	yes
XLOC_010427	XLOC_010427	Cldn23	16:60109160-60110885	GM_F344_N	GM_Lewis_N	OK	86.2852	127.624	0.564714	1.81128	0.00015	0.00278226	yes
XLOC_028032	XLOC_028032	Cldn2	X:127538684-127549143	GM_F344_N	GM_Lewis_N	OK	64.4969	36.2959	-0.829424	-2.64563	5e-05	0.0011297	yes
XLOC_018451	XLOC_018451	Cldn12	4:25208293-25219391	GM_F344_N	GM_Lewis_N	OK	21.4506	15.7047	-0.449826	-1.44481	0.00185	0.0179243	yes
XLOC_015001	XLOC_015001	Clca4	2:243002088-243023215	GM_F344_N	GM_Lewis_N	OK	219.137	135.191	-0.696835	-1.87244	5e-05	0.0011297	yes
XLOC_022928	XLOC_022928	Ckb	6:136452214-136455122	GM_F344_N	GM_Lewis_N	OK	573.708	871.548	0.603263	1.8251	0.0002	0.00351569	yes
XLOC_016578	XLOC_016578	Ckap5	3:75903604-76003275	GM_F344_N	GM_Lewis_N	OK	8.81012	5.37898	-0.711828	-2.20369	5e-05	0.0011297	yes
XLOC_023468	XLOC_023468	Ckap4	7:21360350-21368448	GM_F344_N	GM_Lewis_N	OK	36.4424	26.265	-0.472478	-1.49039	0.002	0.0189758	yes
XLOC_010477	XLOC_010477	Ckap2	16:74492220-74518807	GM_F344_N	GM_Lewis_N	OK	11.3117	5.67528	-0.99505	-2.57648	5e-05	0.0011297	yes
XLOC_004284	XLOC_004284	Cisd3	10:86434741-86437945	GM_F344_N	GM_Lewis_N	OK	148.819	234.198	0.654165	2.07601	5e-05	0.0011297	yes
XLOC_014974	XLOC_014974	Cisd2	2:232902532-232927338	GM_F344_N	GM_Lewis_N	OK	19.9719	14.1084	-0.50141	-1.64307	0.0006	0.00801509	yes
XLOC_015557	XLOC_015557	Cisd1	20:17985984-17999366	GM_F344_N	GM_Lewis_N	OK	274.634	359.882	0.390017	1.28947	0.00755	0.0481813	yes
XLOC_019709	XLOC_019709	Cidec	4:149307980-149322804	GM_F344_N	GM_Lewis_N	OK	9.35788	16.7793	0.842425	1.95236	5e-05	0.0011297	yes
XLOC_012278	XLOC_012278	Cidea	18:63871537-63896990	GM_F344_N	GM_Lewis_N	OK	9.23781	15.5625	0.752455	1.44366	0.00395	0.0308197	yes
XLOC_002255	XLOC_002255	Cib1	1:136031864-136045153	GM_F344_N	GM_Lewis_N	OK	308.464	453.727	0.556722	1.82048	0.00035	0.00536265	yes
XLOC_001479	XLOC_001479	Chuk	1:249122844-249158882	GM_F344_N	GM_Lewis_N	OK	20.2556	11.0356	-0.87615	-2.81424	5e-05	0.0011297	yes
XLOC_012369	XLOC_012369	Chst9	18:6697415-6994089	GM_F344_N	GM_Lewis_N	OK	9.06909	5.49299	-0.723367	-2.05034	5e-05	0.0011297	yes
XLOC_013260	XLOC_013260	Chst4	19:39885539-39909649	GM_F344_N	GM_Lewis_N	OK	17.9419	13.3716	-0.424156	-1.16599	0.0078	0.0491296	yes
XLOC_004965	XLOC_004965	Chrne	10:57497190-57505381	GM_F344_N	GM_Lewis_N	OK	0.846943	4.33104	2.35438	2.64639	5e-05	0.0011297	yes
XLOC_004944	XLOC_004944	Chrnb1,Fgf11	10:56604881-56623076	GM_F344_N	GM_Lewis_N	OK	1.58977	2.68007	0.753456	1.47933	0.00145	0.0151927	yes
XLOC_006350	XLOC_006350	Chrd	11:82401312-82421354	GM_F344_N	GM_Lewis_N	OK	4.32352	7.95289	0.879274	1.5363	0.00215	0.0199283	yes
XLOC_024198	XLOC_024198	Chpt1	7:25156589-25198419	GM_F344_N	GM_Lewis_N	OK	65.9257	36.7106	-0.844646	-2.20226	5e-05	0.0011297	yes
XLOC_025113	XLOC_025113	Chordc1	8:15732688-15762968	GM_F344_N	GM_Lewis_N	OK	16.8146	12.5653	-0.420273	-1.29491	0.00705	0.0460248	yes
XLOC_000319	XLOC_000319	Chmp2a,Ube2m	1:72885490-72891753	GM_F344_N	GM_Lewis_N	OK	244.485	370.36	0.599183	1.69048	0.0003	0.00479273	yes
XLOC_028448	XLOC_028448	Chm	X:101752371-101927955	GM_F344_N	GM_Lewis_N	OK	5.90164	3.21411	-0.876696	-2.33376	5e-05	0.0011297	yes
XLOC_024620	XLOC_024620	Chkb	7:127746691-127750812	GM_F344_N	GM_Lewis_N	OK	30.5553	52.9262	0.792559	2.3964	5e-05	0.0011297	yes
XLOC_016805	XLOC_016805	Chgb	3:120571735-120584880	GM_F344_N	GM_Lewis_N	OK	42.9926	60.6767	0.497055	1.63594	0.0006	0.00801509	yes
XLOC_000170	XLOC_000170	Chd1	1:54574132-54631159	GM_F344_N	GM_Lewis_N	OK	3.18426	1.90692	-0.739714	-1.48522	0.0025	0.0222943	yes
XLOC_015911	XLOC_015911	Chchd10	20:13121982-13126461	GM_F344_N	GM_Lewis_N	OK	623.122	1006.33	0.69152	2.29811	5e-05	0.0011297	yes
XLOC_022048	XLOC_022048	Cgref1	6:25413798-25427551	GM_F344_N	GM_Lewis_N	OK	115.884	155.995	0.428813	1.39025	0.00395	0.0308197	yes
XLOC_013985	XLOC_013985	Cgn	2:189643681-189671156	GM_F344_N	GM_Lewis_N	OK	16.4313	45.7772	1.47818	1.42113	0.0044	0.0331681	yes
XLOC_018491	XLOC_018491	Cftr	4:43874847-44043164	GM_F344_N	GM_Lewis_N	OK	14.8573	11.1148	-0.418681	-1.36232	0.0053	0.0377579	yes
XLOC_001574	XLOC_001574	Ces2l	1:267885104-267895166	GM_F344_N	GM_Lewis_N	OK	5.24499	9.89543	0.915823	1.89195	0.0002	0.00351569	yes
XLOC_016252	XLOC_016252	Cercam	3:8854773-8871400	GM_F344_N	GM_Lewis_N	OK	0.697364	1.98632	1.51011	1.58058	0.00185	0.0179243	yes
XLOC_001444	XLOC_001444	Cep55	1:242382679-242398543	GM_F344_N	GM_Lewis_N	OK	9.05897	5.13924	-0.817792	-2.04005	5e-05	0.0011297	yes
XLOC_016937	XLOC_016937	Cep250	3:146378669-146407642	GM_F344_N	GM_Lewis_N	OK	4.38782	8.27316	0.914935	1.3492	0.00465	0.0345468	yes
XLOC_027990	XLOC_027990	Cenpi	X:121786210-121837546	GM_F344_N	GM_Lewis_N	OK	1.95292	1.02396	-0.931471	-1.53467	0.0023	0.0209532	yes
XLOC_008029	XLOC_008029	Cenpf	13:105919853-105965655	GM_F344_N	GM_Lewis_N	OK	3.91672	2.35152	-0.736052	-2.17655	5e-05	0.0011297	yes
XLOC_014189	XLOC_014189	Cenpe	2:232699529-232758449	GM_F344_N	GM_Lewis_N	OK	2.62425	1.38549	-0.92151	-2.236	5e-05	0.0011297	yes
XLOC_008331	XLOC_008331	Cenpc1	14:23771368-23838568	GM_F344_N	GM_Lewis_N	OK	5.29342	3.29613	-0.683427	-1.65665	0.00085	0.0103095	yes
XLOC_022589	XLOC_022589	Cenpa	6:25680544-25694549	GM_F344_N	GM_Lewis_N	OK	14.4459	9.08903	-0.66846	-1.29016	0.00725	0.046811	yes
XLOC_017032	XLOC_017032	Cebpb	3:158826020-158827848	GM_F344_N	GM_Lewis_N	OK	27.0215	46.4792	0.782481	1.84025	0.00015	0.00278226	yes
XLOC_000428	XLOC_000428	Ceacam1	1:80709992-80799998	GM_F344_N	GM_Lewis_N	OK	16.6068	10.2026	-0.70284	-1.49785	0.00285	0.0246029	yes
XLOC_020421	XLOC_020421	Cdw92	5:70877284-71056112	GM_F344_N	GM_Lewis_N	OK	133.064	89.1362	-0.578037	-1.64043	0.0008	0.0098261	yes
XLOC_012484	XLOC_012484	Cdo1	18:40914022-40928671	GM_F344_N	GM_Lewis_N	OK	0.689921	1.92993	1.48404	1.71754	0.0008	0.0098261	yes
XLOC_010390	XLOC_010390	Cdkn2aip	16:47744855-47751348	GM_F344_N	GM_Lewis_N	OK	18.9377	9.84461	-0.943854	-2.55159	5e-05	0.0011297	yes
XLOC_015491	XLOC_015491	Cdkn1a	20:7332350-7452568	GM_F344_N	GM_Lewis_N	OK	74.4347	107.926	0.53599	1.71326	0.0002	0.00351569	yes
XLOC_001211	XLOC_001211	Cdk2ap2	1:206681429-206683100	GM_F344_N	GM_Lewis_N	OK	169.214	223.657	0.402445	1.32728	0.00545	0.0385266	yes
XLOC_019017	XLOC_019017	Cdca3	4:160952985-160956853	GM_F344_N	GM_Lewis_N	OK	46.1827	34.5581	-0.418326	-1.27076	0.00735	0.0472344	yes
XLOC_009961	XLOC_009961	Cdca2	15:47225626-47271822	GM_F344_N	GM_Lewis_N	OK	4.77009	3.22642	-0.564084	-1.32459	0.006	0.0412118	yes
XLOC_002821	XLOC_002821	Cdc42ep2	1:208548094-208557013	GM_F344_N	GM_Lewis_N	OK	33.7936	48.7011	0.527205	1.58316	0.0012	0.0133458	yes
XLOC_021524	XLOC_021524	Cdc42	5:156104981-156143323	GM_F344_N	GM_Lewis_N	OK	226.577	154.527	-0.552144	-1.63896	0.00065	0.00842341	yes
XLOC_024111	XLOC_024111	Cdc34	7:11534542-11539941	GM_F344_N	GM_Lewis_N	OK	81.3797	115.954	0.510806	1.6535	0.00055	0.00751165	yes
XLOC_020914	XLOC_020914	Cdc2l1	5:172459110-172486155	GM_F344_N	GM_Lewis_N	OK	45.0762	77.3811	0.779616	2.32414	5e-05	0.0011297	yes
XLOC_005352	XLOC_005352	Cdc27	10:93676299-93726137	GM_F344_N	GM_Lewis_N	OK	8.61949	5.77105	-0.578768	-1.81543	0.0001	0.00199891	yes
XLOC_021354	XLOC_021354	Cdc20	5:138913177-138918038	GM_F344_N	GM_Lewis_N	OK	35.3759	22.3793	-0.660601	-1.84846	0.00025	0.00414261	yes
XLOC_015566	XLOC_015566	Cdc2	20:20018043-20044030	GM_F344_N	GM_Lewis_N	OK	60.3728	42.6546	-0.501198	-1.55725	0.00135	0.014467	yes
XLOC_014911	XLOC_014911	Cdc14a	2:212495539-212653032	GM_F344_N	GM_Lewis_N	OK	19.2087	13.7294	-0.484496	-1.57987	0.001	0.0115748	yes
XLOC_021531	XLOC_021531	Cda	5:157117302-157155800	GM_F344_N	GM_Lewis_N	OK	54.66	86.5177	0.662511	1.76323	0.0003	0.00479273	yes
XLOC_011586	XLOC_011586	Cd83	17:26705605-26725470	GM_F344_N	GM_Lewis_N	OK	19.4063	13.2124	-0.554626	-1.57618	0.00095	0.0111688	yes
XLOC_001181	XLOC_001181	Cd81	1:203327286-203342901	GM_F344_N	GM_Lewis_N	OK	149.309	106.691	-0.484868	-1.57809	0.00105	0.0120268	yes
XLOC_005492	XLOC_005492	Cd7	10:110250169-110253085	GM_F344_N	GM_Lewis_N	OK	12.3913	19.2092	0.632465	1.31792	0.00635	0.0426727	yes
XLOC_016605	XLOC_016605	Cd59	3:89242914-89246946	GM_F344_N	GM_Lewis_N	OK	588.459	385.676	-0.609551	-1.49795	0.00185	0.0179243	yes
XLOC_006212	XLOC_006212	Cd47	11:52095257-52159258	GM_F344_N	GM_Lewis_N	OK	50.2473	31.8942	-0.65575	-1.86446	0.0002	0.00351569	yes
XLOC_008828	XLOC_008828	Cd38	14:72319968-72361227	GM_F344_N	GM_Lewis_N	OK	51.3588	30.6631	-0.744109	-2.45783	5e-05	0.0011297	yes
XLOC_017313	XLOC_017313	Cd302	3:41958035-41991705	GM_F344_N	GM_Lewis_N	OK	151.825	111.453	-0.445972	-1.48176	0.0016	0.0161977	yes
XLOC_014663	XLOC_014663	Cd1d1	2:179004011-179014672	GM_F344_N	GM_Lewis_N	OK	13.5821	7.79662	-0.800781	-1.97296	5e-05	0.0011297	yes
XLOC_001954	XLOC_001954	Cd177	1:80033097-80053818	GM_F344_N	GM_Lewis_N	OK	193.926	129.603	-0.581411	-1.7078	0.00035	0.00536265	yes
XLOC_024277	XLOC_024277	Cct2	7:56391340-56404084	GM_F344_N	GM_Lewis_N	OK	103.953	75.5194	-0.461014	-1.53547	0.00115	0.0128592	yes
XLOC_025501	XLOC_025501	Ccpg1	8:77660207-77861141	GM_F344_N	GM_Lewis_N	OK	15.5221	10.1469	-0.613285	-1.29593	0.0075	0.0479738	yes
XLOC_011780	XLOC_011780	Ccny	17:66035612-66168078	GM_F344_N	GM_Lewis_N	OK	21.0629	11.1381	-0.919193	-2.18871	5e-05	0.0011297	yes
XLOC_020922	XLOC_020922	Ccnl2	5:172664812-172677729	GM_F344_N	GM_Lewis_N	OK	27.7543	70.027	1.3352	3.689	5e-05	0.0011297	yes
XLOC_014604	XLOC_014604	Ccnl1	2:155757334-155769661	GM_F344_N	GM_Lewis_N	OK	24.3653	37.9175	0.638033	1.99433	5e-05	0.0011297	yes
XLOC_004715	XLOC_004715	Ccng1	10:25776379-25782754	GM_F344_N	GM_Lewis_N	OK	25.5144	17.9349	-0.508537	-1.69638	0.00055	0.00751165	yes
XLOC_019039	XLOC_019039	Ccnd2	4:163519294-163546793	GM_F344_N	GM_Lewis_N	OK	50.3429	123.259	1.29184	1.67797	0.0014	0.0148483	yes
XLOC_019815	XLOC_019815	Ccnd2	4:163519294-163546793	GM_F344_N	GM_Lewis_N	OK	45.77	20.0582	-1.19021	-2.08362	0.00025	0.00414261	yes
XLOC_020309	XLOC_020309	Ccnc	5:36465394-36483538	GM_F344_N	GM_Lewis_N	OK	13.1307	8.89777	-0.561432	-1.49151	0.0027	0.02363	yes
XLOC_026199	XLOC_026199	Ccnb2	8:74892107-74906215	GM_F344_N	GM_Lewis_N	OK	25.7526	14.7862	-0.80047	-2.10539	5e-05	0.0011297	yes
XLOC_014351	XLOC_014351	Ccnb1	2:31574599-31581784	GM_F344_N	GM_Lewis_N	OK	32.542	14.9141	-1.12563	-3.1438	5e-05	0.0011297	yes
XLOC_014529	XLOC_014529	Ccna2	2:123051591-123069085	GM_F344_N	GM_Lewis_N	OK	27.5873	12.6351	-1.12657	-2.07375	0.0001	0.00199891	yes
XLOC_013607	XLOC_013607	Ccl28	2:51688095-51719138	GM_F344_N	GM_Lewis_N	OK	50.408	36.6013	-0.461759	-1.42365	0.00375	0.0297382	yes
XLOC_000755	XLOC_000755	Ccdc90b	1:149410496-149424055	GM_F344_N	GM_Lewis_N	OK	30.871	19.6896	-0.648817	-1.9065	0.0001	0.00199891	yes
XLOC_002806	XLOC_002806	Ccdc85b	1:208090556-208101324	GM_F344_N	GM_Lewis_N	OK	21.0393	41.0535	0.964417	2.21409	5e-05	0.0011297	yes
XLOC_025095	XLOC_025095	Ccdc82	8:10118343-10157579	GM_F344_N	GM_Lewis_N	OK	5.75073	3.74527	-0.618674	-1.4549	0.00305	0.0256571	yes
XLOC_007083	XLOC_007083	Ccdc62	12:33747226-33783930	GM_F344_N	GM_Lewis_N	OK	1.91683	3.53917	0.884686	1.59503	0.00185	0.0179243	yes
XLOC_005359	XLOC_005359	Ccdc47	10:95593530-95612057	GM_F344_N	GM_Lewis_N	OK	45.4412	28.7746	-0.659206	-2.22128	5e-05	0.0011297	yes
XLOC_005332	XLOC_005332	Ccdc43	10:91801177-91813365	GM_F344_N	GM_Lewis_N	OK	11.2433	8.00901	-0.489375	-1.37073	0.00485	0.0355674	yes
XLOC_020604	XLOC_020604	Ccdc17	5:136879752-136910192	GM_F344_N	GM_Lewis_N	OK	4.08536	10.0942	1.30499	1.55521	0.0053	0.0377579	yes
XLOC_001677	XLOC_001677	Ccdc127	1:29724870-29739294	GM_F344_N	GM_Lewis_N	OK	8.8228	4.29132	-1.03981	-1.91053	0.00015	0.00278226	yes
XLOC_012865	XLOC_012865	Cc2d1a	19:25673887-25710837	GM_F344_N	GM_Lewis_N	OK	26.8806	41.087	0.612115	1.87623	0.00015	0.00278226	yes
XLOC_015874	XLOC_015874	Cbs	20:10047477-10075615	GM_F344_N	GM_Lewis_N	OK	16.4751	33.0227	1.00317	2.52229	5e-05	0.0011297	yes
XLOC_001935	XLOC_001935	Cblc	1:79091411-79108189	GM_F344_N	GM_Lewis_N	OK	95.8043	135.894	0.50432	1.68639	0.0004	0.0059355	yes
XLOC_012900	XLOC_012900	Cbfb	19:34985025-35029446	GM_F344_N	GM_Lewis_N	OK	24.9009	13.9873	-0.832085	-2.79748	5e-05	0.0011297	yes
XLOC_018486	XLOC_018486	Cav2	4:42932126-42939503	GM_F344_N	GM_Lewis_N	OK	31.9924	15.8752	-1.01096	-3.27313	5e-05	0.0011297	yes
XLOC_021489	XLOC_021489	Catsper4	5:152948906-152971880	GM_F344_N	GM_Lewis_N	OK	0.184808	0.716694	1.95533	1.73128	0.00105	0.0120268	yes
XLOC_016603	XLOC_016603	Cat	3:88654076-88686212	GM_F344_N	GM_Lewis_N	OK	34.7734	25.8505	-0.427794	-1.38848	0.0034	0.0276687	yes
XLOC_014270	XLOC_014270	Cast	2:1453783-1608668	GM_F344_N	GM_Lewis_N	OK	40.5081	26.938	-0.588569	-1.42185	0.0033	0.0270285	yes
XLOC_007947	XLOC_007947	Casq1	13:88199426-88210906	GM_F344_N	GM_Lewis_N	OK	0.309853	0.722251	1.22092	1.27285	0.00635	0.0426727	yes
XLOC_020322	XLOC_020322	Casp8ap2	5:48920113-48958203	GM_F344_N	GM_Lewis_N	OK	1.96109	1.13856	-0.784442	-1.80639	0.0003	0.00479273	yes
XLOC_025078	XLOC_025078	Casp4	8:2038337-2076756	GM_F344_N	GM_Lewis_N	OK	30.6648	18.9435	-0.694881	-1.89335	0.00015	0.00278226	yes
XLOC_003682	XLOC_003682	Caskin1	10:13740592-13760485	GM_F344_N	GM_Lewis_N	OK	0.309597	1.05421	1.7677	2.19015	5e-05	0.0011297	yes
XLOC_027708	XLOC_027708	Cask	X:20910958-21255186	GM_F344_N	GM_Lewis_N	OK	15.9055	8.52998	-0.898916	-2.40755	5e-05	0.0011297	yes
XLOC_016677	XLOC_016677	Casc5	3:105554368-105616923	GM_F344_N	GM_Lewis_N	OK	5.2711	2.59674	-1.0214	-2.03854	0.00015	0.00278226	yes
XLOC_014410	XLOC_014410	Card6	2:54280062-54293767	GM_F344_N	GM_Lewis_N	OK	7.39013	4.6431	-0.670511	-2.06864	5e-05	0.0011297	yes
XLOC_004185	XLOC_004185	Car4	10:73217839-73237714	GM_F344_N	GM_Lewis_N	OK	337.669	469.663	0.476016	1.36409	0.00395	0.0308197	yes
XLOC_014455	XLOC_014455	Car3	2:88105888-88114701	GM_F344_N	GM_Lewis_N	OK	0.287873	1.00919	1.80969	1.507	0.0009	0.0107264	yes
XLOC_018489	XLOC_018489	Capza2	4:43293109-43332836	GM_F344_N	GM_Lewis_N	OK	178.37	105.663	-0.75541	-2.39455	5e-05	0.0011297	yes
XLOC_014855	XLOC_014855	Capza1	2:200080693-200198729	GM_F344_N	GM_Lewis_N	OK	74.4259	46.986	-0.663574	-2.11605	5e-05	0.0011297	yes
XLOC_017604	XLOC_017604	Caprin1	3:89061036-89095848	GM_F344_N	GM_Lewis_N	OK	29.8735	8.7542	-1.77082	-4.05633	5e-05	0.0011297	yes
XLOC_013035	XLOC_013035	Capn9	19:54758921-54796651	GM_F344_N	GM_Lewis_N	OK	4.84588	8.79057	0.859196	1.62909	0.0009	0.0107264	yes
XLOC_010247	XLOC_010247	Capn7	16:6784189-6821035	GM_F344_N	GM_Lewis_N	OK	13.315	8.91346	-0.579	-1.7828	0.0002	0.00351569	yes
XLOC_008008	XLOC_008008	Capn2	13:98473362-98524463	GM_F344_N	GM_Lewis_N	OK	21.5526	30.2253	0.487895	1.3665	0.00385	0.0302834	yes
XLOC_022030	XLOC_022030	Capn13	6:22129285-22224092	GM_F344_N	GM_Lewis_N	OK	153.35	238.639	0.638004	1.90474	5e-05	0.0011297	yes
XLOC_004757	XLOC_004757	Canx	10:35850943-35883576	GM_F344_N	GM_Lewis_N	OK	102.342	69.9086	-0.549851	-1.66227	0.00095	0.0111688	yes
XLOC_014161	XLOC_014161	Camk2d	2:223838923-224111171	GM_F344_N	GM_Lewis_N	OK	21.5098	16.4435	-0.387479	-1.2856	0.0076	0.0483692	yes
XLOC_018516	XLOC_018516	Calu	4:56228616-56256118	GM_F344_N	GM_Lewis_N	OK	28.7754	21.0123	-0.453599	-1.50666	0.00135	0.014467	yes
XLOC_010024	XLOC_010024	Calm2	15:64161640-64162751	GM_F344_N	GM_Lewis_N	OK	353.528	244.407	-0.532537	-1.70935	0.0003	0.00479273	yes
XLOC_023886	XLOC_023886	Cacnb3	7:137381435-137394283	GM_F344_N	GM_Lewis_N	OK	12.8701	20.2242	0.652054	1.80172	0.0004	0.0059355	yes
XLOC_004653	XLOC_004653	Cacna1h	10:14617461-14679051	GM_F344_N	GM_Lewis_N	OK	1.08359	3.48108	1.68372	2.13699	0.00045	0.00646203	yes
XLOC_005162	XLOC_005162	Cacna1g	10:83030828-83112886	GM_F344_N	GM_Lewis_N	OK	3.1795	6.40077	1.00945	1.92666	0.0002	0.00351569	yes
XLOC_007726	XLOC_007726	C4bpb	13:43598157-43608875	GM_F344_N	GM_Lewis_N	OK	0.187829	0.761823	2.02003	1.25891	0.0051	0.0367785	yes
XLOC_015444	XLOC_015444	C4-2	20:4300686-4315882	GM_F344_N	GM_Lewis_N	OK	1.09546	1.87458	0.775032	1.33654	0.00715	0.0464567	yes
XLOC_027661	XLOC_027661	C1galt1c1	X:6744597-6751930	GM_F344_N	GM_Lewis_N	OK	82.5618	48.5115	-0.767149	-2.42359	5e-05	0.0011297	yes
XLOC_018472	XLOC_018472	C1galt1	4:32899207-32939262	GM_F344_N	GM_Lewis_N	OK	44.6878	26.7789	-0.738784	-2.43723	5e-05	0.0011297	yes
XLOC_008537	XLOC_008537	C1d	14:98153632-98166585	GM_F344_N	GM_Lewis_N	OK	12.9129	9.40725	-0.456965	-1.43373	0.0029	0.0248393	yes
XLOC_022668	XLOC_022668	Bzw2	6:54817672-54881310	GM_F344_N	GM_Lewis_N	OK	65.5987	41.9911	-0.643583	-2.01549	5e-05	0.0011297	yes
XLOC_026859	XLOC_026859	Bzw1	9:57053030-57068518	GM_F344_N	GM_Lewis_N	OK	120.244	68.6415	-0.808807	-2.4025	5e-05	0.0011297	yes
XLOC_016667	XLOC_016667	Bub1b	3:105062805-105116874	GM_F344_N	GM_Lewis_N	OK	5.95656	2.85115	-1.06294	-2.48136	5e-05	0.0011297	yes
XLOC_015808	XLOC_015808	Btnl1,Btnl2	20:4596406-4627277	GM_F344_N	GM_Lewis_N	OK	76.5205	101.276	0.404371	1.2386	0.0072	0.046616	yes
XLOC_021300	XLOC_021300	Btf3l4	5:130123333-130142207	GM_F344_N	GM_Lewis_N	OK	22.0466	16.201	-0.444471	-1.30183	0.0072	0.046616	yes
XLOC_008296	XLOC_008296	Btc	14:18194469-18237109	GM_F344_N	GM_Lewis_N	OK	2.20811	1.26549	-0.80311	-1.28669	0.00795	0.049732	yes
XLOC_016815	XLOC_016815	Btbd3	3:126381765-126412397	GM_F344_N	GM_Lewis_N	OK	12.8915	9.53698	-0.434819	-1.39771	0.0028	0.0242731	yes
XLOC_003654	XLOC_003654	Btbd12	10:11778215-11816858	GM_F344_N	GM_Lewis_N	OK	3.79936	7.0926	0.900556	2.1027	5e-05	0.0011297	yes
XLOC_001070	XLOC_001070	Brwd2	1:188850394-188895848	GM_F344_N	GM_Lewis_N	OK	16.4151	12.0444	-0.446662	-1.42785	0.00275	0.0239278	yes
XLOC_015486	XLOC_015486	Brpf3	20:7084663-7123509	GM_F344_N	GM_Lewis_N	OK	19.314	29.3774	0.605058	1.73418	0.00035	0.00536265	yes
XLOC_006906	XLOC_006906	Bri3	12:10670022-10678698	GM_F344_N	GM_Lewis_N	OK	118.082	178.279	0.594347	1.8503	0.00015	0.00278226	yes
XLOC_016909	XLOC_016909	Bpil3	3:144285190-144297498	GM_F344_N	GM_Lewis_N	OK	2.48375	6.36307	1.3572	1.45149	0.00485	0.0355674	yes
XLOC_027035	XLOC_027035	Bok	9:92970068-92980984	GM_F344_N	GM_Lewis_N	OK	110.656	170.233	0.62143	2.01136	0.0001	0.00199891	yes
XLOC_002673	XLOC_002673	Bnip3	1:198683008-198700075	GM_F344_N	GM_Lewis_N	OK	15.543	8.39661	-0.88839	-2.33688	5e-05	0.0011297	yes
XLOC_010582	XLOC_010582	Bmpr1a	16:10058672-10156546	GM_F344_N	GM_Lewis_N	OK	15.9383	9.6722	-0.720586	-2.33315	5e-05	0.0011297	yes
XLOC_021399	XLOC_021399	Bmp8a	5:142625808-142653929	GM_F344_N	GM_Lewis_N	OK	3.0239	6.78202	1.1653	2.66017	5e-05	0.0011297	yes
XLOC_008658	XLOC_008658	Bmp3	14:12060904-12090383	GM_F344_N	GM_Lewis_N	OK	2.51038	3.76007	0.582853	1.45801	0.0015	0.0155094	yes
XLOC_011441	XLOC_011441	Bmi1	17:92781031-92790015	GM_F344_N	GM_Lewis_N	OK	8.61824	6.3373	-0.443525	-1.28287	0.0078	0.0491296	yes
XLOC_025787	XLOC_025787	Birc3	8:4681894-4711637	GM_F344_N	GM_Lewis_N	OK	30.3133	51.0592	0.752219	2.14131	5e-05	0.0011297	yes
XLOC_003592	XLOC_003592	Bfar	10:46-15802	GM_F344_N	GM_Lewis_N	OK	16.2067	11.3882	-0.509046	-1.43503	0.00305	0.0256571	yes
XLOC_019243	XLOC_019243	Bet1	4:28941104-28951471	GM_F344_N	GM_Lewis_N	OK	26.3651	17.0279	-0.630727	-1.88237	0.00025	0.00414261	yes
XLOC_002621	XLOC_002621	Bcl7c	1:186993654-186997484	GM_F344_N	GM_Lewis_N	OK	55.2549	78.9809	0.515403	1.50678	0.00145	0.0151927	yes
XLOC_001936	XLOC_001936	Bcl3	1:79122800-79139013	GM_F344_N	GM_Lewis_N	OK	26.0108	37.3438	0.521759	1.4337	0.00255	0.0226055	yes
XLOC_009408	XLOC_009408	Bcl2l2,Pabpn1	15:32983147-32999191	GM_F344_N	GM_Lewis_N	OK	95.0454	130.546	0.457867	1.34267	0.00375	0.0297382	yes
XLOC_017892	XLOC_017892	Bcl2l1	3:143129081-143180300	GM_F344_N	GM_Lewis_N	OK	16.4652	22.9122	0.476694	1.35185	0.00395	0.0308197	yes
XLOC_014230	XLOC_014230	Bcl10	2:244116879-244126393	GM_F344_N	GM_Lewis_N	OK	193.231	134.897	-0.518465	-1.70564	0.0003	0.00479273	yes
[truncated: 174 more rows]
