# Supplementary material for: Integrated multi-omic analyses provide insight into colon adenoma susceptibility modulation by the gut microbiota
Source: mSystems. 2023 Jul 17;8(4):e00151-23. doi: 10.1128/msystems.00151-23 (PMC10469915; doi:10.1128/msystems.00151-23)
Supplement: Table S3 — Differentially expressed genes in the tumor tissues of GM:F344 and GM:LEW. [file msystems.00151-23-s0009.xlsx]

## Sheet: Supp_Table-3-Tumor
RNASeq analysis - Differential Gene list bettween GM:F344 and GM:Lewis Tumor (T) Tissues
Supplementary Table 3: Differentially expressed genes in the tumor tissues of GM:F344 and GM:LEW
test_id	gene_id	gene	locus	sample_1	sample_2	status	value_1	value_2	log2(fold_change)	test_stat	p_value	q_value	significant
XLOC_014366	XLOC_014366	Zswim6	2:38937940-39105802	GM_F344	GM_Lewis	OK	3.65407	5.91853	0.695734	1.81684	0.0006	0.00404708	yes
XLOC_012861	XLOC_012861	Zswim4	19:25611609-25636717	GM_F344	GM_Lewis	OK	3.65415	6.27661	0.780449	1.86678	0.0012	0.00731105	yes
XLOC_017011	XLOC_017011	Zswim1	3:155856145-155861498	GM_F344	GM_Lewis	OK	7.18156	4.26676	-0.751156	-1.46608	0.0083	0.0360315	yes
XLOC_027818	XLOC_027818	Zrsr2	X:51304089-51327291	GM_F344	GM_Lewis	OK	7.56374	4.96684	-0.606773	-1.39698	0.01045	0.0430316	yes
XLOC_018682	XLOC_018682	Znrf1	4:83221714-83365960	GM_F344	GM_Lewis	OK	10.352	6.62009	-0.644989	-1.89449	0.00025	0.0019335	yes
XLOC_015476	XLOC_015476	Znf76	20:6423715-6446498	GM_F344	GM_Lewis	OK	11.6066	6.93626	-0.742717	-1.76712	0.00195	0.0110639	yes
XLOC_010780	XLOC_010780	Znf703	16:69405003-69409137	GM_F344	GM_Lewis	OK	29.8211	46.6572	0.645767	2.04785	0.00025	0.0019335	yes
XLOC_001831	XLOC_001831	Znf667	1:66034583-66054820	GM_F344	GM_Lewis	OK	1.37237	0.618718	-1.14931	-1.99255	0.00045	0.00320063	yes
XLOC_002620	XLOC_002620	Znf629	1:186894254-186902921	GM_F344	GM_Lewis	OK	5.38987	3.36269	-0.680634	-1.54562	0.00435	0.0213836	yes
XLOC_026179	XLOC_026179	Znf609	8:69949870-70054726	GM_F344	GM_Lewis	OK	5.23375	3.04005	-0.783749	-1.95251	0.00035	0.00258157	yes
XLOC_012502	XLOC_012502	Znf608	18:50303780-50411922	GM_F344	GM_Lewis	OK	3.5832	5.91994	0.724332	1.43068	0.0098	0.040862	yes
XLOC_001949	XLOC_001949	Znf575	1:79866607-79871463	GM_F344	GM_Lewis	OK	2.84146	8.93432	1.65273	2.19549	0.00085	0.00545177	yes
XLOC_001041	XLOC_001041	Znf553	1:186496841-186501551	GM_F344	GM_Lewis	OK	15.6314	10.3631	-0.592987	-1.71975	0.00175	0.0100982	yes
XLOC_012263	XLOC_012263	Znf532	18:61866211-61977011	GM_F344	GM_Lewis	OK	4.56469	2.30524	-0.985598	-2.33219	5e-05	0.000469693	yes
XLOC_012329	XLOC_012329	Znf516	18:79405332-79490247	GM_F344	GM_Lewis	OK	2.53757	0.978556	-1.37472	-2.73278	5e-05	0.000469693	yes
XLOC_004855	XLOC_004855	Znf496	10:45789045-45807920	GM_F344	GM_Lewis	OK	8.02298	4.8968	-0.712299	-1.76546	0.00095	0.00602284	yes
XLOC_004890	XLOC_004890	Znf287	10:48896051-48915303	GM_F344	GM_Lewis	OK	1.73876	0.988493	-0.814758	-1.28285	0.01145	0.0463705	yes
XLOC_004892	XLOC_004892	Znf286a	10:48950423-48961116	GM_F344	GM_Lewis	OK	1.17952	0.622697	-0.921594	-1.45544	0.00795	0.0348061	yes
XLOC_018619	XLOC_018619	Znf282	4:76010886-76040478	GM_F344	GM_Lewis	OK	5.65767	3.40685	-0.73177	-1.84176	0.0006	0.00404708	yes
XLOC_011381	XLOC_011381	Zmynd11	17:71295880-71418779	GM_F344	GM_Lewis	OK	15.804	10.3969	-0.604132	-1.86741	0.0006	0.00404708	yes
XLOC_021423	XLOC_021423	Zmym4	5:146266404-146385549	GM_F344	GM_Lewis	OK	3.12511	1.98739	-0.653036	-1.71194	0.00155	0.00909227	yes
XLOC_028399	XLOC_028399	Zmym3	X:89476631-89501524	GM_F344	GM_Lewis	OK	4.31266	2.46264	-0.808373	-1.97605	0.00045	0.00320063	yes
XLOC_009455	XLOC_009455	Zmym2	15:35904889-35980772	GM_F344	GM_Lewis	OK	8.22811	5.95934	-0.46541	-1.4507	0.00685	0.0308376	yes
XLOC_008510	XLOC_008510	Zmiz2	14:87137672-87154213	GM_F344	GM_Lewis	OK	21.3068	14.5509	-0.550205	-1.66562	0.00185	0.0105908	yes
XLOC_006896	XLOC_006896	Zkscan5	12:9697586-9718869	GM_F344	GM_Lewis	OK	6.02776	3.96168	-0.60551	-1.51351	0.0051	0.0243419	yes
XLOC_006614	XLOC_006614	Zkscan1	12:17530221-17551515	GM_F344	GM_Lewis	OK	15.0365	7.56983	-0.990139	-3.04848	5e-05	0.000469693	yes
XLOC_001802	XLOC_001802	Zik1	1:63237415-63249114	GM_F344	GM_Lewis	OK	0.151086	0.500497	1.72799	2.17059	5e-05	0.000469693	yes
XLOC_017947	XLOC_017947	Zhx3	3:151555315-151574376	GM_F344	GM_Lewis	OK	0.829554	0.452335	-0.874944	-1.56306	0.004	0.0200529	yes
XLOC_024397	XLOC_024397	Zhx1	7:94753597-94775384	GM_F344	GM_Lewis	OK	4.06618	1.96828	-1.04673	-2.59457	5e-05	0.000469693	yes
XLOC_002604	XLOC_002604	Zg16	1:186300806-186303333	GM_F344	GM_Lewis	OK	3.03961	302.118	6.63508	9.41625	5e-05	0.000469693	yes
XLOC_022792	XLOC_022792	Zfyve26	6:101997801-102065689	GM_F344	GM_Lewis	OK	2.69496	1.52566	-0.820834	-2.13867	0.0001	0.000873465	yes
XLOC_018010	XLOC_018010	Zfp93	3:159981091-160003044	GM_F344	GM_Lewis	OK	2.32799	0.214119	-3.4426	-3.82642	5e-05	0.000469693	yes
XLOC_000560	XLOC_000560	Zfp819	1:94009047-94057919	GM_F344	GM_Lewis	OK	5.2046	18.446	1.82545	4.62829	5e-05	0.000469693	yes
XLOC_023437	XLOC_023437	Zfp563	7:13827401-13845718	GM_F344	GM_Lewis	OK	0.403453	0.19347	-1.06029	-1.63923	0.00325	0.0169047	yes
XLOC_000198	XLOC_000198	Zfp52	1:59024948-59601614	GM_F344	GM_Lewis	OK	4.22075	9.62536	1.18934	1.83374	0.00135	0.00808579	yes
XLOC_000200	XLOC_000200	Zfp51	1:59024948-59601614	GM_F344	GM_Lewis	OK	8.05466	14.1768	0.815634	1.55585	0.00515	0.0245364	yes
XLOC_020427	XLOC_020427	Zfp462	5:72167911-72962468	GM_F344	GM_Lewis	OK	5.38345	2.3002	-1.22677	-2.95154	5e-05	0.000469693	yes
XLOC_020776	XLOC_020776	Zfp46	5:155029887-155040554	GM_F344	GM_Lewis	OK	3.83923	2.50661	-0.615082	-1.47203	0.0072	0.0321228	yes
XLOC_025853	XLOC_025853	Zfp426l	8:19507564-19538090	GM_F344	GM_Lewis	OK	11.1278	5.53387	-1.00781	-3.19698	5e-05	0.000469693	yes
XLOC_018618	XLOC_018618	Zfp398	4:75975751-76003514	GM_F344	GM_Lewis	OK	0.426803	0.166101	-1.36151	-1.76898	0.0019	0.0108265	yes
XLOC_017384	XLOC_017384	Zfp385b	3:60099018-60372248	GM_F344	GM_Lewis	OK	2.93113	1.07498	-1.44714	-2.44696	5e-05	0.000469693	yes
XLOC_024742	XLOC_024742	Zfp385a	7:142222815-142250176	GM_F344	GM_Lewis	OK	11.0718	5.08113	-1.12366	-2.34262	5e-05	0.000469693	yes
XLOC_021173	XLOC_021173	Zfp37	5:79119306-79152669	GM_F344	GM_Lewis	OK	0.0656197	0.537378	3.03374	3.49966	5e-05	0.000469693	yes
XLOC_021433	XLOC_021433	Zfp362	5:147997955-148033652	GM_F344	GM_Lewis	OK	4.15195	2.03096	-1.03163	-1.77775	0.00085	0.00545177	yes
XLOC_001998	XLOC_001998	Zfp36	1:83486642-83489123	GM_F344	GM_Lewis	OK	40.8221	60.2038	0.560504	1.77419	0.0013	0.0078364	yes
XLOC_006858	XLOC_006858	Zfp358	12:2658621-2664668	GM_F344	GM_Lewis	OK	15.6923	9.07483	-0.79011	-1.73937	0.0016	0.00934428	yes
XLOC_011529	XLOC_011529	Zfp346	17:15544776-15575540	GM_F344	GM_Lewis	OK	5.35642	3.29797	-0.699693	-1.52016	0.00375	0.0190331	yes
XLOC_006575	XLOC_006575	Zfp316	12:11660256-11673946	GM_F344	GM_Lewis	OK	0.863621	0.374598	-1.20505	-1.80241	0.0009	0.00574471	yes
XLOC_028103	XLOC_028103	Zfp185	X:158980812-159027314	GM_F344	GM_Lewis	OK	2.37318	0.558146	-2.08811	-3.66246	5e-05	0.000469693	yes
XLOC_011163	XLOC_011163	Zfp169	17:22146110-22181630	GM_F344	GM_Lewis	OK	0.953339	0.590707	-0.690546	-1.34183	0.0119	0.0477198	yes
XLOC_006921	XLOC_006921	Zfp12	12:11677492-11690994	GM_F344	GM_Lewis	OK	1.15979	0.59408	-0.965132	-1.60639	0.0038	0.019244	yes
XLOC_012943	XLOC_012943	Zfhx3	19:38547427-38787859	GM_F344	GM_Lewis	OK	2.37374	1.24343	-0.932837	-2.45946	5e-05	0.000469693	yes
XLOC_009865	XLOC_009865	Zfhx2	15:33165113-33198613	GM_F344	GM_Lewis	OK	0.955842	0.490546	-0.962384	-1.75283	0.0017	0.00984887	yes
XLOC_006600	XLOC_006600	Zfand2a	12:15661608-15672673	GM_F344	GM_Lewis	OK	9.37362	14.7569	0.654707	1.90162	0.0008	0.00518535	yes
XLOC_017205	XLOC_017205	Zer1	3:9102501-9130195	GM_F344	GM_Lewis	OK	9.6545	5.97031	-0.693396	-1.78891	0.00085	0.00545177	yes
XLOC_009913	XLOC_009913	Zdhhc20	15:36875655-36935335	GM_F344	GM_Lewis	OK	20.8397	35.9672	0.787351	2.27671	0.0001	0.000873465	yes
XLOC_010742	XLOC_010742	Zdhhc2	16:55153691-55225226	GM_F344	GM_Lewis	OK	8.52461	1.17374	-2.86052	-4.83941	5e-05	0.000469693	yes
XLOC_024259	XLOC_024259	Zdhhc17	7:49931530-49995953	GM_F344	GM_Lewis	OK	3.63674	6.20957	0.771848	2.136	5e-05	0.000469693	yes
XLOC_000113	XLOC_000113	Zdhhc14	1:40473050-40702018	GM_F344	GM_Lewis	OK	5.41613	12.0946	1.15903	2.05733	0.0003	0.00226093	yes
XLOC_013228	XLOC_013228	Zdhhc1	19:35284036-35314456	GM_F344	GM_Lewis	OK	5.77961	2.63836	-1.13133	-1.55891	0.00855	0.0368357	yes
XLOC_013314	XLOC_013314	Zcchc14	19:51855419-51899663	GM_F344	GM_Lewis	OK	2.07931	1.21975	-0.76952	-1.57775	0.00405	0.0202462	yes
XLOC_020562	XLOC_020562	Zcchc11	5:129563612-129860103	GM_F344	GM_Lewis	OK	5.26769	3.26418	-0.690449	-1.69864	0.00185	0.0105908	yes
XLOC_028379	XLOC_028379	Zc4h2	X:83218585-83239333	GM_F344	GM_Lewis	OK	3.34123	1.50224	-1.15326	-2.12953	0.0003	0.00226093	yes
XLOC_023788	XLOC_023788	Zc3h7b	7:120096229-120144776	GM_F344	GM_Lewis	OK	14.7642	8.94136	-0.723538	-2.20746	5e-05	0.000469693	yes
XLOC_003612	XLOC_003612	Zc3h7a	10:4360934-4400823	GM_F344	GM_Lewis	OK	11.3355	15.3375	0.436212	1.37768	0.0104	0.042859	yes
XLOC_022341	XLOC_022341	Zc3h14	6:122919255-123087547	GM_F344	GM_Lewis	OK	20.3503	14.0261	-0.536939	-1.60661	0.0028	0.0149797	yes
XLOC_000012	XLOC_000012	Zc3h12d	1:2506820-2541862	GM_F344	GM_Lewis	OK	1.71089	4.54461	1.40941	2.42123	0.00015	0.0012499	yes
XLOC_021410	XLOC_021410	Zc3h12a	5:144457726-144467275	GM_F344	GM_Lewis	OK	69.1839	134.711	0.961353	3.31395	5e-05	0.000469693	yes
XLOC_020711	XLOC_020711	Zbtb8os	5:148492642-148504132	GM_F344	GM_Lewis	OK	67.334	90.4711	0.426122	1.4515	0.00685	0.0308376	yes
XLOC_004005	XLOC_004005	Zbtb4	10:56596049-56602956	GM_F344	GM_Lewis	OK	6.28224	3.21296	-0.967376	-2.58729	5e-05	0.000469693	yes
XLOC_023603	XLOC_023603	Zbtb39	7:67731532-67743675	GM_F344	GM_Lewis	OK	2.18469	1.07922	-1.01743	-2.00424	0.0006	0.00404708	yes
XLOC_002036	XLOC_002036	Zbtb32	1:85635283-85637589	GM_F344	GM_Lewis	OK	0.235915	0.933242	1.98398	2.00706	0.00205	0.0115327	yes
XLOC_014466	XLOC_014466	Zbtb10	2:94534609-94569037	GM_F344	GM_Lewis	OK	2.19938	3.13125	0.509643	1.39506	0.0095	0.0399456	yes
XLOC_018022	XLOC_018022	Zbp1	3:164078443-164088795	GM_F344	GM_Lewis	OK	16.1227	2.2721	-2.82699	-5.20981	5e-05	0.000469693	yes
XLOC_013533	XLOC_013533	Zbed3	2:25692720-25703663	GM_F344	GM_Lewis	OK	27.1502	7.57636	-1.84138	-4.42563	5e-05	0.000469693	yes
XLOC_006665	XLOC_006665	Ywhag	12:21859452-21888063	GM_F344	GM_Lewis	OK	125.397	183.244	0.547261	1.69224	0.00175	0.0100982	yes
XLOC_016469	XLOC_016469	Ypel4	3:67945705-67947573	GM_F344	GM_Lewis	OK	1.3142	3.34333	1.3471	1.95787	0.00085	0.00545177	yes
XLOC_022307	XLOC_022307	Ylpm1	6:109041404-109118134	GM_F344	GM_Lewis	OK	8.2556	5.89166	-0.486699	-1.39551	0.009	0.0383493	yes
XLOC_027066	XLOC_027066	Yes1	9:112515940-112564072	GM_F344	GM_Lewis	OK	24.7237	32.835	0.409341	1.41886	0.00645	0.029352	yes
XLOC_006363	XLOC_006363	Yeats2	11:82990657-83076880	GM_F344	GM_Lewis	OK	8.83821	5.96883	-0.566305	-1.61836	0.00325	0.0169047	yes
XLOC_005168	XLOC_005168	Xylt2	10:83297805-83311288	GM_F344	GM_Lewis	OK	7.06671	4.66954	-0.597758	-1.42127	0.00775	0.0341274	yes
XLOC_000971	XLOC_000971	Xylt1	1:175673298-175808120	GM_F344	GM_Lewis	OK	0.212444	1.00273	2.23878	3.53255	5e-05	0.000469693	yes
XLOC_002609	XLOC_002609	Xtp3tpa	1:186519954-186523348	GM_F344	GM_Lewis	OK	65.1597	105.332	0.692887	1.9967	0.0001	0.000873465	yes
XLOC_025588	XLOC_025588	Xrn1	8:101018899-101129263	GM_F344	GM_Lewis	OK	4.11868	2.82111	-0.54592	-1.58003	0.0031	0.0162679	yes
XLOC_024306	XLOC_024306	Xpot	7:60896591-60938008	GM_F344	GM_Lewis	OK	17.1453	12.7549	-0.426765	-1.41901	0.0082	0.0357239	yes
XLOC_009909	XLOC_009909	Xpo4	15:36611362-36703007	GM_F344	GM_Lewis	OK	3.89537	2.80285	-0.474867	-1.42498	0.0093	0.039333	yes
XLOC_028041	XLOC_028041	Xpnpep2	X:134474785-134501871	GM_F344	GM_Lewis	OK	0.641004	2.73094	2.09099	3.34382	5e-05	0.000469693	yes
XLOC_003101	XLOC_003101	Xpnpep1	1:259089635-259140523	GM_F344	GM_Lewis	OK	105.393	144.115	0.451449	1.58048	0.0033	0.0171256	yes
XLOC_028572	XLOC_028572	Xlr4a	X:159068451-159076681	GM_F344	GM_Lewis	OK	0.0677982	8.0679	6.8948	3.50885	5e-05	0.000469693	yes
XLOC_020951	XLOC_020951	Xkr9	5:4733194-4764478	GM_F344	GM_Lewis	OK	1.14367	2.16015	0.917456	1.53925	0.0043	0.0211967	yes
XLOC_028135	XLOC_028135	Xiap	X:3007329-3055285	GM_F344	GM_Lewis	OK	15.0116	29.7249	0.985595	3.40692	5e-05	0.000469693	yes
XLOC_004044	XLOC_004044	XAF1	10:59184878-59197610	GM_F344	GM_Lewis	OK	13.2065	4.51581	-1.5482	-2.78962	5e-05	0.000469693	yes
XLOC_014571	XLOC_014571	Wwtr1	2:146710783-146831751	GM_F344	GM_Lewis	OK	11.9145	6.18528	-0.945814	-1.74051	0.001	0.00627491	yes
XLOC_010389	XLOC_010389	Wwc2	16:47456708-47624245	GM_F344	GM_Lewis	OK	1.3791	0.568644	-1.27813	-2.39364	0.0001	0.000873465	yes
XLOC_002062	XLOC_002062	Wtip	1:86561101-86602429	GM_F344	GM_Lewis	OK	10.3163	6.43779	-0.680286	-1.34661	0.01165	0.0469418	yes
XLOC_004040	XLOC_004040	Wscd1	10:58616508-58645325	GM_F344	GM_Lewis	OK	0.0639845	0.622119	3.2814	2.96679	0.0005	0.0034908	yes
XLOC_020781	XLOC_020781	Wnt4	5:156064276-156085732	GM_F344	GM_Lewis	OK	0.436434	2.26632	2.37652	2.2348	5e-05	0.000469693	yes
XLOC_000780	XLOC_000780	Wnt11	1:156122298-156142065	GM_F344	GM_Lewis	OK	8.83655	2.34152	-1.91604	-3.80261	5e-05	0.000469693	yes
XLOC_024130	XLOC_024130	Wiz	7:12923839-12951558	GM_F344	GM_Lewis	OK	13.6807	8.89444	-0.621167	-1.69948	0.0019	0.0108265	yes
XLOC_023575	XLOC_023575	Wif1	7:60330415-60400698	GM_F344	GM_Lewis	OK	18.7029	26.6264	0.509598	1.37705	0.0126	0.0498369	yes
XLOC_017000	XLOC_017000	Wfdc2	3:155581840-155588075	GM_F344	GM_Lewis	OK	284.054	76.5564	-1.89157	-5.80563	5e-05	0.000469693	yes
XLOC_012998	XLOC_012998	Wfdc1	19:49916826-49943113	GM_F344	GM_Lewis	OK	82.0517	3.03534	-4.7566	-8.82803	5e-05	0.000469693	yes
XLOC_000946	XLOC_000946	Wee1	1:167769796-167788201	GM_F344	GM_Lewis	OK	9.46173	6.18799	-0.612633	-1.67226	0.00215	0.0120062	yes
XLOC_020735	XLOC_020735	Wdtc1	5:151765247-151834374	GM_F344	GM_Lewis	OK	15.8914	11.1857	-0.506586	-1.39901	0.00695	0.0311733	yes
XLOC_026822	XLOC_026822	Wdr75	9:44843095-44873294	GM_F344	GM_Lewis	OK	21.1226	15.6193	-0.435464	-1.35313	0.01215	0.0484904	yes
XLOC_025508	XLOC_025508	Wdr72	8:78869903-79054220	GM_F344	GM_Lewis	OK	0.911413	0.163184	-2.48161	-3.0445	5e-05	0.000469693	yes
XLOC_023664	XLOC_023664	Wdr67	7:94596601-94676994	GM_F344	GM_Lewis	OK	7.49969	3.02659	-1.30914	-3.03481	5e-05	0.000469693	yes
XLOC_019592	XLOC_019592	Wdr54	4:117345862-117373944	GM_F344	GM_Lewis	OK	6.17252	3.78543	-0.705401	-1.44446	0.00845	0.0364838	yes
XLOC_022074	XLOC_022074	Wdr35	6:32461760-32520024	GM_F344	GM_Lewis	OK	4.00386	2.2414	-0.836991	-1.51347	0.00515	0.0245364	yes
XLOC_022796	XLOC_022796	Wdr22	6:103360991-103451887	GM_F344	GM_Lewis	OK	9.3036	6.10417	-0.607994	-1.63483	0.0019	0.0108265	yes
XLOC_027357	XLOC_027357	Wdfy1	9:79007100-79059630	GM_F344	GM_Lewis	OK	20.4815	31.222	0.608239	2.07971	5e-05	0.000469693	yes
XLOC_028012	XLOC_028012	Wbp5	X:123554559-123556844	GM_F344	GM_Lewis	OK	83.2337	111.895	0.426908	1.41735	0.00885	0.0378519	yes
XLOC_023801	XLOC_023801	Wbp2nl	7:120674597-120690566	GM_F344	GM_Lewis	OK	1.74786	3.89959	1.15773	1.6278	0.0036	0.0184067	yes
XLOC_014057	XLOC_014057	Wars2	2:193817930-193904032	GM_F344	GM_Lewis	OK	8.19845	13.9264	0.764401	1.88331	0.00045	0.00320063	yes
XLOC_025270	XLOC_025270	Vwa5a	8:40850193-40884975	GM_F344	GM_Lewis	OK	7.97174	4.24944	-0.907623	-2.74669	5e-05	0.000469693	yes
XLOC_028037	XLOC_028037	Vsig1	X:128732399-128783815	GM_F344	GM_Lewis	OK	164.216	7.80876	-4.39436	-11.4614	5e-05	0.000469693	yes
XLOC_008976	XLOC_008976	Vrk2	14:107210412-107451015	GM_F344	GM_Lewis	OK	12.3399	21.6867	0.813479	1.70737	0.0017	0.00984887	yes
XLOC_006345	XLOC_006345	Vps8	11:81635544-81866781	GM_F344	GM_Lewis	OK	14.145	32.0008	1.17782	1.66168	0.0068	0.0307341	yes
XLOC_007682	XLOC_007682	Vps4b	13:12957155-12985342	GM_F344	GM_Lewis	OK	64.3353	83.9637	0.384155	1.33921	0.0123	0.048942	yes
XLOC_010808	XLOC_010808	Vps36	16:74460040-74486925	GM_F344	GM_Lewis	OK	35.2476	59.0294	0.743908	2.04664	0.00025	0.0019335	yes
XLOC_016683	XLOC_016683	Vps18	3:105805337-105818005	GM_F344	GM_Lewis	OK	9.51585	6.20245	-0.617495	-1.63159	0.003	0.0158475	yes
XLOC_001399	XLOC_001399	Vldlr	1:230666158-230698511	GM_F344	GM_Lewis	OK	3.42348	1.68174	-1.02551	-2.13739	0.0002	0.0015924	yes
XLOC_002627	XLOC_002627	Vkorc1	1:187176744-187179266	GM_F344	GM_Lewis	OK	41.4733	22.8601	-0.859356	-1.98863	0.0004	0.00289278	yes
XLOC_025724	XLOC_025724	Vill	8:124003251-124022873	GM_F344	GM_Lewis	OK	14.1398	5.51105	-1.35936	-3.42973	5e-05	0.000469693	yes
XLOC_006654	XLOC_006654	Vgf	12:20903303-20906327	GM_F344	GM_Lewis	OK	0.127154	0.84206	2.72735	2.5207	0.00125	0.00758667	yes
XLOC_004207	XLOC_004207	Vezf1	10:76364200-76377580	GM_F344	GM_Lewis	OK	9.49626	6.53911	-0.538264	-1.60349	0.00275	0.0147568	yes
XLOC_002842	XLOC_002842	Vegfb	1:209655514-209661297	GM_F344	GM_Lewis	OK	7.68377	12.0317	0.646953	1.482	0.00685	0.0308376	yes
XLOC_024651	XLOC_024651	Vdr	7:136565177-136617354	GM_F344	GM_Lewis	OK	13.6601	24.5945	0.84837	2.53961	5e-05	0.000469693	yes
XLOC_014130	XLOC_014130	Vav3	2:204982221-205326505	GM_F344	GM_Lewis	OK	9.733	4.87193	-0.99839	-2.99646	5e-05	0.000469693	yes
XLOC_017188	XLOC_017188	Vav2	3:6153680-6347676	GM_F344	GM_Lewis	OK	0.24415	0.523992	1.10178	1.50033	0.00705	0.0315862	yes
XLOC_001918	XLOC_001918	Vasp	1:78621491-78637692	GM_F344	GM_Lewis	OK	217.01	306.671	0.498932	1.73963	0.0015	0.00884783	yes
XLOC_007943	XLOC_007943	Vangl2	13:87961624-87988368	GM_F344	GM_Lewis	OK	6.23098	2.36175	-1.3996	-3.38486	5e-05	0.000469693	yes
XLOC_003989	XLOC_003989	Vamp2	10:55848232-55852135	GM_F344	GM_Lewis	OK	18.1945	12.1183	-0.586322	-1.67787	0.0014	0.00834448	yes
XLOC_002340	XLOC_002340	Uvrag	1:156173125-156435839	GM_F344	GM_Lewis	OK	5.84482	3.9482	-0.565963	-1.38597	0.01095	0.0447207	yes
XLOC_001603	XLOC_001603	Utrn	1:7097943-7615925	GM_F344	GM_Lewis	OK	15.5432	9.01582	-0.78575	-2.44529	5e-05	0.000469693	yes
XLOC_011834	XLOC_011834	Usp6nl	17:83129299-83256575	GM_F344	GM_Lewis	OK	17.5087	11.4121	-0.617515	-1.95946	0.0002	0.0015924	yes
XLOC_008351	XLOC_008351	Usp46	14:36537923-36609397	GM_F344	GM_Lewis	OK	12.4925	7.37299	-0.76074	-2.37168	5e-05	0.000469693	yes
XLOC_004906	XLOC_004906	Usp43_predicted	10:54591668-54653842	GM_F344	GM_Lewis	OK	13.3533	19.7324	0.56337	1.41419	0.00665	0.0301588	yes
XLOC_027741	XLOC_027741	Usp27x	X:27189207-27200700	GM_F344	GM_Lewis	OK	1.37627	3.07747	1.16098	2.23636	5e-05	0.000469693	yes
XLOC_020542	XLOC_020542	Usp24	5:127371101-127500814	GM_F344	GM_Lewis	OK	9.58157	6.44994	-0.570976	-1.88746	0.0006	0.00404708	yes
XLOC_004873	XLOC_004873	Usp22	10:47301449-47327993	GM_F344	GM_Lewis	OK	43.8628	31.5321	-0.476173	-1.61385	0.00285	0.0151759	yes
XLOC_018983	XLOC_018983	Usp18	4:157692719-157694884	GM_F344	GM_Lewis	OK	33.5006	3.62922	-3.20646	-5.75755	5e-05	0.000469693	yes
XLOC_024311	XLOC_024311	Usp15	7:62869312-62961483	GM_F344	GM_Lewis	OK	22.445	30.3551	0.435543	1.43423	0.00805	0.0351956	yes
XLOC_006553	XLOC_006553	Usp12	12:8757380-8833378	GM_F344	GM_Lewis	OK	12.0265	21.5414	0.840896	2.22565	5e-05	0.000469693	yes
XLOC_013000	XLOC_013000	Usp10	19:50202950-50244677	GM_F344	GM_Lewis	OK	25.1452	18.652	-0.430953	-1.3569	0.01155	0.046645	yes
XLOC_020517	XLOC_020517	Usp1	5:119364169-119375975	GM_F344	GM_Lewis	OK	20.8533	39.9622	0.938358	3.14083	5e-05	0.000469693	yes
XLOC_003086	XLOC_003086	Usmg5	1:252390532-252413322	GM_F344	GM_Lewis	OK	614.011	1076.12	0.809503	2.61094	5e-05	0.000469693	yes
XLOC_004780	XLOC_004780	Uqcrq	10:38889264-38892807	GM_F344	GM_Lewis	OK	94.9156	124.681	0.393527	1.35502	0.0121	0.0483636	yes
XLOC_020596	XLOC_020596	Uqcrh	5:136255480-136263676	GM_F344	GM_Lewis	OK	493.184	649.3	0.396758	1.38566	0.01035	0.0427192	yes
XLOC_011221	XLOC_011221	Uqcrfs1	17:40429805-40434083	GM_F344	GM_Lewis	OK	338.572	500.924	0.565128	1.97752	0.0004	0.00289278	yes
XLOC_000985	XLOC_000985	Uqcrc2	1:179459816-179490381	GM_F344	GM_Lewis	OK	179.704	234.254	0.382451	1.34566	0.01255	0.0496885	yes
XLOC_008523	XLOC_008523	Upp1	14:89649823-89669813	GM_F344	GM_Lewis	OK	14.52	49.6464	1.77364	4.49559	5e-05	0.000469693	yes
XLOC_015918	XLOC_015918	Upb1	20:13715994-13743261	GM_F344	GM_Lewis	OK	2.0181	4.90527	1.28133	2.03098	0.00035	0.00258157	yes
XLOC_014239	XLOC_014239	Uox	2:244748790-244832143	GM_F344	GM_Lewis	OK	0.922309	0.137176	-2.74922	-2.12927	0.00145	0.00860708	yes
XLOC_001205	XLOC_001205	Unc93b1	1:206460282-206471240	GM_F344	GM_Lewis	OK	18.3779	10.4063	-0.820513	-2.07351	5e-05	0.000469693	yes
XLOC_024548	XLOC_024548	Unc84b	7:117961748-117978938	GM_F344	GM_Lewis	OK	9.18651	5.15032	-0.834854	-2.13768	5e-05	0.000469693	yes
XLOC_020360	XLOC_020360	Unc13b	5:59551701-59770183	GM_F344	GM_Lewis	OK	6.52934	4.70518	-0.472688	-1.3967	0.0086	0.0369911	yes
XLOC_005032	XLOC_005032	Unc119	10:64285978-64291392	GM_F344	GM_Lewis	OK	27.2344	9.10886	-1.58009	-3.60268	5e-05	0.000469693	yes
XLOC_006822	XLOC_006822	Ulk1	12:45995945-46022511	GM_F344	GM_Lewis	OK	7.04731	3.63173	-0.956415	-2.44097	5e-05	0.000469693	yes
XLOC_001414	XLOC_001414	Uhrf2	1:233777722-233841343	GM_F344	GM_Lewis	OK	12.6246	7.51593	-0.748214	-2.24083	5e-05	0.000469693	yes
XLOC_014944	XLOC_014944	Ugt8	2:222977301-223048380	GM_F344	GM_Lewis	OK	1.17322	5.25166	2.1623	4.57289	5e-05	0.000469693	yes
XLOC_026996	XLOC_026996	Ugt1a1,Ugt1a2,Ugt1a3,Ugt1a5,Ugt1a6,Ugt1a7c,Ugt1a8,Ugt1a9	9:86986914-87098362	GM_F344	GM_Lewis	OK	207.374	118.027	-0.813121	-2.70447	5e-05	0.000469693	yes
XLOC_008960	XLOC_008960	Ugp2	14:101994464-102114388	GM_F344	GM_Lewis	OK	76.8359	132.535	0.786517	2.18459	5e-05	0.000469693	yes
XLOC_008383	XLOC_008383	Ugdh	14:45542405-45571603	GM_F344	GM_Lewis	OK	114.87	186.467	0.698924	2.4246	5e-05	0.000469693	yes
XLOC_027192	XLOC_027192	Ugcgl1	9:35051179-35164398	GM_F344	GM_Lewis	OK	18.0955	10.0206	-0.852659	-2.90185	5e-05	0.000469693	yes
XLOC_020442	XLOC_020442	Ugcg	5:77263333-77295794	GM_F344	GM_Lewis	OK	23.188	32.6326	0.492936	1.67251	0.0019	0.0108265	yes
XLOC_014563	XLOC_014563	Ufm1	2:143055648-143064593	GM_F344	GM_Lewis	OK	62.9314	94.3856	0.584786	1.75795	0.0006	0.00404708	yes
XLOC_008781	XLOC_008781	Uchl1	14:44114391-44124947	GM_F344	GM_Lewis	OK	3.52719	8.70477	1.30329	2.0598	0.0007	0.00462371	yes
XLOC_006297	XLOC_006297	Ubxn7	11:70208115-70278223	GM_F344	GM_Lewis	OK	4.24708	3.05628	-0.474694	-1.46203	0.00735	0.0326548	yes
XLOC_028265	XLOC_028265	Ubqln2	X:37992906-37996327	GM_F344	GM_Lewis	OK	15.2477	10.0013	-0.608412	-1.79611	0.0005	0.0034908	yes
XLOC_018557	XLOC_018557	Ubn2	4:65998340-66082762	GM_F344	GM_Lewis	OK	3.68109	2.55464	-0.527014	-1.51105	0.00595	0.0275969	yes
XLOC_028193	XLOC_028193	Ube2q2l	X:21893650-21895196	GM_F344	GM_Lewis	OK	0.401056	1.90753	2.24983	2.84274	5e-05	0.000469693	yes
XLOC_005454	XLOC_005454	Ube2o	10:106646737-106694554	GM_F344	GM_Lewis	OK	2.62735	1.55619	-0.755588	-1.56954	0.00335	0.0173455	yes
XLOC_023515	XLOC_023515	Ube2n	7:32719939-32752736	GM_F344	GM_Lewis	OK	149.046	222.049	0.57512	1.96276	0.0004	0.00289278	yes
XLOC_027010	XLOC_027010	Ube2f	9:90480142-90520486	GM_F344	GM_Lewis	OK	27.6619	44.4297	0.683627	1.83535	0.0006	0.00404708	yes
XLOC_014193	XLOC_014193	Ube2d3	2:232929050-232973299	GM_F344	GM_Lewis	OK	236.742	342.026	0.530792	1.62849	0.00205	0.0115327	yes
XLOC_015739	XLOC_015739	Ubd	20:1475757-1478031	GM_F344	GM_Lewis	OK	30.0336	88.9495	1.56641	4.0443	5e-05	0.000469693	yes
XLOC_006716	XLOC_006716	Ubc	12:32333210-32337944	GM_F344	GM_Lewis	OK	75.0813	104.073	0.471069	1.6485	0.00205	0.0115327	yes
XLOC_026006	XLOC_026006	Ubash3b	8:43989684-44136146	GM_F344	GM_Lewis	OK	1.94966	4.81582	1.30456	2.76657	5e-05	0.000469693	yes
XLOC_021054	XLOC_021054	Ubap2	5:58610314-58677695	GM_F344	GM_Lewis	OK	28.4514	20.1836	-0.495319	-1.60656	0.00255	0.0138516	yes
XLOC_025654	XLOC_025654	Uba7	8:113244828-113253667	GM_F344	GM_Lewis	OK	6.35854	1.28814	-2.3034	-4.43387	5e-05	0.000469693	yes
XLOC_019682	XLOC_019682	Uba3	4:131902437-131924674	GM_F344	GM_Lewis	OK	34.8879	63.2431	0.858179	2.9522	5e-05	0.000469693	yes
XLOC_017132	XLOC_017132	Uap1l1	3:3526395-3531669	GM_F344	GM_Lewis	OK	7.79753	11.5024	0.560847	1.4665	0.0067	0.0303165	yes
XLOC_007906	XLOC_007906	Uap1	13:85953071-85988558	GM_F344	GM_Lewis	OK	23.6663	43.4386	0.876143	2.77525	5e-05	0.000469693	yes
XLOC_027475	XLOC_027475	Tyms	9:112598154-112617776	GM_F344	GM_Lewis	OK	15.3883	24.2407	0.655594	1.52769	0.004	0.0200529	yes
XLOC_024187	XLOC_024187	Txnrd1	7:23055531-23093815	GM_F344	GM_Lewis	OK	162.289	440.316	1.43998	4.74932	5e-05	0.000469693	yes
XLOC_004042	XLOC_004042	Txndc17	10:59051161-59107615	GM_F344	GM_Lewis	OK	97.3575	184.84	0.924914	3.00639	5e-05	0.000469693	yes
XLOC_009705	XLOC_009705	Txndc16	15:21024135-21098469	GM_F344	GM_Lewis	OK	1.45565	0.714716	-1.02622	-1.75714	0.0022	0.0122597	yes
XLOC_021146	XLOC_021146	Txn1	5:75921364-75933595	GM_F344	GM_Lewis	OK	2791.05	7297.03	1.3865	4.65411	5e-05	0.000469693	yes
XLOC_022128	XLOC_022128	Twist1	6:52605868-52607863	GM_F344	GM_Lewis	OK	0.41371	5.2298	3.66006	3.95145	5e-05	0.000469693	yes
XLOC_001299	XLOC_001299	Tut1	1:211628954-211640640	GM_F344	GM_Lewis	OK	12.3537	7.83217	-0.657457	-1.74663	0.00175	0.0100982	yes
XLOC_010744	XLOC_010744	Tusc3	16:56760728-56929809	GM_F344	GM_Lewis	OK	43.591	25.3007	-0.784856	-2.36722	5e-05	0.000469693	yes
XLOC_000116	XLOC_000116	Tulp4	1:40884898-41015098	GM_F344	GM_Lewis	OK	3.91342	2.44844	-0.676569	-2.02104	0.0001	0.000873465	yes
XLOC_014763	XLOC_014763	Tuft1	2:189595241-189642126	GM_F344	GM_Lewis	OK	7.06378	11.6773	0.725197	1.88204	0.00075	0.00489914	yes
XLOC_011208	XLOC_011208	Tubb2a	17:37139176-37143049	GM_F344	GM_Lewis	OK	36.3713	68.2713	0.908478	2.76804	5e-05	0.000469693	yes
XLOC_011819	XLOC_011819	Tubal3	17:77495983-77531067	GM_F344	GM_Lewis	OK	1.56767	8.12618	2.37395	2.84507	0.0036	0.0184067	yes
XLOC_023890	XLOC_023890	Tuba1c	7:137809846-137817451	GM_F344	GM_Lewis	OK	255.234	407.25	0.674093	2.37832	5e-05	0.000469693	yes
XLOC_006589	XLOC_006589	Ttyh3	12:14463376-14491949	GM_F344	GM_Lewis	OK	13.3585	7.15071	-0.901596	-2.45926	5e-05	0.000469693	yes
XLOC_004434	XLOC_004434	Ttyh2	10:104553283-104598841	GM_F344	GM_Lewis	OK	6.21339	2.07104	-1.58502	-3.57192	5e-05	0.000469693	yes
XLOC_004258	XLOC_004258	Ttll6	10:84857019-84893234	GM_F344	GM_Lewis	OK	2.23626	0.263015	-3.08787	-4.2093	5e-05	0.000469693	yes
XLOC_022282	XLOC_022282	Ttc9	6:105495935-105531304	GM_F344	GM_Lewis	OK	9.65906	19.225	0.993026	2.61693	5e-05	0.000469693	yes
XLOC_022342	XLOC_022342	Ttc8	6:123117533-123171840	GM_F344	GM_Lewis	OK	1.31314	0.431739	-1.60479	-2.19858	5e-05	0.000469693	yes
XLOC_021282	XLOC_021282	Ttc4	5:127737859-127756183	GM_F344	GM_Lewis	OK	8.11964	11.8633	0.547022	1.65619	0.00195	0.0110639	yes
XLOC_021207	XLOC_021207	Ttc39b	5:102057947-102163018	GM_F344	GM_Lewis	OK	15.2108	35.3136	1.21513	3.27441	5e-05	0.000469693	yes
XLOC_018556	XLOC_018556	Ttc26	4:65922927-65981733	GM_F344	GM_Lewis	OK	1.45042	0.844336	-0.780577	-1.35381	0.01205	0.0482	yes
XLOC_020544	XLOC_020544	Ttc22	5:127699304-127719638	GM_F344	GM_Lewis	OK	17.5256	28.4865	0.700812	2.07375	0.00025	0.0019335	yes
XLOC_017332	XLOC_017332	Ttc21b	3:48147052-48222257	GM_F344	GM_Lewis	OK	2.41996	3.74986	0.631856	1.4533	0.00555	0.026022	yes
XLOC_026065	XLOC_026065	Ttc12	8:52734791-52800591	GM_F344	GM_Lewis	OK	5.07105	2.19186	-1.21013	-2.40248	5e-05	0.000469693	yes
XLOC_024483	XLOC_024483	Tsta3	7:113929465-113934524	GM_F344	GM_Lewis	OK	127.745	170.528	0.416745	1.44947	0.0071	0.0317745	yes
XLOC_024528	XLOC_024528	Tst	7:116349574-116357085	GM_F344	GM_Lewis	OK	66.4753	186.84	1.49091	4.60634	5e-05	0.000469693	yes
XLOC_028201	XLOC_028201	Tspan7	X:24362317-24459596	GM_F344	GM_Lewis	OK	96.7141	67.1104	-0.52719	-1.79625	0.00125	0.00758667	yes
XLOC_014213	XLOC_014213	Tspan5	2:236281554-236487079	GM_F344	GM_Lewis	OK	11.7102	7.76683	-0.592363	-1.60369	0.00305	0.0160637	yes
XLOC_018523	XLOC_018523	Tspan33	4:56584801-56609424	GM_F344	GM_Lewis	OK	8.67178	4.12674	-1.07133	-2.23185	0.0001	0.000873465	yes
XLOC_026115	XLOC_026115	Tspan3	8:59739960-59764317	GM_F344	GM_Lewis	OK	161.737	118.148	-0.453055	-1.54076	0.0045	0.0219583	yes
XLOC_022667	XLOC_022667	Tspan13	6:54726557-54753312	GM_F344	GM_Lewis	OK	108.339	69.5225	-0.640007	-2.19266	5e-05	0.000469693	yes
XLOC_019043	XLOC_019043	Tspan11	4:164340110-164407946	GM_F344	GM_Lewis	OK	0.526894	0.0703876	-2.90412	-2.96377	5e-05	0.000469693	yes
XLOC_000595	XLOC_000595	Tsks	1:95417183-95431808	GM_F344	GM_Lewis	OK	0.784666	0.359641	-1.12552	-1.01606	0.0118	0.0474023	yes
XLOC_012596	XLOC_012596	Tshz1	18:80536034-80613008	GM_F344	GM_Lewis	OK	9.44474	5.51405	-0.7764	-1.90743	0.0005	0.0034908	yes
XLOC_028499	XLOC_028499	Tsc22d3	X:128336400-128396496	GM_F344	GM_Lewis	OK	30.2967	18.4393	-0.716371	-1.85815	5e-05	0.000469693	yes
XLOC_013812	XLOC_013812	Tsc22d2	2:147751317-147804444	GM_F344	GM_Lewis	OK	5.13168	7.85397	0.613991	1.69772	0.0018	0.0103455	yes
XLOC_016242	XLOC_016242	Tsc1	3:7628089-7677068	GM_F344	GM_Lewis	OK	3.02901	1.68227	-0.848442	-2.13131	0.00015	0.0012499	yes
XLOC_019374	XLOC_019374	Trpv6	4:69331972-69347731	GM_F344	GM_Lewis	OK	40.237	1.36148	-4.88528	-8.8986	5e-05	0.000469693	yes
XLOC_003939	XLOC_003939	Trpv2	10:48764893-48786150	GM_F344	GM_Lewis	OK	0.725155	1.59488	1.13709	1.65198	0.003	0.0158475	yes
XLOC_002144	XLOC_002144	Trpm4	1:95770225-95837739	GM_F344	GM_Lewis	OK	14.0073	33.558	1.26048	3.82601	5e-05	0.000469693	yes
XLOC_015522	XLOC_015522	Trpm2	20:11053300-11100615	GM_F344	GM_Lewis	OK	0.26087	0.771094	1.56358	2.268	0.0002	0.0015924	yes
XLOC_016932	XLOC_016932	Trp53inp2	3:145877644-145886107	GM_F344	GM_Lewis	OK	43.0342	60.0313	0.480233	1.63217	0.00315	0.016476	yes
XLOC_022876	XLOC_022876	Trip11	6:126115431-126189395	GM_F344	GM_Lewis	OK	4.6996	3.38196	-0.474677	-1.44545	0.0067	0.0303165	yes
XLOC_000871	XLOC_000871	Trim6	1:162059219-162113437	GM_F344	GM_Lewis	OK	6.82533	3.7916	-0.848093	-1.6565	0.0028	0.0149797	yes
XLOC_017597	XLOC_017597	Trim44	3:87453840-87594818	GM_F344	GM_Lewis	OK	7.24952	3.55669	-1.02735	-2.5543	5e-05	0.000469693	yes
XLOC_004196	XLOC_004196	Trim37	10:75404881-75674452	GM_F344	GM_Lewis	OK	7.97922	5.25008	-0.603909	-1.64924	0.0025	0.0136404	yes
XLOC_014083	XLOC_014083	Trim33	2:198525233-198607356	GM_F344	GM_Lewis	OK	7.27993	5.24518	-0.472933	-1.38935	0.01035	0.0427192	yes
XLOC_020460	XLOC_020460	Trim32	5:82124460-83128927	GM_F344	GM_Lewis	OK	5.47609	3.14018	-0.802297	-1.83535	0.0007	0.00462371	yes
XLOC_001876	XLOC_001876	Trim28	1:72892398-72899070	GM_F344	GM_Lewis	OK	82.3938	58.0955	-0.504111	-1.73352	0.00105	0.00653716	yes
XLOC_011733	XLOC_011733	Trim27	17:51192285-51205866	GM_F344	GM_Lewis	OK	47.3549	71.2466	0.589306	1.85768	0.0007	0.00462371	yes
XLOC_004218	XLOC_004218	Trim25	10:77435798-77545903	GM_F344	GM_Lewis	OK	33.8251	20.9755	-0.689387	-2.24844	5e-05	0.000469693	yes
XLOC_002376	XLOC_002376	Trim21	1:160173133-160197126	GM_F344	GM_Lewis	OK	5.48749	2.37799	-1.2064	-3.02921	5e-05	0.000469693	yes
XLOC_003943	XLOC_003943	Trim16	10:48986566-49009825	GM_F344	GM_Lewis	OK	23.7672	33.9395	0.513996	1.70434	0.0015	0.00884783	yes
XLOC_021108	XLOC_021108	Trim14	5:63092631-63118627	GM_F344	GM_Lewis	OK	5.18211	8.82129	0.767451	1.98924	0.0005	0.0034908	yes
XLOC_017881	XLOC_017881	Trib3	3:142664041-142670140	GM_F344	GM_Lewis	OK	6.8245	12.4342	0.865515	1.85786	0.00095	0.00602284	yes
XLOC_022621	XLOC_022621	Trib2	6:39474242-39496718	GM_F344	GM_Lewis	OK	0.691462	1.61791	1.22641	1.92782	0.0015	0.00884783	yes
XLOC_015668	XLOC_015668	Traf3ip2	20:43746674-43792399	GM_F344	GM_Lewis	OK	16.8491	25.5582	0.60111	1.32969	0.012	0.0480483	yes
XLOC_024192	XLOC_024192	Tra1	7:23332941-23347525	GM_F344	GM_Lewis	OK	215.238	293.27	0.446298	1.51899	0.0051	0.0243419	yes
XLOC_001679	XLOC_001679	Tppp	1:30031768-30087564	GM_F344	GM_Lewis	OK	5.96186	2.16643	-1.46044	-3.03505	5e-05	0.000469693	yes
XLOC_002461	XLOC_002461	Tpp1	1:163489229-163496543	GM_F344	GM_Lewis	OK	25.0112	17.0659	-0.551458	-1.64104	0.0024	0.0131897	yes
XLOC_013523	XLOC_013523	Tpo1	2:22871968-22977837	GM_F344	GM_Lewis	OK	29.7504	21.2866	-0.482961	-1.6364	0.00285	0.0151759	yes
XLOC_021079	XLOC_021079	Tpm2	5:59994094-60003261	GM_F344	GM_Lewis	OK	8.16174	17.9711	1.13873	2.4112	5e-05	0.000469693	yes
XLOC_019789	XLOC_019789	Tpi1	4:160931447-160936871	GM_F344	GM_Lewis	OK	340.654	532.902	0.645563	2.1908	5e-05	0.000469693	yes
XLOC_020285	XLOC_020285	Tp53inp1	5:25000378-25017773	GM_F344	GM_Lewis	OK	9.96949	6.2252	-0.6794	-2.08671	0.00015	0.0012499	yes
XLOC_004133	XLOC_004133	Tp53i13	10:66604390-66609609	GM_F344	GM_Lewis	OK	3.4845	6.03557	0.792538	1.34973	0.01235	0.0490796	yes
XLOC_016589	XLOC_016589	Tp53i11	3:77587519-77602715	GM_F344	GM_Lewis	OK	31.3549	18.4641	-0.763968	-2.3597	5e-05	0.000469693	yes
XLOC_007629	XLOC_007629	Tp53bp2	13:98411269-98468629	GM_F344	GM_Lewis	OK	11.5268	18.6981	0.697897	2.19941	5e-05	0.000469693	yes
XLOC_020980	XLOC_020980	Tox	5:20304046-20779385	GM_F344	GM_Lewis	OK	3.00733	5.90346	0.973079	2.20449	0.0001	0.000873465	yes
XLOC_016267	XLOC_016267	Tor1b	3:10018541-10025776	GM_F344	GM_Lewis	OK	17.0984	11.1478	-0.617099	-1.81366	0.00055	0.00377536	yes
XLOC_016971	XLOC_016971	Top1	3:151428513-151521256	GM_F344	GM_Lewis	OK	39.1289	56.0326	0.518034	1.79602	0.0007	0.00462371	yes
XLOC_018413	XLOC_018413	Tomm7	4:6675774-6682616	GM_F344	GM_Lewis	OK	729.622	1019.45	0.482577	1.66738	0.0024	0.0131897	yes
XLOC_021098	XLOC_021098	Tomm5	5:61665298-61668124	GM_F344	GM_Lewis	OK	172.203	245.737	0.513006	1.70566	0.0016	0.00934428	yes
XLOC_013357	XLOC_013357	Tomm20	19:56850850-56863167	GM_F344	GM_Lewis	OK	312.01	406.379	0.381232	1.34549	0.0116	0.0467876	yes
XLOC_024564	XLOC_024564	Tob2	7:120199368-120209838	GM_F344	GM_Lewis	OK	15.2531	10.153	-0.587189	-1.76727	0.0011	0.00680326	yes
XLOC_015796	XLOC_015796	Tnxa	20:4106122-4145904	GM_F344	GM_Lewis	OK	1.39392	7.90345	2.50334	2.29734	0.00545	0.0256664	yes
XLOC_023777	XLOC_023777	Tnrc6b	7:118993631-119212958	GM_F344	GM_Lewis	OK	2.75417	1.42742	-0.94821	-2.7099	5e-05	0.000469693	yes
XLOC_013984	XLOC_013984	Tnrc4	2:189451405-189465513	GM_F344	GM_Lewis	OK	1.09847	4.97461	2.17909	3.27567	5e-05	0.000469693	yes
XLOC_007397	XLOC_007397	Tnni1	13:48821395-48842297	GM_F344	GM_Lewis	OK	10.2562	1.10923	-3.20886	-4.45912	5e-05	0.000469693	yes
XLOC_010431	XLOC_010431	Tnks	16:60953916-61100431	GM_F344	GM_Lewis	OK	8.28754	4.70546	-0.816608	-2.37832	5e-05	0.000469693	yes
XLOC_004941	XLOC_004941	Tnfsf12,Tnfsf13	10:56499938-56513053	GM_F344	GM_Lewis	OK	25.629	14.5261	-0.819133	-2.21528	5e-05	0.000469693	yes
XLOC_010013	XLOC_010013	Tnfsf11	15:59396696-59428161	GM_F344	GM_Lewis	OK	0.203383	3.35618	4.04455	4.97442	5e-05	0.000469693	yes
XLOC_020879	XLOC_020879	Tnfrsf9	5:168071158-168099501	GM_F344	GM_Lewis	OK	1.61506	6.88742	2.09237	2.21484	5e-05	0.000469693	yes
XLOC_002744	XLOC_002744	Tnfrsf22	1:204033318-204060146	GM_F344	GM_Lewis	OK	24.6829	39.3021	0.671096	1.46837	0.00345	0.0177652	yes
XLOC_019033	XLOC_019033	Tnfrsf1a	4:162172478-162204276	GM_F344	GM_Lewis	OK	42.2097	72.4148	0.77871	2.1234	0.0001	0.000873465	yes
XLOC_021647	XLOC_021647	Tnfrsf14	5:171725306-171736101	GM_F344	GM_Lewis	OK	20.9915	35.8316	0.771432	2.20548	5e-05	0.000469693	yes
XLOC_004601	XLOC_004601	Tnfrsf12a	10:12940333-12942343	GM_F344	GM_Lewis	OK	118.464	207.189	0.806492	2.65004	5e-05	0.000469693	yes
XLOC_024383	XLOC_024383	Tnfrsf11b	7:90606423-90634431	GM_F344	GM_Lewis	OK	36.5494	0.415409	-6.45917	-11.2045	5e-05	0.000469693	yes
XLOC_007309	XLOC_007309	Tnfrsf11a	13:11957799-12015158	GM_F344	GM_Lewis	OK	19.4801	33.9075	0.799601	2.46803	5e-05	0.000469693	yes
XLOC_012192	XLOC_012192	Tnfaip8	18:45010473-45126709	GM_F344	GM_Lewis	OK	23.9276	63.0905	1.39875	4.39811	5e-05	0.000469693	yes
XLOC_022442	XLOC_022442	Tnfaip2	6:136196745-136210410	GM_F344	GM_Lewis	OK	5.09455	9.13252	0.842056	2.08586	0.00035	0.00258157	yes
XLOC_024249	XLOC_024249	Tmtc2	7:43666136-44136164	GM_F344	GM_Lewis	OK	3.98577	1.66748	-1.25719	-3.12686	5e-05	0.000469693	yes
XLOC_019571	XLOC_019571	Tmsb10	4:106286029-106287089	GM_F344	GM_Lewis	OK	1506.49	2700.05	0.841794	2.90705	5e-05	0.000469693	yes
XLOC_004612	XLOC_004612	Tmprss8	10:13226032-13237896	GM_F344	GM_Lewis	OK	15.8279	39.7553	1.32867	3.68692	5e-05	0.000469693	yes
XLOC_026216	XLOC_026216	Tmod3	8:80314790-80378145	GM_F344	GM_Lewis	OK	90.6738	131.863	0.540281	1.62859	0.00235	0.0129551	yes
XLOC_005070	XLOC_005070	Tmigd1	10:67260646-67275170	GM_F344	GM_Lewis	OK	0.451591	19.2673	5.415	7.85494	5e-05	0.000469693	yes
XLOC_002510	XLOC_002510	Tmem9b	1:167345420-167377613	GM_F344	GM_Lewis	OK	32.5407	52.0779	0.678427	1.65259	0.0027	0.0145326	yes
XLOC_007400	XLOC_007400	Tmem9	13:49060121-49077520	GM_F344	GM_Lewis	OK	30.9385	14.8286	-1.06102	-2.79181	5e-05	0.000469693	yes
XLOC_010759	XLOC_010759	Tmem66	16:61744562-61762812	GM_F344	GM_Lewis	OK	85.3602	136.821	0.680652	2.33177	0.0001	0.000873465	yes
XLOC_022329	XLOC_022329	Tmem63c	6:111159622-111223801	GM_F344	GM_Lewis	OK	1.02323	0.0633377	-4.01392	-3.72758	5e-05	0.000469693	yes
XLOC_007620	XLOC_007620	Tmem63a	13:96664407-96704503	GM_F344	GM_Lewis	OK	38.1798	26.1929	-0.543635	-1.7674	0.00105	0.00653716	yes
XLOC_016701	XLOC_016701	Tmem62	3:107752185-107786737	GM_F344	GM_Lewis	OK	16.6035	9.42826	-0.816426	-2.37278	5e-05	0.000469693	yes
XLOC_020550	XLOC_020550	Tmem59	5:128270277-128291399	GM_F344	GM_Lewis	OK	375.33	286.367	-0.390296	-1.37618	0.0113	0.0458446	yes
XLOC_020707	XLOC_020707	Tmem54	5:148261421-148276223	GM_F344	GM_Lewis	OK	218.362	397.569	0.864482	3.00907	5e-05	0.000469693	yes
XLOC_006151	XLOC_006151	Tmem50b	11:31533815-31566625	GM_F344	GM_Lewis	OK	18.3009	10.6169	-0.78555	-2.22406	5e-05	0.000469693	yes
XLOC_005988	XLOC_005988	Tmem44	11:72062769-72084750	GM_F344	GM_Lewis	OK	1.83406	0.774589	-1.24354	-1.5785	0.0044	0.0215761	yes
XLOC_002513	XLOC_002513	Tmem41b	1:167608203-167622609	GM_F344	GM_Lewis	OK	18.4339	26.278	0.511496	1.63164	0.0021	0.0117849	yes
XLOC_020425	XLOC_020425	Tmem38b	5:71275818-71311656	GM_F344	GM_Lewis	OK	7.12909	4.66056	-0.613214	-1.58947	0.0038	0.019244	yes
XLOC_026037	XLOC_026037	Tmem25	8:47749527-47754946	GM_F344	GM_Lewis	OK	0.305502	0.666098	1.12455	1.38867	0.0121	0.0483636	yes
XLOC_000281	XLOC_000281	Tmem224	1:67841402-67876360	GM_F344	GM_Lewis	OK	16.9556	72.7602	2.10139	5.83743	5e-05	0.000469693	yes
XLOC_003957	XLOC_003957	Tmem220	10:53726422-53738363	GM_F344	GM_Lewis	OK	8.124	17.1196	1.07539	1.58451	0.0049	0.0235496	yes
XLOC_026297	XLOC_026297	Tmem22	8:105416071-105443969	GM_F344	GM_Lewis	OK	0.0551338	0.668427	3.59976	2.69164	0.0027	0.0145326	yes
XLOC_025215	XLOC_025215	Tmem218	8:38459186-38475328	GM_F344	GM_Lewis	OK	10.9267	6.5145	-0.746127	-1.46119	0.008	0.0350058	yes
XLOC_012906	XLOC_012906	Tmem208	19:35141372-35144073	GM_F344	GM_Lewis	OK	118.65	188.729	0.669605	2.16158	5e-05	0.000469693	yes
XLOC_007658	XLOC_007658	Tmem206	13:107387195-107412320	GM_F344	GM_Lewis	OK	8.03049	4.51644	-0.830302	-1.54177	0.00565	0.0264208	yes
XLOC_000053	XLOC_000053	Tmem200a	1:19783812-19869011	GM_F344	GM_Lewis	OK	0.70395	0.196639	-1.83992	-2.42459	5e-05	0.000469693	yes
XLOC_022138	XLOC_022138	Tmem195	6:56038942-56380886	GM_F344	GM_Lewis	OK	7.0791	11.6781	0.722171	1.80308	0.0012	0.00731105	yes
XLOC_027245	XLOC_027245	Tmem194b	9:45848643-45867905	GM_F344	GM_Lewis	OK	1.12322	2.43238	1.11473	2.03198	0.00045	0.00320063	yes
XLOC_008557	XLOC_008557	Tmem17	14:103162309-103167728	GM_F344	GM_Lewis	OK	7.24063	4.05769	-0.835458	-1.52102	0.00795	0.0348061	yes
XLOC_002754	XLOC_002754	Tmem16a	1:205018523-205166049	GM_F344	GM_Lewis	OK	15.8328	3.62611	-2.12642	-5.76743	5e-05	0.000469693	yes
XLOC_028259	XLOC_028259	Tmem164	X:35712700-35877088	GM_F344	GM_Lewis	OK	34.5884	15.3199	-1.17488	-3.54674	5e-05	0.000469693	yes
XLOC_026443	XLOC_026443	Tmem158	8:128036381-128038292	GM_F344	GM_Lewis	OK	18.3049	28.4888	0.638164	1.44719	0.0069	0.0310101	yes
XLOC_002795	XLOC_002795	Tmem151a	1:207703692-207708509	GM_F344	GM_Lewis	OK	4.83608	2.72431	-0.827944	-1.49569	0.0068	0.0307341	yes
XLOC_014630	XLOC_014630	Tmem144	2:171235531-171268693	GM_F344	GM_Lewis	OK	20.3911	7.74456	-1.39669	-4.05995	5e-05	0.000469693	yes
XLOC_002308	XLOC_002308	Tmem135	1:145664317-145894722	GM_F344	GM_Lewis	OK	9.89499	6.68088	-0.56666	-1.5108	0.0031	0.0162679	yes
XLOC_007060	XLOC_007060	Tmem132c	12:30164109-30482653	GM_F344	GM_Lewis	OK	8.32303	0.827681	-3.32996	-6.45886	5e-05	0.000469693	yes
XLOC_002896	XLOC_002896	Tmem132a	1:213341321-213367770	GM_F344	GM_Lewis	OK	18.9835	12.1214	-0.647189	-1.83139	0.00085	0.00545177	yes
XLOC_008837	XLOC_008837	Tmem128	14:77819030-77828222	GM_F344	GM_Lewis	OK	78.9213	115.684	0.551698	1.71955	0.0016	0.00934428	yes
XLOC_016753	XLOC_016753	Tmem127	3:114746445-114760110	GM_F344	GM_Lewis	OK	23.208	38.3636	0.725114	2.4706	5e-05	0.000469693	yes
XLOC_002897	XLOC_002897	Tmem109	1:213368572-213379148	GM_F344	GM_Lewis	OK	49.2039	28.5014	-0.787741	-2.43101	5e-05	0.000469693	yes
XLOC_026310	XLOC_026310	Tmem108	8:108526664-108559580	GM_F344	GM_Lewis	OK	0.160285	0.486192	1.60089	1.60582	0.01005	0.0417405	yes
XLOC_004349	XLOC_004349	Tmem106a	10:90602315-90611383	GM_F344	GM_Lewis	OK	6.97299	13.1568	0.915961	2.39025	5e-05	0.000469693	yes
XLOC_004219	XLOC_004219	Tmem100	10:78446192-78452740	GM_F344	GM_Lewis	OK	1.80634	0.0843304	-4.42087	-3.77818	5e-05	0.000469693	yes
XLOC_020405	XLOC_020405	Tmeff1	5:65271277-65357302	GM_F344	GM_Lewis	OK	4.44492	7.54814	0.763964	1.8888	0.00085	0.00545177	yes
XLOC_012483	XLOC_012483	Tmed7	18:40798869-40808018	GM_F344	GM_Lewis	OK	46.5649	60.8403	0.385785	1.3462	0.01155	0.046645	yes
XLOC_013249	XLOC_013249	Tmed6	19:36919406-36925919	GM_F344	GM_Lewis	OK	0.358738	3.00045	3.06418	3.0029	0.00025	0.0019335	yes
XLOC_010854	XLOC_010854	Tmco3	16:81072646-81137805	GM_F344	GM_Lewis	OK	11.703	5.53657	-1.07981	-2.55326	5e-05	0.000469693	yes
XLOC_023511	XLOC_023511	Tmcc3	7:31691944-31764362	GM_F344	GM_Lewis	OK	4.73994	14.9481	1.65703	4.90914	5e-05	0.000469693	yes
XLOC_016899	XLOC_016899	Tm9sf4	3:143502844-143559303	GM_F344	GM_Lewis	OK	33.5171	22.2078	-0.593829	-1.97553	0.0001	0.000873465	yes
XLOC_019960	XLOC_019960	Tm7sf3	4:184178840-184213503	GM_F344	GM_Lewis	OK	25.7355	53.2689	1.04953	3.26643	5e-05	0.000469693	yes
XLOC_010658	XLOC_010658	Tm6sf2	16:19827448-19834799	GM_F344	GM_Lewis	OK	8.45745	14.7554	0.802951	1.70866	0.002	0.0112913	yes
XLOC_013808	XLOC_013808	Tm4sf4	2:146668852-146684081	GM_F344	GM_Lewis	OK	38.558	8.38784	-2.20066	-5.44755	5e-05	0.000469693	yes
XLOC_014570	XLOC_014570	Tm4sf1	2:146521187-146530382	GM_F344	GM_Lewis	OK	24.8426	1.33362	-4.2194	-8.27434	5e-05	0.000469693	yes
XLOC_008388	XLOC_008388	Tlr6	14:46089364-46102815	GM_F344	GM_Lewis	OK	0.757774	1.74359	1.20223	1.93079	0.0005	0.0034908	yes
XLOC_010403	XLOC_010403	Tlr3	16:50112105-50128441	GM_F344	GM_Lewis	OK	9.43325	6.62875	-0.509018	-1.44769	0.0069	0.0310101	yes
XLOC_025435	XLOC_025435	Tle3	8:65485416-65531176	GM_F344	GM_Lewis	OK	24.205	15.3745	-0.654763	-1.86645	0.0004	0.00289278	yes
XLOC_002975	XLOC_002975	Tjp2	1:227475383-227574459	GM_F344	GM_Lewis	OK	37.3854	60.8347	0.702421	2.46889	5e-05	0.000469693	yes
XLOC_025446	XLOC_025446	Tipin	8:68479328-68502452	GM_F344	GM_Lewis	OK	32.0855	65.4461	1.02839	3.1903	5e-05	0.000469693	yes
XLOC_013835	XLOC_013835	Tiparp	2:155312340-155339357	GM_F344	GM_Lewis	OK	7.56651	12.6091	0.736763	2.16317	5e-05	0.000469693	yes
XLOC_009874	XLOC_009874	Tinf2	15:33820799-33833279	GM_F344	GM_Lewis	OK	8.06209	21.0577	1.38512	2.70128	5e-05	0.000469693	yes
XLOC_021452	XLOC_021452	Tinagl1	5:149198273-149208289	GM_F344	GM_Lewis	OK	48.4409	93.7411	0.952457	3.12441	5e-05	0.000469693	yes
XLOC_019719	XLOC_019719	Timp4	4:151255240-151413220	GM_F344	GM_Lewis	OK	3.23897	1.26406	-1.35748	-1.95631	0.00095	0.00602284	yes
XLOC_024172	XLOC_024172	Timp3	7:19510495-19940847	GM_F344	GM_Lewis	OK	10.2234	3.62742	-1.49486	-3.39264	5e-05	0.000469693	yes
XLOC_005466	XLOC_005466	Timp2	10:108308703-108359112	GM_F344	GM_Lewis	OK	179.087	98.1814	-0.867137	-2.79103	5e-05	0.000469693	yes
XLOC_028164	XLOC_028164	Timp1	X:12512148-12568770	GM_F344	GM_Lewis	OK	451.168	650.671	0.528265	1.6013	0.0031	0.0162679	yes
XLOC_025361	XLOC_025361	Timm8b	8:53964692-54014779	GM_F344	GM_Lewis	OK	322.949	513.455	0.66893	1.51968	0.0064	0.0291745	yes
XLOC_028466	XLOC_028466	Timm8a1	X:121990437-121997993	GM_F344	GM_Lewis	OK	50.4645	82.9359	0.716728	2.231	5e-05	0.000469693	yes
XLOC_016471	XLOC_016471	Timm10	3:68036801-68040364	GM_F344	GM_Lewis	OK	53.9741	79.787	0.563887	1.63663	0.00315	0.016476	yes
XLOC_004738	XLOC_004738	Timd2	10:31766450-31800721	GM_F344	GM_Lewis	OK	3.65014	0.699828	-2.38288	-3.55641	5e-05	0.000469693	yes
XLOC_014164	XLOC_014164	Tifa	2:225064491-225077091	GM_F344	GM_Lewis	OK	73.773	126.962	0.78323	2.53288	5e-05	0.000469693	yes
XLOC_005801	XLOC_005801	Tiam1	11:30066279-30252939	GM_F344	GM_Lewis	OK	2.51168	0.967469	-1.37636	-2.87296	5e-05	0.000469693	yes
XLOC_009669	XLOC_009669	Thrb	15:9277839-9426671	GM_F344	GM_Lewis	OK	3.35651	0.656432	-2.35424	-4.81126	5e-05	0.000469693	yes
XLOC_021413	XLOC_021413	Thrap3	5:145521508-145564596	GM_F344	GM_Lewis	OK	42.3822	32.1646	-0.397984	-1.38295	0.0108	0.0442328	yes
XLOC_014304	XLOC_014304	Thbs4	2:23010822-23053527	GM_F344	GM_Lewis	OK	21.8366	0.25815	-6.40239	-9.76093	5e-05	0.000469693	yes
XLOC_022524	XLOC_022524	Thada	6:7536839-7834908	GM_F344	GM_Lewis	OK	2.20181	1.18852	-0.889529	-2.0628	0.0004	0.00289278	yes
XLOC_019569	XLOC_019569	Tgoln1	4:106100035-106119704	GM_F344	GM_Lewis	OK	148.832	82.903	-0.844193	-2.69689	5e-05	0.000469693	yes
XLOC_016777	XLOC_016777	Tgm3	3:117622726-117659103	GM_F344	GM_Lewis	OK	2.49094	0.0764482	-5.02606	-4.77333	5e-05	0.000469693	yes
XLOC_017940	XLOC_017940	Tgm2	3:148832865-148862385	GM_F344	GM_Lewis	OK	14.9442	46.4619	1.63647	4.8482	5e-05	0.000469693	yes
XLOC_026402	XLOC_026402	Tgfbr2	8:120590894-120680914	GM_F344	GM_Lewis	OK	16.1114	10.5038	-0.617169	-1.92564	0.00025	0.0019335	yes
XLOC_020399	XLOC_020399	Tgfbr1	5:63976748-64034474	GM_F344	GM_Lewis	OK	15.2666	30.7444	1.00994	3.48825	5e-05	0.000469693	yes
XLOC_011508	XLOC_011508	Tgfbi	17:13904881-13950743	GM_F344	GM_Lewis	OK	8.4291	14.839	0.815947	2.20333	0.0001	0.000873465	yes
XLOC_008022	XLOC_008022	Tgfb2	13:102717312-102818768	GM_F344	GM_Lewis	OK	1.09325	0.127902	-3.09551	-4.03202	5e-05	0.000469693	yes
XLOC_018842	XLOC_018842	Tgfa	4:120355648-120437772	GM_F344	GM_Lewis	OK	8.76921	17.0504	0.959287	2.95548	5e-05	0.000469693	yes
XLOC_019242	XLOC_019242	Tfpi2	4:28807079-28811502	GM_F344	GM_Lewis	OK	0.118081	0.963618	3.02869	2.59897	0.00115	0.00706587	yes
XLOC_015867	XLOC_015867	Tff3	20:9469880-9475729	GM_F344	GM_Lewis	OK	110.283	439.943	1.9961	5.64352	5e-05	0.000469693	yes
XLOC_019273	XLOC_019273	Tfec	4:42420669-42495654	GM_F344	GM_Lewis	OK	0.140014	0.409105	1.5469	1.75943	0.00175	0.0100982	yes
XLOC_026305	XLOC_026305	Tf	8:108217773-108244487	GM_F344	GM_Lewis	OK	32.045	3.61581	-3.14771	-7.50132	5e-05	0.000469693	yes
XLOC_026209	XLOC_026209	Tex9	8:77044216-77080771	GM_F344	GM_Lewis	OK	9.44905	45.508	2.26788	6.18442	5e-05	0.000469693	yes
XLOC_028500	XLOC_028500	Tex13b	X:128631398-128636018	GM_F344	GM_Lewis	OK	0.683451	0.223328	-1.61368	-1.70732	0.00175	0.0100982	yes
XLOC_007133	XLOC_007133	Tesc	12:39666815-39704041	GM_F344	GM_Lewis	OK	2.8838	0.612248	-2.23578	-2.43802	0.0002	0.0015924	yes
XLOC_018485	XLOC_018485	Tes	4:42680721-42719246	GM_F344	GM_Lewis	OK	148.268	238.003	0.682772	2.40538	5e-05	0.000469693	yes
XLOC_020949	XLOC_020949	Terf1	5:2556917-2586126	GM_F344	GM_Lewis	OK	7.65345	4.95477	-0.627291	-1.50796	0.0058	0.0270271	yes
XLOC_012874	XLOC_012874	Tecr	19:26232601-26259289	GM_F344	GM_Lewis	OK	154.885	117.085	-0.403637	-1.35774	0.0112	0.0455665	yes
XLOC_000959	XLOC_000959	Tead1	1:170481600-170703759	GM_F344	GM_Lewis	OK	7.63121	4.94302	-0.62652	-1.95898	0.0001	0.000873465	yes
XLOC_009944	XLOC_009944	Tdh	15:42758307-42771849	GM_F344	GM_Lewis	OK	0.0738128	8.77761	6.89381	5.71204	0.00135	0.00808579	yes
XLOC_024182	XLOC_024182	Tcp11l2	7:21279414-21314310	GM_F344	GM_Lewis	OK	9.35819	5.42649	-0.78621	-1.98724	0.0002	0.0015924	yes
XLOC_008889	XLOC_008889	Tcn2	14:84579141-84594176	GM_F344	GM_Lewis	OK	33.1422	22.8305	-0.537707	-1.60647	0.0033	0.0171256	yes
XLOC_004776	XLOC_004776	Tcf7	10:37686792-37716905	GM_F344	GM_Lewis	OK	26.4628	16.573	-0.675129	-2.07113	0.00015	0.0012499	yes
XLOC_020945	XLOC_020945	Tceb1	5:1960720-1976013	GM_F344	GM_Lewis	OK	94.9776	136.61	0.524405	1.47039	0.00635	0.0290379	yes
XLOC_020775	XLOC_020775	Tcea3	5:154979538-155020776	GM_F344	GM_Lewis	OK	8.86796	17.143	0.950945	2.00973	0.00045	0.00320063	yes
XLOC_017101	XLOC_017101	Tcea2	3:170831274-170839290	GM_F344	GM_Lewis	OK	2.04188	0.94266	-1.11509	-1.4839	0.0086	0.0369911	yes
XLOC_022874	XLOC_022874	Tc2n	6:125871891-125975495	GM_F344	GM_Lewis	OK	46.9101	24.4682	-0.938989	-3.11964	5e-05	0.000469693	yes
XLOC_024056	XLOC_024056	Tbxa2r	7:9867706-9872536	GM_F344	GM_Lewis	OK	0.450239	0.14742	-1.61076	-1.43911	0.0104	0.042859	yes
XLOC_007129	XLOC_007129	Tbx3	12:38153862-38168707	GM_F344	GM_Lewis	OK	12.703	18.0029	0.503061	1.41834	0.0101	0.0419045	yes
XLOC_026012	XLOC_026012	Tbcel	8:45400063-45459251	GM_F344	GM_Lewis	OK	2.43665	0.891773	-1.45015	-2.88389	5e-05	0.000469693	yes
XLOC_016880	XLOC_016880	Tbc1d20	3:142623631-142642087	GM_F344	GM_Lewis	OK	35.2352	24.5708	-0.520071	-1.68356	0.00135	0.00808579	yes
XLOC_004057	XLOC_004057	Tax1bp3	10:60052328-60075409	GM_F344	GM_Lewis	OK	215.275	298.093	0.469579	1.42736	0.00705	0.0315862	yes
XLOC_018675	XLOC_018675	Tax1bp1	4:81021494-81082039	GM_F344	GM_Lewis	OK	162.662	81.0042	-1.0058	-3.50547	5e-05	0.000469693	yes
XLOC_014427	XLOC_014427	Tars	2:60765898-60784915	GM_F344	GM_Lewis	OK	102.235	64.3639	-0.667562	-2.33542	5e-05	0.000469693	yes
XLOC_019800	XLOC_019800	Tapbpl	4:161342550-161350002	GM_F344	GM_Lewis	OK	31.4508	20.7072	-0.602967	-1.78449	0.00135	0.00808579	yes
XLOC_001164	XLOC_001164	Taldo1	1:201582855-201593187	GM_F344	GM_Lewis	OK	542.188	759.441	0.486144	1.69476	0.00145	0.00860708	yes
XLOC_013555	XLOC_013555	Taf9	2:31454556-31466611	GM_F344	GM_Lewis	OK	122.427	168.667	0.462258	1.59166	0.00365	0.0186026	yes
XLOC_025107	XLOC_025107	Taf1d	8:12107083-12155046	GM_F344	GM_Lewis	OK	16.9478	26.3057	0.634273	1.49791	0.00625	0.0287042	yes
XLOC_004173	XLOC_004173	Taf15	10:71555716-71587919	GM_F344	GM_Lewis	OK	72.0385	49.6029	-0.538344	-1.79427	0.00105	0.00653716	yes
XLOC_019480	XLOC_019480	Tacstd2	4:97803150-97804851	GM_F344	GM_Lewis	OK	86.7044	48.91	-0.825977	-2.55063	5e-05	0.000469693	yes
XLOC_018470	XLOC_018470	Tac1	4:32649665-32657632	GM_F344	GM_Lewis	OK	20.2362	1.13346	-4.15813	-6.38496	5e-05	0.000469693	yes
XLOC_001727	XLOC_001727	T	1:46937220-46945152	GM_F344	GM_Lewis	OK	20.7285	33.7316	0.702482	2.00657	0.0002	0.0015924	yes
XLOC_020737	XLOC_020737	Sytl1	5:151862839-151873351	GM_F344	GM_Lewis	OK	16.5296	9.04067	-0.870546	-2.10641	0.00025	0.0019335	yes
XLOC_001175	XLOC_001175	Syt8	1:202680474-202686345	GM_F344	GM_Lewis	OK	2.58584	21.084	3.02744	5.21361	5e-05	0.000469693	yes
XLOC_001312	XLOC_001312	Syt7	1:212876674-212940129	GM_F344	GM_Lewis	OK	12.9475	2.70274	-2.26018	-6.07436	5e-05	0.000469693	yes
XLOC_002543	XLOC_002543	Syt17	1:176599600-176666779	GM_F344	GM_Lewis	OK	0.80371	1.62982	1.01996	1.57295	0.0045	0.0219583	yes
XLOC_016588	XLOC_016588	Syt13	3:77317790-77358200	GM_F344	GM_Lewis	OK	1.80479	0.644915	-1.48465	-2.23131	0.0001	0.000873465	yes
XLOC_022122	XLOC_022122	Sypl1	6:51284502-51307159	GM_F344	GM_Lewis	OK	136.029	78.8675	-0.786407	-1.88087	0.00085	0.00545177	yes
XLOC_012514	XLOC_012514	Synpo	18:56543879-56612467	GM_F344	GM_Lewis	OK	7.21121	2.0832	-1.79144	-4.19255	5e-05	0.000469693	yes
XLOC_014232	XLOC_014232	Syde2	2:244165515-244200586	GM_F344	GM_Lewis	OK	2.60937	1.61529	-0.691906	-1.57234	0.00345	0.0177652	yes
XLOC_000947	XLOC_000947	Swap70	1:167888782-167949621	GM_F344	GM_Lewis	OK	10.3282	6.32488	-0.707486	-2.02632	0.00025	0.0019335	yes
XLOC_011761	XLOC_011761	Svil	17:60897626-60951199	GM_F344	GM_Lewis	OK	3.06908	8.56926	1.48137	2.50405	5e-05	0.000469693	yes
XLOC_018589	XLOC_018589	Sval1	4:69704546-69727502	GM_F344	GM_Lewis	OK	17.8766	0.355911	-5.65041	-6.07075	5e-05	0.000469693	yes
XLOC_023972	XLOC_023972	Suox	7:1973470-1977375	GM_F344	GM_Lewis	OK	4.1835	2.29575	-0.865746	-1.6818	0.00295	0.0156456	yes
XLOC_002159	XLOC_002159	Sult2b1	1:96189315-96261672	GM_F344	GM_Lewis	OK	49.4681	85.9834	0.797558	1.43898	0.0106	0.0435144	yes
XLOC_026661	XLOC_026661	Sult1c2	9:972444-998139	GM_F344	GM_Lewis	OK	3.14791	12.4425	1.9828	4.90736	5e-05	0.000469693	yes
XLOC_008310	XLOC_008310	Sult1b1	14:22017701-22033062	GM_F344	GM_Lewis	OK	249.713	362.099	0.536111	1.80669	0.00055	0.00377536	yes
XLOC_009565	XLOC_009565	Sugt1	15:60840403-60882223	GM_F344	GM_Lewis	OK	78.359	103.574	0.402492	1.36106	0.00955	0.0400607	yes
XLOC_006666	XLOC_006666	Styxl1,Tmem120a	12:22034483-22078520	GM_F344	GM_Lewis	OK	35.4585	60.1603	0.762681	2.35565	5e-05	0.000469693	yes
XLOC_022682	XLOC_022682	Stxbp6	6:64247017-64490732	GM_F344	GM_Lewis	OK	8.19561	3.84757	-1.0909	-2.92126	5e-05	0.000469693	yes
XLOC_001597	XLOC_001597	Stxbp5	1:4424538-4579552	GM_F344	GM_Lewis	OK	5.93167	4.08605	-0.537733	-1.40233	0.00895	0.0381771	yes
XLOC_007029	XLOC_007029	Stx1a	12:22737111-22765064	GM_F344	GM_Lewis	OK	0.412275	1.19164	1.53127	1.92615	0.0006	0.00404708	yes
XLOC_020402	XLOC_020402	Stx17	5:64797993-64858522	GM_F344	GM_Lewis	OK	3.61971	2.47024	-0.551224	-1.42753	0.0069	0.0310101	yes
XLOC_020740	XLOC_020740	Stx12	5:152261923-152291297	GM_F344	GM_Lewis	OK	37.7737	53.3792	0.498897	1.68432	0.0014	0.00834448	yes
XLOC_025417	XLOC_025417	Stra6	8:61917619-61939797	GM_F344	GM_Lewis	OK	19.3519	3.46869	-2.48002	-5.47994	5e-05	0.000469693	yes
XLOC_017251	XLOC_017251	Stom	3:14392262-14415489	GM_F344	GM_Lewis	OK	21.4013	111.445	2.38056	7.81991	5e-05	0.000469693	yes
XLOC_020756	XLOC_020756	Stmn1	5:153226324-153232088	GM_F344	GM_Lewis	OK	515.564	365.243	-0.497292	-1.74692	0.0012	0.00731105	yes
XLOC_020687	XLOC_020687	Stk40	5:145457718-145494467	GM_F344	GM_Lewis	OK	22.2998	35.8472	0.684828	2.14559	0.00025	0.0019335	yes
XLOC_017337	XLOC_017337	Stk39	3:50249625-50517085	GM_F344	GM_Lewis	OK	55.1827	12.2259	-2.17427	-6.91194	5e-05	0.000469693	yes
XLOC_027424	XLOC_027424	Stk25	9:92756058-92937273	GM_F344	GM_Lewis	OK	152.511	396.043	1.37675	3.19606	5e-05	0.000469693	yes
XLOC_027256	XLOC_027256	Stk17b	9:52565429-52596874	GM_F344	GM_Lewis	OK	6.37645	12.7782	1.00286	3.07935	5e-05	0.000469693	yes
XLOC_005957	XLOC_005957	Stfa2	11:66370279-66425082	GM_F344	GM_Lewis	OK	32.1917	10.144	-1.66606	-2.13905	0.00015	0.0012499	yes
XLOC_018447	XLOC_018447	Steap2	4:25033819-25053800	GM_F344	GM_Lewis	OK	3.12104	1.83054	-0.769761	-1.43337	0.0087	0.0373004	yes
XLOC_009515	XLOC_009515	Stc1	15:49566884-49579034	GM_F344	GM_Lewis	OK	0.472079	1.28771	1.44771	2.35154	0.0002	0.0015924	yes
XLOC_008687	XLOC_008687	Stbd1	14:17030892-17035160	GM_F344	GM_Lewis	OK	1.7005	5.66779	1.73683	3.20217	5e-05	0.000469693	yes
XLOC_004328	XLOC_004328	Stat5a	10:89795403-89819732	GM_F344	GM_Lewis	OK	4.82483	2.63777	-0.87116	-1.84444	0.0011	0.00680326	yes
XLOC_027246	XLOC_027246	Stat1	9:46455634-46497999	GM_F344	GM_Lewis	OK	33.8008	20.2956	-0.735888	-2.33603	5e-05	0.000469693	yes
XLOC_012406	XLOC_012406	Stard4	18:25638400-25653958	GM_F344	GM_Lewis	OK	27.8126	18.0715	-0.622028	-2.13362	0.00015	0.0012499	yes
XLOC_006525	XLOC_006525	Stard13	12:3502343-3696263	GM_F344	GM_Lewis	OK	4.14975	2.3755	-0.80479	-2.01607	0.00045	0.00320063	yes
XLOC_008737	XLOC_008737	Stap1	14:23732547-23764192	GM_F344	GM_Lewis	OK	3.12488	0.360939	-3.11397	-3.83391	5e-05	0.000469693	yes
XLOC_005219	XLOC_005219	Stac2	10:86799902-86816382	GM_F344	GM_Lewis	OK	0.174868	0.779141	2.15562	2.19478	0.0004	0.00289278	yes
XLOC_026385	XLOC_026385	Stac	8:115960737-116076562	GM_F344	GM_Lewis	OK	0.665575	2.2335	1.74663	1.80277	0.00075	0.00489914	yes
XLOC_005458	XLOC_005458	St6galnac1	10:106837310-106881619	GM_F344	GM_Lewis	OK	16.1969	0.562352	-4.8481	-7.91702	5e-05	0.000469693	yes
XLOC_002507	XLOC_002507	St5	1:167119660-167284482	GM_F344	GM_Lewis	OK	8.05132	5.02523	-0.680036	-1.81723	0.001	0.00627491	yes
XLOC_018786	XLOC_018786	St3gal5	4:105373380-105432194	GM_F344	GM_Lewis	OK	9.45284	31.2483	1.72496	4.93037	5e-05	0.000469693	yes
XLOC_025912	XLOC_025912	St3gal4	8:34845946-34894898	GM_F344	GM_Lewis	OK	47.8853	153.311	1.67881	5.68866	5e-05	0.000469693	yes
XLOC_012962	XLOC_012962	St3gal2	19:40858029-40914029	GM_F344	GM_Lewis	OK	2.43804	0.341223	-2.83693	-1.91662	0.00095	0.00602284	yes
XLOC_024436	XLOC_024436	St3gal1	7:104463881-104532899	GM_F344	GM_Lewis	OK	0.789057	2.02383	1.35889	2.48473	5e-05	0.000469693	yes
XLOC_025901	XLOC_025901	St14	8:30916763-30932338	GM_F344	GM_Lewis	OK	180.627	267.597	0.567052	1.98794	0.0003	0.00226093	yes
XLOC_022188	XLOC_022188	Sstr1	6:78711227-78806985	GM_F344	GM_Lewis	OK	30.2189	0.411981	-6.19673	-10.6342	5e-05	0.000469693	yes
XLOC_018633	XLOC_018633	Sspo	4:76533299-76587383	GM_F344	GM_Lewis	OK	0.497738	1.63355	1.71455	2.38486	0.00015	0.0012499	yes
XLOC_020547	XLOC_020547	Ssbp3	5:127987895-128129623	GM_F344	GM_Lewis	OK	113.445	78.4907	-0.531403	-1.73777	0.0018	0.0103455	yes
XLOC_016877	XLOC_016877	Srxn1	3:142457351-142462725	GM_F344	GM_Lewis	OK	34.3292	62.0291	0.853508	2.86308	5e-05	0.000469693	yes
XLOC_020329	XLOC_020329	Srrp	5:49486832-49528835	GM_F344	GM_Lewis	OK	16.7684	1.57402	-3.41322	-6.27424	5e-05	0.000469693	yes
XLOC_027719	XLOC_027719	Srpx	X:24833278-24904349	GM_F344	GM_Lewis	OK	1.11907	0.347194	-1.68848	-2.04726	0.0005	0.0034908	yes
XLOC_022028	XLOC_022028	Srd5a2	6:21417684-21590015	GM_F344	GM_Lewis	OK	19.8751	4.86217	-2.03129	-5.50059	5e-05	0.000469693	yes
XLOC_011042	XLOC_011042	Srd5a1	17:3845128-3879276	GM_F344	GM_Lewis	OK	5.25566	7.87426	0.583271	1.37441	0.0116	0.0467876	yes
XLOC_006663	XLOC_006663	Srcrb4d	12:21823240-21834251	GM_F344	GM_Lewis	OK	11.3927	20.0194	0.813291	2.12501	0.00025	0.0019335	yes
XLOC_022530	XLOC_022530	Srbd1	6:9412278-9604427	GM_F344	GM_Lewis	OK	8.1246	5.2825	-0.621075	-1.74308	0.00155	0.00909227	yes
XLOC_016728	XLOC_016728	Sqrdl	3:109731655-109752324	GM_F344	GM_Lewis	OK	331.495	1125.54	1.76356	5.80301	5e-05	0.000469693	yes
XLOC_023672	XLOC_023672	Sqle	7:96096114-96111772	GM_F344	GM_Lewis	OK	58.77	82.689	0.492615	1.6759	0.002	0.0112913	yes
XLOC_016817	XLOC_016817	Sptlc3	3:127691667-127828640	GM_F344	GM_Lewis	OK	0.206059	3.31018	4.00578	6.21938	5e-05	0.000469693	yes
XLOC_001221	XLOC_001221	Sptbn2	1:207318257-207360716	GM_F344	GM_Lewis	OK	1.21478	0.453392	-1.42187	-2.1769	0.00025	0.0019335	yes
XLOC_008580	XLOC_008580	Sptbn1	14:111070050-111247389	GM_F344	GM_Lewis	OK	55.9161	74.2303	0.408744	1.43532	0.0078	0.0343097	yes
XLOC_012454	XLOC_012454	Spry4	18:31532486-31547586	GM_F344	GM_Lewis	OK	1.33788	2.95167	1.14159	2.35104	5e-05	0.000469693	yes
XLOC_010051	XLOC_010051	Spry2	15:90008918-90014186	GM_F344	GM_Lewis	OK	11.8313	18.4118	0.63802	1.79829	0.00135	0.00808579	yes
XLOC_014731	XLOC_014731	Sprr1al	2:185463950-185465849	GM_F344	GM_Lewis	OK	47.4495	1.06435	-5.47835	-7.54995	5e-05	0.000469693	yes
XLOC_019607	XLOC_019607	Spr	4:119362227-119370044	GM_F344	GM_Lewis	OK	98.5282	156.506	0.66761	2.19644	5e-05	0.000469693	yes
XLOC_015590	XLOC_015590	Spock2	20:27397526-27425914	GM_F344	GM_Lewis	OK	0.150453	0.617788	2.0378	2.63787	5e-05	0.000469693	yes
XLOC_013025	XLOC_013025	Spire2	19:53658620-53697285	GM_F344	GM_Lewis	OK	27.829	44.9268	0.690986	2.14862	5e-05	0.000469693	yes
XLOC_012549	XLOC_012549	Spire1	18:64017520-64148448	GM_F344	GM_Lewis	OK	0.914398	1.86302	1.02675	1.92688	0.0006	0.00404708	yes
XLOC_020348	XLOC_020348	Spink4	5:58314118-58326067	GM_F344	GM_Lewis	OK	17.5624	44.3157	1.33533	2.5195	0.0001	0.000873465	yes
XLOC_012469	XLOC_012469	Spink3	18:37135502-37148282	GM_F344	GM_Lewis	OK	0	1.02382	inf	#NAME?	5e-05	0.000469693	yes
XLOC_012172	XLOC_012172	Spink12	18:37721101-37729261	GM_F344	GM_Lewis	OK	4.33502	0	#NAME?	#NAME?	0.00725	0.0322645	yes
XLOC_004472	XLOC_004472	Sphk1	10:106640945-106645595	GM_F344	GM_Lewis	OK	6.62385	13.5067	1.02793	2.30979	0.0001	0.000873465	yes
XLOC_013801	XLOC_013801	Spg20	2:144335235-144362250	GM_F344	GM_Lewis	OK	3.54286	1.98034	-0.839167	-1.85253	0.00095	0.00602284	yes
XLOC_026942	XLOC_026942	Speg	9:74652525-74709904	GM_F344	GM_Lewis	OK	0.735244	0.0291927	-4.65454	-3.18137	0.0015	0.00884783	yes
XLOC_027133	XLOC_027133	Spats1	9:11127890-11165587	GM_F344	GM_Lewis	OK	10.38	5.63406	-0.881555	-2.14286	5e-05	0.000469693	yes
XLOC_005163	XLOC_005163	Spata20	10:83117660-83124501	GM_F344	GM_Lewis	OK	0.209917	0.933188	2.15235	2.60885	0.0002	0.0015924	yes
XLOC_008228	XLOC_008228	Sparcl1	14:6766346-6797581	GM_F344	GM_Lewis	OK	0.925432	3.42171	1.88652	3.07523	5e-05	0.000469693	yes
XLOC_004230	XLOC_004230	Spag9	10:82628251-82762800	GM_F344	GM_Lewis	OK	17.6543	27.3096	0.629391	1.97973	0.0005	0.0034908	yes
XLOC_011442	XLOC_011442	Spag6l	17:92802046-92850572	GM_F344	GM_Lewis	OK	0.045292	1.45673	5.00734	3.35207	0.0019	0.0108265	yes
XLOC_004274	XLOC_004274	Sp6	10:85741376-85747083	GM_F344	GM_Lewis	OK	2.47148	1.40203	-0.817858	-1.46236	0.00635	0.0290379	yes
XLOC_016403	XLOC_016403	Sp5	3:52694647-52700316	GM_F344	GM_Lewis	OK	27.1661	4.92315	-2.46415	-4.84066	5e-05	0.000469693	yes
XLOC_027376	XLOC_027376	Sp110	9:84258223-84338557	GM_F344	GM_Lewis	OK	33.444	22.0722	-0.599518	-1.40154	0.0094	0.0396507	yes
XLOC_026966	XLOC_026966	Sp100	9:84346861-84440534	GM_F344	GM_Lewis	OK	27.8044	16.4568	-0.756627	-1.82846	0.0008	0.00518535	yes
XLOC_004426	XLOC_004426	Sox9	10:102392186-102394256	GM_F344	GM_Lewis	OK	24.6928	5.80203	-2.08946	-3.54459	5e-05	0.000469693	yes
XLOC_009492	XLOC_009492	Sox7	15:43207964-43214726	GM_F344	GM_Lewis	OK	0.274227	1.5686	2.51603	3.54889	5e-05	0.000469693	yes
XLOC_011226	XLOC_011226	Sox4	17:42172344-42179009	GM_F344	GM_Lewis	OK	63.007	40.4183	-0.640504	-2.20215	0.00015	0.0012499	yes
XLOC_007746	XLOC_007746	Sox13	13:46298787-46345418	GM_F344	GM_Lewis	OK	20.3583	13.6555	-0.576141	-1.72699	0.00105	0.00653716	yes
XLOC_022511	XLOC_022511	Sos1	6:3306367-3390758	GM_F344	GM_Lewis	OK	4.93968	3.26771	-0.596138	-1.69518	0.00155	0.00909227	yes
XLOC_014119	XLOC_014119	Sort1	2:203852680-203931561	GM_F344	GM_Lewis	OK	50.2404	15.0005	-1.74383	-5.93095	5e-05	0.000469693	yes
XLOC_026009	XLOC_026009	Sorl1	8:44962557-45101858	GM_F344	GM_Lewis	OK	4.97759	2.50715	-0.989397	-2.46283	5e-05	0.000469693	yes
XLOC_016718	XLOC_016718	Sord	3:109016786-109048446	GM_F344	GM_Lewis	OK	12.3411	36.5375	1.56591	4.61603	5e-05	0.000469693	yes
XLOC_008451	XLOC_008451	Sorcs2	14:79968064-80344482	GM_F344	GM_Lewis	OK	8.99241	1.84987	-2.28128	-5.38468	5e-05	0.000469693	yes
XLOC_003100	XLOC_003100	Sorcs1	1:255759995-256279683	GM_F344	GM_Lewis	OK	1.77333	0.0613338	-4.85363	-5.4205	5e-05	0.000469693	yes
XLOC_003035	XLOC_003035	Sorbs1	1:245417167-245640611	GM_F344	GM_Lewis	OK	10.0665	6.18028	-0.703813	-2.14752	5e-05	0.000469693	yes
XLOC_004665	XLOC_004665	Solh	10:15218516-15245117	GM_F344	GM_Lewis	OK	7.78192	4.07883	-0.931971	-2.31217	5e-05	0.000469693	yes
XLOC_004281	XLOC_004281	Socs7	10:86090338-86139111	GM_F344	GM_Lewis	OK	4.547	2.6597	-0.77365	-2.06272	5e-05	0.000469693	yes
XLOC_022011	XLOC_022011	Socs5	6:10551899-10583307	GM_F344	GM_Lewis	OK	7.09602	4.93145	-0.524997	-1.46595	0.0059	0.0273809	yes
XLOC_005462	XLOC_005462	Socs3	10:107957137-107960183	GM_F344	GM_Lewis	OK	23.9558	69.0892	1.52808	4.56251	5e-05	0.000469693	yes
XLOC_024237	XLOC_024237	Socs2	7:32604546-32609972	GM_F344	GM_Lewis	OK	4.8169	11.5135	1.25715	2.88287	5e-05	0.000469693	yes
XLOC_003619	XLOC_003619	Socs1	10:4819311-4822570	GM_F344	GM_Lewis	OK	12.0789	31.9147	1.40173	1.93203	0.0007	0.00462371	yes
XLOC_007841	XLOC_007841	Soat1	13:71415747-71463439	GM_F344	GM_Lewis	OK	3.06266	6.25721	1.03073	2.98669	5e-05	0.000469693	yes
XLOC_014919	XLOC_014919	Snx7	2:214162588-214246543	GM_F344	GM_Lewis	OK	43.1686	23.2365	-0.893587	-2.82393	5e-05	0.000469693	yes
XLOC_006283	XLOC_006283	Snx4	11:69283046-69340448	GM_F344	GM_Lewis	OK	23.7821	36.2238	0.60706	1.96558	0.0002	0.0015924	yes
XLOC_004532	XLOC_004532	Snx29	10:3762114-4121877	GM_F344	GM_Lewis	OK	1.97842	1.00632	-0.975252	-1.81701	0.0007	0.00462371	yes
XLOC_012936	XLOC_012936	Sntb2	19:36781939-36874735	GM_F344	GM_Lewis	OK	2.01228	1.1196	-0.845857	-2.03686	0.0002	0.0015924	yes
XLOC_024389	XLOC_024389	Sntb1	7:92154352-92426444	GM_F344	GM_Lewis	OK	1.38397	0.69959	-0.984236	-1.75627	0.001	0.00627491	yes
XLOC_017906	XLOC_017906	Snta1	3:144843672-144874246	GM_F344	GM_Lewis	OK	6.1759	3.42817	-0.849209	-1.6016	0.00355	0.0181977	yes
XLOC_002203	XLOC_002203	Snrpn,Snurf	1:111570592-111592906	GM_F344	GM_Lewis	OK	0.352418	2.46699	2.80739	2.73991	5e-05	0.000469693	yes
XLOC_018844	XLOC_018844	Snrpg	4:120549594-120557144	GM_F344	GM_Lewis	OK	569.446	986.582	0.792881	2.73015	5e-05	0.000469693	yes
XLOC_000387	XLOC_000387	Snrpd2	1:78508822-78511992	GM_F344	GM_Lewis	OK	395.259	564.99	0.515427	1.7931	0.0006	0.00404708	yes
XLOC_026080	XLOC_026080	Snf1lk2	8:54237176-54337652	GM_F344	GM_Lewis	OK	12.5132	7.69414	-0.70162	-2.17651	5e-05	0.000469693	yes
XLOC_015875	XLOC_015875	Snf1lk	20:10280113-10291793	GM_F344	GM_Lewis	OK	0.780143	1.9095	1.29138	1.93498	0.001	0.00627491	yes
XLOC_019469	XLOC_019469	Snca	4:89613730-89722807	GM_F344	GM_Lewis	OK	0.125634	0.619071	2.30088	1.86507	0.0117	0.0470718	yes
XLOC_007984	XLOC_007984	Smyd3	13:94643710-95108789	GM_F344	GM_Lewis	OK	8.58574	16.4752	0.940281	1.93458	0.0008	0.00518535	yes
XLOC_024737	XLOC_024737	Smug1	7:142062051-142071719	GM_F344	GM_Lewis	OK	9.49419	6.40057	-0.568845	-1.5688	0.00415	0.0206231	yes
XLOC_013245	XLOC_013245	Smpd3	19:36059820-36195564	GM_F344	GM_Lewis	OK	83.2034	34.3326	-1.27706	-4.1948	5e-05	0.000469693	yes
XLOC_000162	XLOC_000162	Smoc2	1:53165791-53295145	GM_F344	GM_Lewis	OK	9.08629	3.27754	-1.47108	-3.28116	5e-05	0.000469693	yes
XLOC_018524	XLOC_018524	Smo	4:56622928-56646655	GM_F344	GM_Lewis	OK	6.88349	3.81267	-0.852339	-1.98977	0.0004	0.00289278	yes
XLOC_007816	XLOC_007816	Smg7	13:67835413-67900416	GM_F344	GM_Lewis	OK	15.0116	9.69994	-0.630031	-1.96049	0.0005	0.0034908	yes
XLOC_003921	XLOC_003921	Smcr8	10:46923762-46931969	GM_F344	GM_Lewis	OK	1.52035	0.813895	-0.901488	-1.33757	0.0126	0.0498369	yes
XLOC_002971	XLOC_002971	Smc5	1:226494136-226566177	GM_F344	GM_Lewis	OK	5.72738	8.6468	0.59429	1.72836	0.00125	0.00758667	yes
XLOC_025682	XLOC_025682	Smarcc1	8:114484455-114611196	GM_F344	GM_Lewis	OK	19.9338	11.588	-0.782591	-2.35423	5e-05	0.000469693	yes
XLOC_025165	XLOC_025165	Smarca4	8:20720914-20812157	GM_F344	GM_Lewis	OK	42.8496	31.4517	-0.446144	-1.53773	0.00415	0.0206231	yes
XLOC_001398	XLOC_001398	Smarca2	1:230015056-230183500	GM_F344	GM_Lewis	OK	9.79175	5.63143	-0.798065	-1.81065	0.0008	0.00518535	yes
XLOC_028501	XLOC_028501	Smarca1	X:134177344-134249029	GM_F344	GM_Lewis	OK	0.0396477	0.385736	3.2823	3.09236	0.00015	0.0012499	yes
XLOC_024696	XLOC_024696	Smagp	7:139230084-139575631	GM_F344	GM_Lewis	OK	187.122	355.076	0.924149	1.42098	0.00795	0.0348061	yes
XLOC_011507	XLOC_011507	Smad5	17:13809381-13838709	GM_F344	GM_Lewis	OK	4.54242	3.22585	-0.493782	-1.37077	0.01115	0.0454095	yes
XLOC_024457	XLOC_024457	Slurp1	7:112840680-112842097	GM_F344	GM_Lewis	OK	0.700456	2.72956	1.9623	1.68895	0.01245	0.0494031	yes
XLOC_003740	XLOC_003740	Slit3	10:19983165-20576689	GM_F344	GM_Lewis	OK	0.0600728	0.491378	3.03205	3.11953	5e-05	0.000469693	yes
XLOC_008820	XLOC_008820	Slit2	14:67546282-67892896	GM_F344	GM_Lewis	OK	0.106075	0.969589	3.19229	4.71763	5e-05	0.000469693	yes
XLOC_004163	XLOC_004163	Slfn5	10:71164504-71178240	GM_F344	GM_Lewis	OK	19.8519	8.77803	-1.17731	-3.81416	5e-05	0.000469693	yes
XLOC_004164	XLOC_004164	Slfn2	10:71236407-71242745	GM_F344	GM_Lewis	OK	96.7371	155.444	0.684249	2.35991	5e-05	0.000469693	yes
XLOC_020244	XLOC_020244	Slco5a1	5:5443221-5576869	GM_F344	GM_Lewis	OK	1.15083	0.57778	-0.994089	-1.94572	0.0002	0.0015924	yes
XLOC_027432	XLOC_027432	Slco4c1	9:96040046-96092537	GM_F344	GM_Lewis	OK	0.568608	0.0179976	-4.98156	-2.8355	0.0002	0.0015924	yes
XLOC_012907	XLOC_012907	Slc9a5	19:35164589-35184805	GM_F344	GM_Lewis	OK	0.778682	0.39641	-0.974041	-1.37552	0.0113	0.0458446	yes
XLOC_001678	XLOC_001678	Slc9a3	1:29897535-30010395	GM_F344	GM_Lewis	OK	16.1556	26.53	0.715586	1.90214	0.001	0.00627491	yes
XLOC_022516	XLOC_022516	Slc8a1	6:4417930-4710471	GM_F344	GM_Lewis	OK	0.728757	7.78267	3.41676	6.36944	5e-05	0.000469693	yes
XLOC_000532	XLOC_000532	Slc7a9	1:87975818-87999104	GM_F344	GM_Lewis	OK	6.83526	1.9945	-1.77697	-3.06646	5e-05	0.000469693	yes
XLOC_009857	XLOC_009857	Slc7a8	15:32800917-32860797	GM_F344	GM_Lewis	OK	16.7924	5.19176	-1.69351	-4.20024	5e-05	0.000469693	yes
XLOC_006075	XLOC_006075	Slc7a4	11:85426511-85430897	GM_F344	GM_Lewis	OK	5.56404	1.68988	-1.71921	-2.92861	5e-05	0.000469693	yes
XLOC_014550	XLOC_014550	Slc7a11	2:139241141-139317246	GM_F344	GM_Lewis	OK	0.82741	1.44867	0.808051	1.22346	0.00535	0.0252926	yes
XLOC_006543	XLOC_006543	Slc7a1	12:7225877-7253862	GM_F344	GM_Lewis	OK	15.7163	9.4945	-0.727096	-2.33474	5e-05	0.000469693	yes
XLOC_020623	XLOC_020623	Slc6a9	5:138300868-138338194	GM_F344	GM_Lewis	OK	10.4425	4.14208	-1.33404	-3.12569	5e-05	0.000469693	yes
XLOC_028114	XLOC_028114	Slc6a8	X:159570699-159580095	GM_F344	GM_Lewis	OK	48.2785	81.2495	0.750979	2.61661	5e-05	0.000469693	yes
XLOC_018892	XLOC_018892	Slc6a6	4:125875650-125949364	GM_F344	GM_Lewis	OK	13.5725	8.90225	-0.608444	-1.91145	0.00045	0.00320063	yes
XLOC_005068	XLOC_005068	Slc6a4	10:67134787-67156990	GM_F344	GM_Lewis	OK	1.95015	3.35219	0.781521	1.4319	0.0102	0.0422643	yes
XLOC_026448	XLOC_026448	Slc6a20	8:128411201-128452212	GM_F344	GM_Lewis	OK	0.912778	8.82434	3.27315	4.03486	5e-05	0.000469693	yes
XLOC_013112	XLOC_013112	Slc6a2	19:15098180-15139898	GM_F344	GM_Lewis	OK	0.455369	0.015315	-4.89402	-2.464	0.00145	0.00860708	yes
XLOC_023494	XLOC_023494	Slc5a8	7:25419499-25630195	GM_F344	GM_Lewis	OK	21.3597	4.80438	-2.15247	-4.83988	5e-05	0.000469693	yes
XLOC_022045	XLOC_022045	Slc5a6	6:25272410-25313128	GM_F344	GM_Lewis	OK	30.7934	11.2996	-1.44635	-2.86439	5e-05	0.000469693	yes
XLOC_008874	XLOC_008874	Slc5a1	14:83311231-83370657	GM_F344	GM_Lewis	OK	17.2314	6.37616	-1.43428	-3.30244	5e-05	0.000469693	yes
XLOC_008711	XLOC_008711	Slc4a4	14:20377324-20739258	GM_F344	GM_Lewis	OK	1.80837	7.52285	2.05659	5.25273	5e-05	0.000469693	yes
XLOC_006545	XLOC_006545	Slc46a3	12:7698384-7715297	GM_F344	GM_Lewis	OK	2.50066	0.753001	-1.73159	-2.56165	5e-05	0.000469693	yes
XLOC_004119	XLOC_004119	Slc46a1	10:64576015-64583414	GM_F344	GM_Lewis	OK	5.3981	0.868176	-2.63639	-4.30217	5e-05	0.000469693	yes
XLOC_007354	XLOC_007354	Slc45a3	13:44840536-44861173	GM_F344	GM_Lewis	OK	9.62518	2.56053	-1.91037	-4.07025	5e-05	0.000469693	yes
XLOC_025157	XLOC_025157	Slc44a2	8:20415844-20451580	GM_F344	GM_Lewis	OK	13.5262	4.26675	-1.66455	-3.48001	5e-05	0.000469693	yes
XLOC_004094	XLOC_004094	Slc43a2	10:62852294-62897506	GM_F344	GM_Lewis	OK	2.8525	1.17257	-1.28255	-2.59487	5e-05	0.000469693	yes
XLOC_007353	XLOC_007353	Slc41a1	13:44766705-44777526	GM_F344	GM_Lewis	OK	1.42822	0.347844	-2.0377	-2.30526	0.0003	0.00226093	yes
XLOC_027238	XLOC_027238	Slc40a1	9:44977347-44996340	GM_F344	GM_Lewis	OK	25.6907	10.0015	-1.36103	-4.1402	5e-05	0.000469693	yes
XLOC_024502	XLOC_024502	Slc39a4	7:114661924-114666098	GM_F344	GM_Lewis	OK	23.7391	33.4883	0.496392	1.49328	0.0063	0.0288756	yes
XLOC_009331	XLOC_009331	Slc39a2	15:27328307-27330420	GM_F344	GM_Lewis	OK	0.713047	0.121256	-2.55594	-2.11542	0.0031	0.0162679	yes
XLOC_005405	XLOC_005405	Slc39a11	10:102862025-103189111	GM_F344	GM_Lewis	OK	32.2238	21.2452	-0.600992	-1.74234	0.00165	0.00959759	yes
XLOC_025934	XLOC_025934	Slc37a2	8:38480614-38506120	GM_F344	GM_Lewis	OK	5.29758	0.218788	-4.59773	-5.2353	5e-05	0.000469693	yes
XLOC_015506	XLOC_015506	Slc37a1	20:9688020-9745147	GM_F344	GM_Lewis	OK	36.4498	59.2415	0.700696	2.23424	5e-05	0.000469693	yes
XLOC_007330	XLOC_007330	Slc35f5	13:38057105-38093233	GM_F344	GM_Lewis	OK	25.4807	36.4873	0.517989	1.7034	0.0014	0.00834448	yes
XLOC_025380	XLOC_025380	Slc35f2	8:57230383-57274424	GM_F344	GM_Lewis	OK	2.46815	0.443555	-2.47624	-3.6453	5e-05	0.000469693	yes
XLOC_008888	XLOC_008888	Slc35e4	14:84569020-84575885	GM_F344	GM_Lewis	OK	5.76951	20.6836	1.84197	4.24068	5e-05	0.000469693	yes
XLOC_021269	XLOC_021269	Slc35d1	5:124106938-124154437	GM_F344	GM_Lewis	OK	9.87603	25.315	1.35799	4.26034	5e-05	0.000469693	yes
XLOC_017575	XLOC_017575	Slc35c1	3:76847859-76855695	GM_F344	GM_Lewis	OK	89.5773	60.2483	-0.572212	-1.92608	0.0002	0.0015924	yes
XLOC_019330	XLOC_019330	Slc35b4	4:61477868-61502843	GM_F344	GM_Lewis	OK	11.7669	6.59906	-0.834405	-2.21295	5e-05	0.000469693	yes
XLOC_011186	XLOC_011186	Slc35b3	17:31910677-31938578	GM_F344	GM_Lewis	OK	9.19912	17.0777	0.89255	2.38014	5e-05	0.000469693	yes
XLOC_021034	XLOC_021034	Slc35a1	5:51271747-51294639	GM_F344	GM_Lewis	OK	47.1468	35.488	-0.40983	-1.37197	0.01025	0.0424053	yes
XLOC_008811	XLOC_008811	Slc34a2	14:62660005-62679311	GM_F344	GM_Lewis	OK	1.06398	0.290452	-1.87309	-2.61368	5e-05	0.000469693	yes
XLOC_020447	XLOC_020447	Slc31a2	5:79281925-79292440	GM_F344	GM_Lewis	OK	3.70158	7.74027	1.06424	2.20938	0.0001	0.000873465	yes
XLOC_020448	XLOC_020448	Slc31a1	5:79294682-79388207	GM_F344	GM_Lewis	OK	80.3549	38.3842	-1.06588	-3.23884	5e-05	0.000469693	yes
XLOC_020753	XLOC_020753	Slc30a2	5:153086345-153098811	GM_F344	GM_Lewis	OK	11.8254	3.13925	-1.9134	-4.62125	5e-05	0.000469693	yes
XLOC_017234	XLOC_017234	Slc2a8	3:11962569-11972136	GM_F344	GM_Lewis	OK	5.21856	2.41707	-1.11039	-1.8975	0.00075	0.00489914	yes
XLOC_020639	XLOC_020639	Slc2a1	5:139690800-139719021	GM_F344	GM_Lewis	OK	86.3348	156.104	0.854496	2.9827	5e-05	0.000469693	yes
XLOC_026712	XLOC_026712	Slc29a1	9:11000053-11014915	GM_F344	GM_Lewis	OK	1.28597	2.66878	1.05332	1.57742	0.0046	0.0223778	yes
XLOC_011087	XLOC_011087	Slc28a3	17:11992074-12045184	GM_F344	GM_Lewis	OK	3.80287	1.73978	-1.12818	-2.51678	5e-05	0.000469693	yes
XLOC_016250	XLOC_016250	Slc27a4	3:8789971-8802938	GM_F344	GM_Lewis	OK	26.6544	85.6954	1.68485	5.47399	5e-05	0.000469693	yes
XLOC_014713	XLOC_014713	Slc27a3	2:182643983-182648652	GM_F344	GM_Lewis	OK	3.24462	1.44108	-1.1709	-1.87188	0.00135	0.00808579	yes
XLOC_022117	XLOC_022117	Slc26a3	6:49304867-49346236	GM_F344	GM_Lewis	OK	6.15965	28.0893	2.1891	4.89684	5e-05	0.000469693	yes
XLOC_012520	XLOC_012520	Slc26a2	18:57165953-57184513	GM_F344	GM_Lewis	OK	10.9351	32.5374	1.57314	4.82348	5e-05	0.000469693	yes
XLOC_001249	XLOC_001249	Slc25a45	1:208513652-208520569	GM_F344	GM_Lewis	OK	0.750297	0.238574	-1.65302	-1.83562	0.00205	0.0115327	yes
XLOC_010398	XLOC_010398	Slc25a4	16:49352706-49357271	GM_F344	GM_Lewis	OK	43.7029	100.479	1.20109	3.82476	5e-05	0.000469693	yes
XLOC_009970	XLOC_009970	Slc25a37	15:49803820-49847006	GM_F344	GM_Lewis	OK	3.84002	2.21114	-0.796322	-1.82935	0.00105	0.00653716	yes
XLOC_010003	XLOC_010003	Slc25a30	15:56654464-56695621	GM_F344	GM_Lewis	OK	8.86832	6.33694	-0.484874	-1.37607	0.01135	0.0459889	yes
XLOC_014129	XLOC_014129	Slc25a24	2:204720445-204760861	GM_F344	GM_Lewis	OK	79.4615	130.537	0.716136	2.51322	5e-05	0.000469693	yes
XLOC_024558	XLOC_024558	Slc25a17	7:119643338-119690130	GM_F344	GM_Lewis	OK	35.7461	23.8804	-0.581958	-1.78191	0.0009	0.00574471	yes
XLOC_019251	XLOC_019251	Slc25a13	4:30822455-31006435	GM_F344	GM_Lewis	OK	11.5495	17.8293	0.626424	1.90263	0.0006	0.00404708	yes
XLOC_004502	XLOC_004502	Slc25a10	10:109809120-109887182	GM_F344	GM_Lewis	OK	56.3534	106.416	0.91714	1.45809	0.00935	0.0394712	yes
XLOC_006069	XLOC_006069	Slc25a1	11:85043901-85046919	GM_F344	GM_Lewis	OK	97.7249	146.07	0.57986	1.99182	0.0001	0.000873465	yes
XLOC_007124	XLOC_007124	Slc24a6	12:37227834-37250739	GM_F344	GM_Lewis	OK	10.2598	18.7026	0.866226	2.0551	0.00025	0.0019335	yes
XLOC_016834	XLOC_016834	Slc24a3	3:133734889-134249326	GM_F344	GM_Lewis	OK	0.116761	1.49609	3.67956	4.15789	5e-05	0.000469693	yes
XLOC_017795	XLOC_017795	Slc23a2	3:119793074-119886011	GM_F344	GM_Lewis	OK	6.46809	3.83884	-0.75267	-2.15527	0.0001	0.000873465	yes
XLOC_004788	XLOC_004788	Slc22a5	10:39311722-39338933	GM_F344	GM_Lewis	OK	19.7923	9.61574	-1.04147	-3.03417	5e-05	0.000469693	yes
XLOC_001184	XLOC_001184	Slc22a18	1:203851123-203876165	GM_F344	GM_Lewis	OK	39.5161	63.5021	0.684363	2.08238	0.0002	0.0015924	yes
XLOC_014841	XLOC_014841	Slc22a15	2:196953227-197015652	GM_F344	GM_Lewis	OK	2.45114	4.16305	0.764188	1.53924	0.00435	0.0213836	yes
XLOC_000127	XLOC_000127	Slc22a1	1:42350988-42378328	GM_F344	GM_Lewis	OK	108.485	191.328	0.818551	2.73016	5e-05	0.000469693	yes
XLOC_016772	XLOC_016772	Slc20a1	3:116811433-116828061	GM_F344	GM_Lewis	OK	20.4111	27.8669	0.449197	1.40322	0.00815	0.0355742	yes
XLOC_001401	XLOC_001401	Slc1a1	1:232469216-232551482	GM_F344	GM_Lewis	OK	11.2935	4.16491	-1.43913	-3.96517	5e-05	0.000469693	yes
XLOC_015898	XLOC_015898	Slc19a1	20:11984262-12002297	GM_F344	GM_Lewis	OK	21.4911	34.5161	0.68353	2.03872	0.0002	0.0015924	yes
XLOC_011252	XLOC_011252	Slc17a4	17:48319910-48341276	GM_F344	GM_Lewis	OK	4.15326	11.8791	1.5161	2.6689	5e-05	0.000469693	yes
XLOC_004419	XLOC_004419	Slc16a6	10:98852986-98877197	GM_F344	GM_Lewis	OK	1.48615	0.599824	-1.30896	-2.08463	0.0003	0.00226093	yes
XLOC_004507	XLOC_004507	Slc16a3	10:110157999-110163182	GM_F344	GM_Lewis	OK	156.742	291.223	0.893736	3.05948	5e-05	0.000469693	yes
XLOC_028416	XLOC_028416	Slc16a2	X:91698081-91825246	GM_F344	GM_Lewis	OK	0.812183	1.40112	0.786704	1.29799	0.0125	0.0495521	yes
XLOC_027375	XLOC_027375	Slc16a14	9:84167768-84196237	GM_F344	GM_Lewis	OK	0.766314	0.410149	-0.901789	-1.42319	0.00695	0.0311733	yes
XLOC_003009	XLOC_003009	Slc16a12	1:238641109-238665832	GM_F344	GM_Lewis	OK	0.105415	0.507425	2.26711	2.60746	5e-05	0.000469693	yes
XLOC_004021	XLOC_004021	Slc16a11	10:57048229-57055276	GM_F344	GM_Lewis	OK	3.81599	1.31414	-1.53794	-2.0403	0.00115	0.00706587	yes
XLOC_016013	XLOC_016013	Slc16a10	20:44207112-44325349	GM_F344	GM_Lewis	OK	1.26353	0.402062	-1.65197	-1.9965	0.00065	0.0043366	yes
XLOC_019932	XLOC_019932	Slc15a5	4:175098363-175191369	GM_F344	GM_Lewis	OK	0	0.661044	inf	#NAME?	5e-05	0.000469693	yes
XLOC_012581	XLOC_012581	Slc14a1	18:75022066-75048481	GM_F344	GM_Lewis	OK	1.34114	4.08306	1.60619	3.00208	5e-05	0.000469693	yes
XLOC_019287	XLOC_019287	Slc13a1	4:50459375-50537714	GM_F344	GM_Lewis	OK	0.806696	1.61948	1.00543	1.64619	0.00525	0.0248937	yes
XLOC_012220	XLOC_012220	Slc12a2	18:53673126-53743001	GM_F344	GM_Lewis	OK	170.149	108.938	-0.643298	-2.12986	0.00015	0.0012499	yes
XLOC_024691	XLOC_024691	Slc11a2	7:139089941-139127427	GM_F344	GM_Lewis	OK	57.4786	23.7526	-1.27494	-2.66877	5e-05	0.000469693	yes
XLOC_026921	XLOC_026921	Slc11a1	9:73714691-73725550	GM_F344	GM_Lewis	OK	0.423748	1.67401	1.98203	2.56174	0.00015	0.0012499	yes
XLOC_008467	XLOC_008467	Slbp	14:82767414-82778030	GM_F344	GM_Lewis	OK	55.7905	81.3816	0.544684	1.82933	0.0008	0.00518535	yes
XLOC_014504	XLOC_014504	Skil	2:116665534-116693899	GM_F344	GM_Lewis	OK	28.5626	48.0078	0.749142	2.63069	5e-05	0.000469693	yes
XLOC_022760	XLOC_022760	Six4	6:95526292-95539953	GM_F344	GM_Lewis	OK	1.12028	0.634126	-0.821012	-1.49412	0.0074	0.0328129	yes
XLOC_022460	XLOC_022460	Siva1	6:137631143-137635731	GM_F344	GM_Lewis	OK	56.3435	82.8086	0.555531	1.59571	0.0032	0.0166882	yes
XLOC_002016	XLOC_002016	Sipa1l3	1:84456345-84576287	GM_F344	GM_Lewis	OK	22.5944	15.4631	-0.547138	-1.53401	0.0038	0.019244	yes
XLOC_013353	XLOC_013353	Sipa1l2	19:55622535-55775008	GM_F344	GM_Lewis	OK	3.81391	2.38558	-0.676932	-1.66762	0.00195	0.0110639	yes
XLOC_002812	XLOC_002812	Sipa1	1:208276202-208288216	GM_F344	GM_Lewis	OK	6.31037	2.0405	-1.6288	-3.13717	5e-05	0.000469693	yes
XLOC_025404	XLOC_025404	Sin3a	8:60830558-60885099	GM_F344	GM_Lewis	OK	12.0771	8.81544	-0.454171	-1.42035	0.0091	0.038672	yes
XLOC_012423	XLOC_012423	Sil1	18:27780871-27984218	GM_F344	GM_Lewis	OK	22.9715	14.7776	-0.636435	-1.71883	0.0015	0.00884783	yes
XLOC_012580	XLOC_012580	Siglec15	18:74949545-74964613	GM_F344	GM_Lewis	OK	0.690623	1.75441	1.34502	1.48447	0.00675	0.0305341	yes
XLOC_026051	XLOC_026051	Sidt2	8:48909634-48926241	GM_F344	GM_Lewis	OK	12.5603	9.08364	-0.467523	-1.3927	0.01055	0.0433538	yes
XLOC_005927	XLOC_005927	Sidt1	11:57925835-58028692	GM_F344	GM_Lewis	OK	8.98593	1.22116	-2.87941	-5.77483	5e-05	0.000469693	yes
XLOC_025223	XLOC_025223	Siae	8:38841989-38898388	GM_F344	GM_Lewis	OK	10.6487	4.02017	-1.40535	-2.12281	0.00025	0.0019335	yes
XLOC_027749	XLOC_027749	Shroom4	X:29125148-29338124	GM_F344	GM_Lewis	OK	4.74879	1.45959	-1.702	-4.25866	5e-05	0.000469693	yes
XLOC_008686	XLOC_008686	Shroom3	14:16658356-16954651	GM_F344	GM_Lewis	OK	23.5755	11.108	-1.08569	-3.44149	5e-05	0.000469693	yes
XLOC_003841	XLOC_003841	Shroom1	10:38924585-38937220	GM_F344	GM_Lewis	OK	3.89811	1.50023	-1.37759	-2.4302	0.00015	0.0012499	yes
XLOC_000014	XLOC_000014	Shprh	1:5846061-5922366	GM_F344	GM_Lewis	OK	6.10749	3.77414	-0.694431	-1.90601	0.0003	0.00226093	yes
XLOC_004058	XLOC_004058	Shpk	10:60075561-60100213	GM_F344	GM_Lewis	OK	5.93077	3.32812	-0.833513	-1.81967	0.0016	0.00934428	yes
XLOC_018389	XLOC_018389	Shh	4:2180211-2210617	GM_F344	GM_Lewis	OK	0.198001	6.92361	5.12794	5.55772	0.0015	0.00884783	yes
XLOC_019153	XLOC_019153	Shh	4:2180211-2210617	GM_F344	GM_Lewis	OK	0.0423972	0.436067	3.36251	1.32702	0.0004	0.00289278	yes
XLOC_019252	XLOC_019252	Shfm1	4:31316083-31336240	GM_F344	GM_Lewis	OK	208.905	356.402	0.770657	2.66607	5e-05	0.000469693	yes
XLOC_017726	XLOC_017726	Shf	3:109129367-109169928	GM_F344	GM_Lewis	OK	5.85011	2.74519	-1.09156	-1.82796	0.00095	0.00602284	yes
XLOC_012163	XLOC_012163	Sh3rf2	18:35241785-35357423	GM_F344	GM_Lewis	OK	8.40841	3.06715	-1.45493	-2.75993	5e-05	0.000469693	yes
XLOC_003091	XLOC_003091	Sh3pxd2a	1:252594135-252839585	GM_F344	GM_Lewis	OK	6.21956	1.91011	-1.70316	-4.59731	5e-05	0.000469693	yes
XLOC_028316	XLOC_028316	Sh3kbp1	X:56075527-56423095	GM_F344	GM_Lewis	OK	34.1353	23.0956	-0.563646	-1.80008	0.00075	0.00489914	yes
XLOC_027001	XLOC_027001	Sh3bp4	9:88165620-88244688	GM_F344	GM_Lewis	OK	10.4573	16.8308	0.686595	1.93848	0.00035	0.00258157	yes
XLOC_023745	XLOC_023745	Sh3bp1	7:116865642-116878462	GM_F344	GM_Lewis	OK	3.91874	6.36432	0.699616	1.44308	0.00955	0.0400607	yes
XLOC_021486	XLOC_021486	Sh3bgrl3	5:152877342-152879024	GM_F344	GM_Lewis	OK	199.639	115.819	-0.785519	-2.52307	5e-05	0.000469693	yes
XLOC_025543	XLOC_025543	Sh3bgrl2	8:88608408-88700719	GM_F344	GM_Lewis	OK	63.9669	18.8697	-1.76126	-6.02992	5e-05	0.000469693	yes
XLOC_027954	XLOC_027954	Sh3bgrl	X:97453827-97559778	GM_F344	GM_Lewis	OK	77.502	113.536	0.550841	1.92078	0.00035	0.00258157	yes
XLOC_020790	XLOC_020790	Sh2d5	5:157034680-157041469	GM_F344	GM_Lewis	OK	0.101363	0.904236	3.15717	2.77507	0.0001	0.000873465	yes
XLOC_013562	XLOC_013562	Sgtb	2:35031839-35069248	GM_F344	GM_Lewis	OK	0.726984	0.261811	-1.4734	-2.06014	0.00015	0.0012499	yes
XLOC_023780	XLOC_023780	Sgsm3	7:119259343-119477072	GM_F344	GM_Lewis	OK	37.0035	24.1497	-0.615656	-1.69019	0.00235	0.0129551	yes
XLOC_006819	XLOC_006819	Sgsm1	12:44329682-44397384	GM_F344	GM_Lewis	OK	2.26791	1.05934	-1.0982	-2.04425	0.0003	0.00226093	yes
XLOC_026949	XLOC_026949	Sgpp2	9:77679115-77803358	GM_F344	GM_Lewis	OK	25.7771	51.6681	1.00318	1.70233	0.00155	0.00909227	yes
XLOC_014969	XLOC_014969	Sgms2	2:228811558-228906297	GM_F344	GM_Lewis	OK	8.55841	18.7719	1.13316	3.57193	5e-05	0.000469693	yes
XLOC_016976	XLOC_016976	Sgk2	3:153849327-153891812	GM_F344	GM_Lewis	OK	1.90653	4.49124	1.23617	2.33994	5e-05	0.000469693	yes
XLOC_001668	XLOC_001668	Sgk1	1:23501197-23509163	GM_F344	GM_Lewis	OK	7.92912	19.1787	1.27427	3.44979	5e-05	0.000469693	yes
XLOC_008354	XLOC_008354	Sgcb	14:36959919-36974916	GM_F344	GM_Lewis	OK	1.17521	2.10945	0.843955	1.66843	0.0028	0.0149797	yes
XLOC_019608	XLOC_019608	Sfxn5	4:119459093-119584048	GM_F344	GM_Lewis	OK	18.6402	7.94004	-1.2312	-2.61269	5e-05	0.000469693	yes
XLOC_001493	XLOC_001493	Sfxn3	1:250113543-250122077	GM_F344	GM_Lewis	OK	17.619	11.8646	-0.570469	-1.64136	0.0025	0.0136404	yes
XLOC_022280	XLOC_022280	Sfrs5	6:104727836-104733238	GM_F344	GM_Lewis	OK	114.238	167.908	0.555635	1.82195	0.0008	0.00518535	yes
XLOC_015489	XLOC_015489	Sfrs3	20:7316648-7326894	GM_F344	GM_Lewis	OK	102.513	138.382	0.432857	1.51841	0.00445	0.0217811	yes
XLOC_013875	XLOC_013875	Sfrp2	2:175479319-175486865	GM_F344	GM_Lewis	OK	117.22	38.3582	-1.61162	-5.32931	5e-05	0.000469693	yes
XLOC_020732	XLOC_020732	Sfn,Zdhhc18	5:151447175-151480398	GM_F344	GM_Lewis	OK	139.94	296.845	1.0849	3.2258	5e-05	0.000469693	yes
XLOC_000018	XLOC_000018	Sf3b5	1:7746651-7747354	GM_F344	GM_Lewis	OK	218.829	344.268	0.653724	2.17181	5e-05	0.000469693	yes
XLOC_014555	XLOC_014555	Setd7	2:140408842-140456857	GM_F344	GM_Lewis	OK	5.22457	1.30405	-2.00232	-4.9515	5e-05	0.000469693	yes
XLOC_012584	XLOC_012584	Setbp1	18:75644327-75986860	GM_F344	GM_Lewis	OK	0.980892	0.353397	-1.4728	-2.79783	5e-05	0.000469693	yes
XLOC_008045	XLOC_008045	Sertad4	13:108739941-108750295	GM_F344	GM_Lewis	OK	1.8795	0.938836	-1.00141	-1.68523	0.00215	0.0120062	yes
XLOC_000454	XLOC_000454	Sertad1	1:82565981-82569250	GM_F344	GM_Lewis	OK	49.2695	116.6	1.24281	4.00325	5e-05	0.000469693	yes
XLOC_027358	XLOC_027358	Serpine2	9:79091413-79166359	GM_F344	GM_Lewis	OK	2.25689	8.03261	1.83153	3.68979	5e-05	0.000469693	yes
XLOC_007011	XLOC_007011	Serpine1	12:20931995-20942374	GM_F344	GM_Lewis	OK	12.4894	156.441	3.64684	11.3816	5e-05	0.000469693	yes
XLOC_007319	XLOC_007319	Serpinb8	13:13718138-13742782	GM_F344	GM_Lewis	OK	17.6997	7.82962	-1.17671	-3.49674	5e-05	0.000469693	yes
XLOC_011209	XLOC_011209	Serpinb6a	17:37316340-37360702	GM_F344	GM_Lewis	OK	146.362	504.849	1.78631	5.83159	5e-05	0.000469693	yes
XLOC_011214	XLOC_011214	Serpinb1a	17:37950874-37959284	GM_F344	GM_Lewis	OK	311.433	804.239	1.3687	4.59596	5e-05	0.000469693	yes
XLOC_007314	XLOC_007314	Serpinb13	13:13175665-13211997	GM_F344	GM_Lewis	OK	4.6652	0	#NAME?	#NAME?	5e-05	0.000469693	yes
XLOC_007315	XLOC_007315	Serpinb11	13:13391086-13409501	GM_F344	GM_Lewis	OK	0.941548	0	#NAME?	#NAME?	5e-05	0.000469693	yes
XLOC_022895	XLOC_022895	Serpina1	6:127998616-128021719	GM_F344	GM_Lewis	OK	1.49235	0.61129	-1.28766	-1.56741	0.003	0.0158475	yes
XLOC_017956	XLOC_017956	Serinc3	3:154538322-154703853	GM_F344	GM_Lewis	OK	134.052	262.856	0.971475	2.59993	5e-05	0.000469693	yes
XLOC_015983	XLOC_015983	Serinc1	20:36541192-36560101	GM_F344	GM_Lewis	OK	94.5334	127.65	0.433296	1.53291	0.0041	0.020432	yes
XLOC_016708	XLOC_016708	Serf2	3:108255259-108264495	GM_F344	GM_Lewis	OK	101.38	145.323	0.519486	1.4931	0.00515	0.0245364	yes
XLOC_001895	XLOC_001895	Sepw1	1:76249868-76254942	GM_F344	GM_Lewis	OK	7.70206	28.6937	1.89742	3.54747	5e-05	0.000469693	yes
XLOC_013612	XLOC_013612	Sepp1	2:52451882-52484420	GM_F344	GM_Lewis	OK	15.2378	32.5309	1.09416	3.34003	5e-05	0.000469693	yes
XLOC_021498	XLOC_021498	Sepn1	5:153293726-153308305	GM_F344	GM_Lewis	OK	17.658	10.9683	-0.686989	-2.04552	0.0001	0.000873465	yes
XLOC_025415	XLOC_025415	Sema7a	8:61717405-61740199	GM_F344	GM_Lewis	OK	11.1531	46.5582	2.06159	6.45454	5e-05	0.000469693	yes
XLOC_016731	XLOC_016731	Sema6d	3:111890234-111948388	GM_F344	GM_Lewis	OK	0.146727	0.658805	2.16672	3.01281	5e-05	0.000469693	yes
XLOC_013666	XLOC_013666	Sema5a	2:84721754-85159301	GM_F344	GM_Lewis	OK	1.7968	3.63025	1.01464	2.29117	5e-05	0.000469693	yes
XLOC_019585	XLOC_019585	Sema4f	4:117104657-117130965	GM_F344	GM_Lewis	OK	0.601531	4.68849	2.96241	4.72722	5e-05	0.000469693	yes
XLOC_011138	XLOC_011138	Sema4d	17:19314369-19390091	GM_F344	GM_Lewis	OK	5.04914	3.46899	-0.54152	-1.38304	0.0109	0.0445507	yes
XLOC_027200	XLOC_027200	Sema4c	9:35492637-35503102	GM_F344	GM_Lewis	OK	2.702	1.40294	-0.945575	-1.76621	0.00135	0.00808579	yes
XLOC_000709	XLOC_000709	Sema4b	1:135976206-136031302	GM_F344	GM_Lewis	OK	18.0491	35.1801	0.962834	2.81204	5e-05	0.000469693	yes
XLOC_014684	XLOC_014684	Sema4a	2:180552402-180571099	GM_F344	GM_Lewis	OK	34.6206	52.7546	0.607667	2.01457	0.0002	0.0015924	yes
XLOC_019201	XLOC_019201	Sema3e	4:16523601-16781878	GM_F344	GM_Lewis	OK	0.0733316	0.792502	3.43391	3.93225	5e-05	0.000469693	yes
XLOC_019196	XLOC_019196	Sema3c	4:13739480-13916907	GM_F344	GM_Lewis	OK	27.2812	11.1643	-1.28901	-4.27762	5e-05	0.000469693	yes
XLOC_019207	XLOC_019207	Sema3a	4:17566521-17791664	GM_F344	GM_Lewis	OK	1.38702	0.153617	-3.17458	-4.8327	5e-05	0.000469693	yes
XLOC_000674	XLOC_000674	Sels	1:120509099-120518867	GM_F344	GM_Lewis	OK	77.8896	124.276	0.674044	2.2462	5e-05	0.000469693	yes
XLOC_007489	XLOC_007489	Selp	13:79886613-79922180	GM_F344	GM_Lewis	OK	0.473437	0.121749	-1.95926	-1.99944	0.00055	0.00377536	yes
XLOC_010231	XLOC_010231	Selk	16:5306404-5314721	GM_F344	GM_Lewis	OK	151.207	204.043	0.432345	1.45483	0.0072	0.0321228	yes
XLOC_014766	XLOC_014766	Selenbp1	2:189840449-189932790	GM_F344	GM_Lewis	OK	96.4588	320.352	1.73167	2.59504	0.00235	0.0129551	yes
XLOC_017739	XLOC_017739	Secisbp2l	3:113046117-113092428	GM_F344	GM_Lewis	OK	8.77781	13.7466	0.647142	2.01625	0.00015	0.0012499	yes
XLOC_008941	XLOC_008941	Sec61g	14:97323314-97329689	GM_F344	GM_Lewis	OK	612.899	940.345	0.617541	2.14106	5e-05	0.000469693	yes
XLOC_007463	XLOC_007463	Sec16b	13:72787539-72830908	GM_F344	GM_Lewis	OK	3.59529	7.28831	1.01948	2.64801	5e-05	0.000469693	yes
XLOC_004483	XLOC_004483	Sec14l1	10:107220733-107267945	GM_F344	GM_Lewis	OK	12.7804	9.1878	-0.476146	-1.38759	0.00955	0.0400607	yes
XLOC_023605	XLOC_023605	Sdr-o	7:67850538-67865042	GM_F344	GM_Lewis	OK	0.626841	0.127344	-2.29937	-1.90378	0.0001	0.000873465	yes
XLOC_026071	XLOC_026071	Sdhd	8:53955066-53964547	GM_F344	GM_Lewis	OK	278.527	411.562	0.563293	1.94144	0.00015	0.0012499	yes
XLOC_006080	XLOC_006080	Sdf2l1	11:85878092-85880335	GM_F344	GM_Lewis	OK	57.1501	87.1877	0.60937	1.85494	0.00045	0.00320063	yes
XLOC_016871	XLOC_016871	Sdcbp2	3:141891231-141919905	GM_F344	GM_Lewis	OK	19.2174	68.2517	1.82845	5.29078	5e-05	0.000469693	yes
XLOC_021456	XLOC_021456	Sdc3	5:149486025-149518849	GM_F344	GM_Lewis	OK	3.19535	1.95422	-0.709386	-1.49562	0.006	0.0277722	yes
XLOC_023607	XLOC_023607	Sdc2	7:68290256-68406368	GM_F344	GM_Lewis	OK	9.76748	4.22328	-1.20962	-2.85064	5e-05	0.000469693	yes
XLOC_022071	XLOC_022071	Sdc1	6:32253351-32275812	GM_F344	GM_Lewis	OK	196.358	268.675	0.452379	1.57311	0.00435	0.0213836	yes
XLOC_002711	XLOC_002711	Sct	1:201472249-201472944	GM_F344	GM_Lewis	OK	61.0899	145.742	1.25441	2.84929	5e-05	0.000469693	yes
XLOC_016426	XLOC_016426	Scrn3	3:55818784-55843539	GM_F344	GM_Lewis	OK	7.62422	5.18756	-0.555532	-1.39268	0.01025	0.0424053	yes
XLOC_019447	XLOC_019447	Scrn1	4:82912922-82971950	GM_F344	GM_Lewis	OK	0.679124	0.0771781	-3.13741	-2.56185	0.00265	0.0142973	yes
XLOC_005140	XLOC_005140	Scpep1	10:77347472-77377945	GM_F344	GM_Lewis	OK	22.4374	31.3975	0.484745	1.48685	0.00575	0.0268176	yes
XLOC_003958	XLOC_003958	Sco1	10:53738756-53769202	GM_F344	GM_Lewis	OK	18.6859	28.6934	0.618771	1.49041	0.00605	0.0279549	yes
XLOC_000996	XLOC_000996	Scnn1b	1:180682621-180748539	GM_F344	GM_Lewis	OK	0.585313	0.0971462	-2.59098	-2.5382	0.00015	0.0012499	yes
XLOC_015686	XLOC_015686	Scml4	20:46771529-46865238	GM_F344	GM_Lewis	OK	13.1452	9.21015	-0.513241	-1.62208	0.00325	0.0169047	yes
XLOC_020651	XLOC_020651	Scmh1	5:141000926-141127619	GM_F344	GM_Lewis	OK	15.9919	9.09686	-0.813901	-1.94764	0.00075	0.00489914	yes
XLOC_027011	XLOC_027011	Scly	9:90525493-90546228	GM_F344	GM_Lewis	OK	5.85253	9.97514	0.769277	1.74263	0.0021	0.0117849	yes
XLOC_022675	XLOC_022675	Scin	6:59237328-59362862	GM_F344	GM_Lewis	OK	1.18309	3.55742	1.58827	3.01794	5e-05	0.000469693	yes
XLOC_013842	XLOC_013842	Schip1	2:157848638-158631796	GM_F344	GM_Lewis	OK	4.38049	12.7531	1.54169	3.47679	5e-05	0.000469693	yes
XLOC_011250	XLOC_011250	Scgn	17:48224831-48266913	GM_F344	GM_Lewis	OK	1.95058	0.609105	-1.67914	-2.03227	0.00065	0.0043366	yes
XLOC_002873	XLOC_002873	Scgb1a1	1:211758102-211761651	GM_F344	GM_Lewis	OK	1860.81	29.9488	-5.95729	-13.5912	5e-05	0.000469693	yes
XLOC_027354	XLOC_027354	Scg2	9:78762583-78768102	GM_F344	GM_Lewis	OK	0.5878	0.133953	-2.1336	-2.24955	0.0001	0.000873465	yes
XLOC_003061	XLOC_003061	Scd1	1:249458556-249471790	GM_F344	GM_Lewis	OK	11.4285	20.4183	0.837229	2.40992	5e-05	0.000469693	yes
XLOC_010363	XLOC_010363	Sc4mol	16:26698323-26716247	GM_F344	GM_Lewis	OK	114.211	282.319	1.30562	4.53908	5e-05	0.000469693	yes
XLOC_023399	XLOC_023399	Sbno2	7:11114537-11162043	GM_F344	GM_Lewis	OK	23.8782	62.4523	1.38706	4.58395	5e-05	0.000469693	yes
XLOC_001019	XLOC_001019	Sbk1	1:185344266-185366109	GM_F344	GM_Lewis	OK	6.18895	1.69802	-1.86584	-3.83871	5e-05	0.000469693	yes
XLOC_027271	XLOC_027271	Satb2	9:55644912-55841240	GM_F344	GM_Lewis	OK	15.2034	25.4935	0.745736	2.33212	5e-05	0.000469693	yes
XLOC_003829	XLOC_003829	Sar1b	10:37283896-37314757	GM_F344	GM_Lewis	OK	75.9697	101.135	0.412781	1.34463	0.01115	0.0454095	yes
XLOC_006105	XLOC_006105	Samsn1	11:14632759-14683877	GM_F344	GM_Lewis	OK	0.543866	1.5659	1.52567	2.2606	0.00015	0.0012499	yes
XLOC_019237	XLOC_019237	Samd9l	4:28180522-28192551	GM_F344	GM_Lewis	OK	11.0656	4.38212	-1.33638	-3.66372	5e-05	0.000469693	yes
XLOC_001595	XLOC_001595	Samd5	1:4264870-4333510	GM_F344	GM_Lewis	OK	8.4415	0.844636	-3.3211	-5.94826	5e-05	0.000469693	yes
XLOC_023355	XLOC_023355	S1pr4	7:9691708-9693985	GM_F344	GM_Lewis	OK	0.171036	0.589868	1.7861	1.70083	0.0064	0.0291745	yes
XLOC_027821	XLOC_027821	S100g	X:52386352-52541409	GM_F344	GM_Lewis	OK	180.985	7.98726	-4.50203	-3.04599	0.00015	0.0012499	yes
XLOC_014720	XLOC_014720	S100a9	2:182985465-182988147	GM_F344	GM_Lewis	OK	1731.72	358.367	-2.27269	-7.16395	5e-05	0.000469693	yes
XLOC_013951	XLOC_013951	S100a8	2:182961290-182962513	GM_F344	GM_Lewis	OK	323.588	47.7047	-2.76196	-6.92306	5e-05	0.000469693	yes
XLOC_013949	XLOC_013949	S100a6	2:182895079-182896305	GM_F344	GM_Lewis	OK	11618.7	30931.8	1.41264	3.6457	5e-05	0.000469693	yes
XLOC_013947	XLOC_013947	S100a4	2:182885069-182887380	GM_F344	GM_Lewis	OK	34.7432	74.5539	1.10155	2.69204	5e-05	0.000469693	yes
XLOC_013945	XLOC_013945	S100a16	2:182798182-182813276	GM_F344	GM_Lewis	OK	640.452	1292.22	1.01269	2.54417	5e-05	0.000469693	yes
XLOC_013972	XLOC_013972	S100a10	2:186645673-186654321	GM_F344	GM_Lewis	OK	1316.91	2598.7	0.980636	3.35722	5e-05	0.000469693	yes
XLOC_025612	XLOC_025612	Ryk	8:107822822-107895298	GM_F344	GM_Lewis	OK	35.6222	25.1084	-0.504606	-1.64542	0.0024	0.0131897	yes
XLOC_019626	XLOC_019626	Ry1	4:120828679-120838238	GM_F344	GM_Lewis	OK	46.3147	68.4825	0.564267	1.73769	0.0016	0.00934428	yes
XLOC_020295	XLOC_020295	Runx1t1	5:28230321-28341101	GM_F344	GM_Lewis	OK	4.9861	0.356326	-3.80664	-6.82982	5e-05	0.000469693	yes
XLOC_006329	XLOC_006329	Rtp4	11:79433552-79445410	GM_F344	GM_Lewis	OK	27.0696	13.6354	-0.989319	-2.80455	5e-05	0.000469693	yes
XLOC_008579	XLOC_008579	Rtn4	14:110721010-110772582	GM_F344	GM_Lewis	OK	151.138	228.381	0.595575	2.08917	5e-05	0.000469693	yes
XLOC_000392	XLOC_000392	Rtn2	1:78646977-78660389	GM_F344	GM_Lewis	OK	2.23605	4.45472	0.99438	1.64228	0.003	0.0158475	yes
XLOC_018818	XLOC_018818	Rtkn	4:117345862-117373944	GM_F344	GM_Lewis	OK	12.6667	5.93288	-1.09424	-1.86104	0.00105	0.00653716	yes
XLOC_016689	XLOC_016689	Rtf1	3:106190914-106250437	GM_F344	GM_Lewis	OK	11.8094	8.42803	-0.486664	-1.46956	0.0065	0.0295374	yes
XLOC_015396	XLOC_015396	RT1-S3	20:2773683-2926978	GM_F344	GM_Lewis	OK	103.283	52.0995	-0.987265	-2.10582	5e-05	0.000469693	yes
XLOC_015383	XLOC_015383	RT1-M6-2,Trim26	20:1628745-1811698	GM_F344	GM_Lewis	OK	17.0215	88.5224	2.37868	4.50345	5e-05	0.000469693	yes
XLOC_015818	XLOC_015818	RT1-DOa	20:4889820-4894073	GM_F344	GM_Lewis	OK	2.06439	5.38801	1.38403	2.08158	0.00045	0.00320063	yes
XLOC_022638	XLOC_022638	Rsad2	6:44100774-44113910	GM_F344	GM_Lewis	OK	7.93834	0.76547	-3.37442	-6.53346	5e-05	0.000469693	yes
XLOC_015513	XLOC_015513	Rrp1b	20:10454144-10479721	GM_F344	GM_Lewis	OK	7.66965	5.10767	-0.586497	-1.58522	0.0034	0.0175702	yes
XLOC_017824	XLOC_017824	Rrbp1	3:132388745-132428914	GM_F344	GM_Lewis	OK	71.6598	106.975	0.57804	1.93311	0.0006	0.00404708	yes
XLOC_000597	XLOC_000597	Rras	1:95475507-95495462	GM_F344	GM_Lewis	OK	75.7823	125.154	0.723768	1.52843	0.00665	0.0301588	yes
XLOC_016676	XLOC_016676	Rpusd2	3:105542273-105548450	GM_F344	GM_Lewis	OK	4.57318	3.06755	-0.576109	-1.40679	0.00835	0.0361894	yes
XLOC_001805	XLOC_001805	Rps9	1:63824656-63828046	GM_F344	GM_Lewis	OK	2108.87	2867.86	0.443509	1.44527	0.006	0.0277722	yes
XLOC_022728	XLOC_022728	Rps29	6:91115708-91117085	GM_F344	GM_Lewis	OK	7290.43	10243.1	0.490582	1.65282	0.00215	0.0120062	yes
XLOC_024157	XLOC_024157	Rps28	7:16319717-16334210	GM_F344	GM_Lewis	OK	3250.43	5023.97	0.6282	1.9411	0.0002	0.0015924	yes
XLOC_008981	XLOC_008981	Rps27a	14:110538689-110602190	GM_F344	GM_Lewis	OK	2241.45	3366.99	0.587028	1.90089	0.0004	0.00289278	yes
XLOC_014710	XLOC_014710	Rps27	2:182328292-182454291	GM_F344	GM_Lewis	OK	4631.1	6278.58	0.439082	1.47727	0.0064	0.0291745	yes
XLOC_025326	XLOC_025326	Rps25	8:47370775-47383521	GM_F344	GM_Lewis	OK	1578.8	2678.62	0.762661	2.30256	5e-05	0.000469693	yes
XLOC_010210	XLOC_010210	Rps24	16:43685-49326	GM_F344	GM_Lewis	OK	3388.9	4820.42	0.508343	1.61822	0.00285	0.0151759	yes
XLOC_013518	XLOC_013518	Rps23	2:21046303-21047874	GM_F344	GM_Lewis	OK	2564.37	3911.83	0.60924	2.04214	0.00025	0.0019335	yes
XLOC_017076	XLOC_017076	Rps21	3:169310733-169312242	GM_F344	GM_Lewis	OK	4762.55	8029.19	0.753521	2.50659	5e-05	0.000469693	yes
XLOC_020970	XLOC_020970	Rps20	5:17119796-17120959	GM_F344	GM_Lewis	OK	2143.44	3546.84	0.726608	2.50467	5e-05	0.000469693	yes
XLOC_024555	XLOC_024555	Rps19bp1	7:118541893-118545557	GM_F344	GM_Lewis	OK	88.6804	131.194	0.565012	1.83146	0.0011	0.00680326	yes
XLOC_015457	XLOC_015457	Rps18	20:5083625-5087304	GM_F344	GM_Lewis	OK	2879.71	4531.41	0.654038	2.10671	0.0002	0.0015924	yes
XLOC_002268	XLOC_002268	Rps17	1:137552221-137554887	GM_F344	GM_Lewis	OK	3661.05	7026.06	0.940461	3.01224	5e-05	0.000469693	yes
XLOC_000470	XLOC_000470	Rps16	1:83444203-83465847	GM_F344	GM_Lewis	OK	1929.95	3067.32	0.668417	2.09594	5e-05	0.000469693	yes
XLOC_002540	XLOC_002540	Rps15a	1:176321900-176328731	GM_F344	GM_Lewis	OK	2082.87	3636.3	0.8039	2.69419	5e-05	0.000469693	yes
XLOC_012234	XLOC_012234	Rps14	18:56727646-56732431	GM_F344	GM_Lewis	OK	2977.09	5363.66	0.849315	2.73069	5e-05	0.000469693	yes
XLOC_000065	XLOC_000065	Rps12	1:22264170-22267557	GM_F344	GM_Lewis	OK	3539.15	4965.24	0.488461	1.59626	0.0026	0.0140799	yes
XLOC_015842	XLOC_015842	Rps10	20:5849326-5853893	GM_F344	GM_Lewis	OK	1886	2496.66	0.404671	1.40164	0.01025	0.0424053	yes
XLOC_025407	XLOC_025407	Rpp25	8:61248739-61250120	GM_F344	GM_Lewis	OK	4.49395	8.14778	0.858423	1.58733	0.0035	0.0179761	yes
XLOC_015393	XLOC_015393	Rpp21	20:2106683-2108749	GM_F344	GM_Lewis	OK	97.4933	152.518	0.645607	1.81885	0.00085	0.00545177	yes
XLOC_001165	XLOC_001165	Rplp2	1:201633645-201638061	GM_F344	GM_Lewis	OK	2699.85	3592.66	0.412173	1.40132	0.00845	0.0364838	yes
XLOC_001896	XLOC_001896	Rpl9	1:76274246-76274951	GM_F344	GM_Lewis	OK	356.896	685.919	0.942534	3.2651	5e-05	0.000469693	yes
XLOC_023968	XLOC_023968	Rpl41	7:1839971-1840963	GM_F344	GM_Lewis	OK	9134.69	13361.4	0.548644	1.70018	0.0017	0.00984887	yes
XLOC_027678	XLOC_027678	Rpl39	X:7824656-7828066	GM_F344	GM_Lewis	OK	3005.54	4304.8	0.51832	1.75494	0.0013	0.0078364	yes
XLOC_004433	XLOC_004433	Rpl38	10:104545643-104549279	GM_F344	GM_Lewis	OK	3697.3	5107.57	0.466164	1.62768	0.002	0.0112913	yes
XLOC_013619	XLOC_013619	Rpl37	2:54302354-54304308	GM_F344	GM_Lewis	OK	3863.86	5355.95	0.471098	1.61794	0.00185	0.0105908	yes
XLOC_027992	XLOC_027992	Rpl36a	X:122041846-122044560	GM_F344	GM_Lewis	OK	774.26	1143.34	0.562368	1.96432	0.0002	0.0015924	yes
XLOC_006876	XLOC_006876	Rpl35a	12:6574160-6574576	GM_F344	GM_Lewis	OK	311.59	507.677	0.704261	2.25466	5e-05	0.000469693	yes
XLOC_017279	XLOC_017279	Rpl35	3:18781679-18790952	GM_F344	GM_Lewis	OK	3260.76	4417.75	0.438103	1.48463	0.00615	0.0283184	yes
XLOC_019723	XLOC_019723	Rpl32	4:151941598-151945012	GM_F344	GM_Lewis	OK	2958.19	4082.59	0.464772	1.61749	0.00195	0.0110639	yes
XLOC_000942	XLOC_000942	Rpl27a	1:167115286-167118407	GM_F344	GM_Lewis	OK	1104.9	1499.75	0.440804	1.40927	0.0082	0.0357239	yes
XLOC_006209	XLOC_006209	Rpl24	11:45628841-45634657	GM_F344	GM_Lewis	OK	2079.07	2865.95	0.463073	1.53142	0.00405	0.0202462	yes
XLOC_013726	XLOC_013726	Rpl22l1	2:116168789-116170726	GM_F344	GM_Lewis	OK	459.973	836.785	0.863309	3.02824	5e-05	0.000469693	yes
XLOC_020891	XLOC_020891	Rpl22	5:169557624-169565984	GM_F344	GM_Lewis	OK	1291.21	1797.71	0.47744	1.64134	0.0028	0.0149797	yes
XLOC_012304	XLOC_012304	Rpl17	18:71862996-71866173	GM_F344	GM_Lewis	OK	1902.57	2632.11	0.468266	1.54888	0.00325	0.0169047	yes
XLOC_025742	XLOC_025742	Rpl14	8:125582094-125585424	GM_F344	GM_Lewis	OK	1825.64	2531.72	0.471715	1.56367	0.00355	0.0181977	yes
XLOC_002138	XLOC_002138	Rpl13a	1:95600805-95603614	GM_F344	GM_Lewis	OK	3734.35	5380.33	0.526837	1.66596	0.0022	0.0122597	yes
XLOC_021515	XLOC_021515	Rpl11	5:154826972-154830183	GM_F344	GM_Lewis	OK	1063.33	1467.42	0.464694	1.5725	0.00375	0.0190331	yes
XLOC_005023	XLOC_005023	Rph3al	10:63179747-63328375	GM_F344	GM_Lewis	OK	20.1941	10.9586	-0.881875	-2.31209	5e-05	0.000469693	yes
XLOC_020235	XLOC_020235	Rpesp	5:2516050-2552482	GM_F344	GM_Lewis	OK	53.3144	17.7826	-1.58406	-3.81376	5e-05	0.000469693	yes
XLOC_019258	XLOC_019258	Rpa3	4:33304333-33307365	GM_F344	GM_Lewis	OK	98.6389	172.89	0.809623	2.58947	5e-05	0.000469693	yes
XLOC_015975	XLOC_015975	Ros1	20:30752398-30910604	GM_F344	GM_Lewis	OK	1.49059	0.0413042	-5.17346	-3.39836	5e-05	0.000469693	yes
XLOC_022086	XLOC_022086	Rock2	6:40581240-40688322	GM_F344	GM_Lewis	OK	16.1806	23.6259	0.546106	1.78659	0.0012	0.00731105	yes
XLOC_007768	XLOC_007768	Rnpep	13:48267922-48286295	GM_F344	GM_Lewis	OK	60.6485	42.2438	-0.521734	-1.72519	0.0015	0.00884783	yes
XLOC_026275	XLOC_026275	Rnf7	8:101534826-101543837	GM_F344	GM_Lewis	OK	38.0081	60.176	0.662881	2.08836	0.0001	0.000873465	yes
XLOC_004200	XLOC_004200	Rnf43	10:75955678-76028894	GM_F344	GM_Lewis	OK	37.0343	28.013	-0.402765	-1.35169	0.01075	0.044062	yes
XLOC_021093	XLOC_021093	Rnf38	5:60597695-60660679	GM_F344	GM_Lewis	OK	15.229	9.00404	-0.758176	-2.3538	5e-05	0.000469693	yes
XLOC_017789	XLOC_017789	Rnf24	3:118970488-119063094	GM_F344	GM_Lewis	OK	1.45752	3.856	1.40359	1.81303	0.01025	0.0424053	yes
XLOC_006579	XLOC_006579	Rnf216	12:11850194-11968127	GM_F344	GM_Lewis	OK	4.11764	1.91706	-1.10292	-2.10231	0.00025	0.0019335	yes
XLOC_004491	XLOC_004491	Rnf213	10:108765489-108862936	GM_F344	GM_Lewis	OK	8.71092	2.94665	-1.56375	-4.66026	5e-05	0.000469693	yes
XLOC_020706	XLOC_020706	Rnf19b	5:148218520-148243398	GM_F344	GM_Lewis	OK	25.2893	36.5515	0.531401	1.63745	0.002	0.0112913	yes
XLOC_020801	XLOC_020801	Rnf186	5:157790224-157792928	GM_F344	GM_Lewis	OK	44.7282	25.8165	-0.792892	-2.10518	0.0002	0.0015924	yes
XLOC_014363	XLOC_014363	Rnf180	2:36186009-36253660	GM_F344	GM_Lewis	OK	34.8151	19.0214	-0.872095	-2.52919	5e-05	0.000469693	yes
XLOC_007676	XLOC_007676	Rnf152	13:11306682-11386394	GM_F344	GM_Lewis	OK	0.7586	1.18493	0.643388	1.36727	0.01065	0.0436858	yes
XLOC_003755	XLOC_003755	Rnf145	10:29673701-29720067	GM_F344	GM_Lewis	OK	49.8885	11.8065	-2.07913	-6.60326	5e-05	0.000469693	yes
XLOC_011574	XLOC_011574	Rnf144b	17:23482106-23615443	GM_F344	GM_Lewis	OK	3.19759	1.05929	-1.59388	-3.24894	5e-05	0.000469693	yes
XLOC_028030	XLOC_028030	Rnf128	X:127309081-127367468	GM_F344	GM_Lewis	OK	122.425	81.5204	-0.58667	-2.06449	0.00015	0.0012499	yes
XLOC_012059	XLOC_012059	Rnf125	18:12725969-12751425	GM_F344	GM_Lewis	OK	1.75895	0.937177	-0.908323	-1.79532	0.00075	0.00489914	yes
XLOC_017028	XLOC_017028	Rnf114	3:158650309-158662428	GM_F344	GM_Lewis	OK	50.3023	37.9369	-0.407025	-1.33882	0.01215	0.0484904	yes
XLOC_024668	XLOC_024668	Rnd1	7:137418518-137425590	GM_F344	GM_Lewis	OK	6.10147	12.4672	1.0309	2.33088	5e-05	0.000469693	yes
XLOC_007446	XLOC_007446	Rnasel	13:68819372-68831352	GM_F344	GM_Lewis	OK	16.9017	48.5306	1.52173	5.08473	5e-05	0.000469693	yes
XLOC_009745	XLOC_009745	Rnase9	15:27019250-27022788	GM_F344	GM_Lewis	OK	0.778505	0.0742526	-3.39019	-2.74259	0.0023	0.0127235	yes
XLOC_009328	XLOC_009328	Rnase1l2	15:27183839-27185138	GM_F344	GM_Lewis	OK	1.78061	0.449478	-1.98605	-1.71914	0.0032	0.0166882	yes
XLOC_009753	XLOC_009753	Rnase1	15:27123439-27124991	GM_F344	GM_Lewis	OK	0.981676	0.26298	-1.90029	-1.65115	0.01105	0.0450829	yes
XLOC_019554	XLOC_019554	Rmnd5a	4:104599963-104657021	GM_F344	GM_Lewis	OK	32.791	23.9538	-0.453049	-1.54088	0.0043	0.0211967	yes
XLOC_006182	XLOC_006182	Ripk4	11:37767757-37790029	GM_F344	GM_Lewis	OK	16.893	23.5587	0.479831	1.48798	0.0053	0.025086	yes
XLOC_009880	XLOC_009880	Ripk3	15:33947396-33956351	GM_F344	GM_Lewis	OK	57.4392	186.013	1.6953	5.65916	5e-05	0.000469693	yes
XLOC_011627	XLOC_011627	Ripk1	17:37183581-37216533	GM_F344	GM_Lewis	OK	10.3145	14.4908	0.490465	1.54716	0.0045	0.0219583	yes
XLOC_019767	XLOC_019767	Rimklb	4:158895892-158950642	GM_F344	GM_Lewis	OK	2.22723	1.03107	-1.11111	-1.74655	0.0012	0.00731105	yes
XLOC_013625	XLOC_013625	Rictor	2:55982783-56075809	GM_F344	GM_Lewis	OK	4.80655	2.89383	-0.732021	-1.81122	0.00085	0.00545177	yes
XLOC_001146	XLOC_001146	Ric8a	1:201010733-201043820	GM_F344	GM_Lewis	OK	40.2279	58.3882	0.537479	1.5461	0.0045	0.0219583	yes
XLOC_002780	XLOC_002780	Rhod	1:207000009-207013945	GM_F344	GM_Lewis	OK	12.5165	24.2252	0.952671	2.45694	5e-05	0.000469693	yes
XLOC_014094	XLOC_014094	Rhoc	2:200045707-200075536	GM_F344	GM_Lewis	OK	455.088	635.825	0.482483	1.57888	0.0039	0.0196505	yes
XLOC_014272	XLOC_014272	Rhobtb3	2:2911538-2967625	GM_F344	GM_Lewis	OK	7.45725	3.93525	-0.922187	-2.66654	5e-05	0.000469693	yes
XLOC_009974	XLOC_009974	Rhobtb2	15:50138438-50184399	GM_F344	GM_Lewis	OK	2.75684	1.4853	-0.892259	-1.54191	0.00715	0.0319623	yes
XLOC_015934	XLOC_015934	Rhobtb1	20:20089810-20166069	GM_F344	GM_Lewis	OK	0.988729	2.04696	1.04983	1.5515	0.0051	0.0243419	yes
XLOC_002244	XLOC_002244	Rhcg	1:135361417-135386461	GM_F344	GM_Lewis	OK	3.74553	0.153798	-4.60606	-5.01647	5e-05	0.000469693	yes
XLOC_003726	XLOC_003726	Rhbdf1	10:15653686-15666852	GM_F344	GM_Lewis	OK	19.9864	31.8472	0.672149	2.02488	0.00015	0.0012499	yes
XLOC_020452	XLOC_020452	Rgs3	5:79587991-79709037	GM_F344	GM_Lewis	OK	23.0651	14.2862	-0.691091	-2.00157	0.0001	0.000873465	yes
XLOC_020257	XLOC_020257	Rgs20	5:14737676-14816606	GM_F344	GM_Lewis	OK	0.230973	1.18028	2.35333	2.44814	0.0007	0.00462371	yes
XLOC_008857	XLOC_008857	Rgs12	14:81356619-81451702	GM_F344	GM_Lewis	OK	5.57991	2.51265	-1.15103	-2.38185	5e-05	0.000469693	yes
XLOC_007798	XLOC_007798	Rgs1	13:58121146-58125565	GM_F344	GM_Lewis	OK	1.01188	2.7716	1.45369	2.24152	0.0002	0.0015924	yes
XLOC_028173	XLOC_028173	Rgn	X:13037068-13055058	GM_F344	GM_Lewis	OK	1.5453	0.647424	-1.25511	-1.83205	0.0011	0.00680326	yes
XLOC_000687	XLOC_000687	Rgma	1:128547398-128591304	GM_F344	GM_Lewis	OK	0.972961	0.233882	-2.0566	-2.54055	0.0001	0.000873465	yes
XLOC_015826	XLOC_015826	Rgl2,Tapbp,Zbtb22	20:5100259-5121581	GM_F344	GM_Lewis	OK	118.521	77.586	-0.611275	-1.62858	0.00265	0.0142973	yes
XLOC_017800	XLOC_017800	RGD735140	3:120301113-120347989	GM_F344	GM_Lewis	OK	20.4569	14.5037	-0.496166	-1.61489	0.0031	0.0162679	yes
XLOC_006184	XLOC_006184	RGD735112	11:37809796-37935121	GM_F344	GM_Lewis	OK	3.41996	2.02546	-0.755731	-1.60899	0.00275	0.0147568	yes
XLOC_012901	XLOC_012901	RGD621098	19:35038476-35069269	GM_F344	GM_Lewis	OK	8.12938	4.96582	-0.711112	-1.78813	0.0014	0.00834448	yes
XLOC_016831	XLOC_016831	RGD1566320	3:133155332-133156821	GM_F344	GM_Lewis	OK	54.6136	75.5975	0.469078	1.3853	0.0105	0.0431929	yes
XLOC_026149	XLOC_026149	RGD1566296	8:63925950-64496311	GM_F344	GM_Lewis	OK	1.57208	0.230849	-2.76766	-1.61438	0.00035	0.00258157	yes
XLOC_016670	XLOC_016670	RGD1566202	3:105276538-105282338	GM_F344	GM_Lewis	OK	2139.98	3077.51	0.524164	1.63085	0.00165	0.00959759	yes
XLOC_007785	XLOC_007785	RGD1566099	13:52164822-52170015	GM_F344	GM_Lewis	OK	16.2956	26.214	0.685855	1.43368	0.0076	0.0335503	yes
XLOC_012806	XLOC_012806	RGD1565975	19:15752377-15762475	GM_F344	GM_Lewis	OK	2.4667	5.46639	1.14801	1.44612	0.01035	0.0427192	yes
XLOC_023506	XLOC_023506	RGD1565947	7:30717987-30832672	GM_F344	GM_Lewis	OK	2.07302	0.347617	-2.57616	-3.1265	5e-05	0.000469693	yes
XLOC_006201	XLOC_006201	RGD1565927	11:43763987-44068613	GM_F344	GM_Lewis	OK	21.025	15.1858	-0.469378	-1.49597	0.00605	0.0279549	yes
XLOC_007161	XLOC_007161	RGD1565883	12:43275125-43296077	GM_F344	GM_Lewis	OK	5.0929	1.81291	-1.49018	-2.26614	0.00015	0.0012499	yes
XLOC_007139	XLOC_007139	RGD1565800	12:40428257-40465179	GM_F344	GM_Lewis	OK	32.1443	15.3604	-1.06534	-3.2692	5e-05	0.000469693	yes
XLOC_019468	XLOC_019468	RGD1565690	4:88366106-88463039	GM_F344	GM_Lewis	OK	1.75095	0.413289	-2.08292	-4.87114	5e-05	0.000469693	yes
XLOC_009431	XLOC_009431	RGD1565688	15:34007746-34045813	GM_F344	GM_Lewis	OK	6.36874	3.20281	-0.991672	-1.84854	0.0008	0.00518535	yes
XLOC_026174	XLOC_026174	RGD1565496	8:69243484-69264895	GM_F344	GM_Lewis	OK	64.7683	38.1806	-0.762449	-2.55363	5e-05	0.000469693	yes
XLOC_003634	XLOC_003634	RGD1565486	10:10377433-10381011	GM_F344	GM_Lewis	OK	11.3172	7.51122	-0.591393	-1.53066	0.00495	0.023754	yes
XLOC_007014	XLOC_007014	RGD1565457	12:21668169-21695551	GM_F344	GM_Lewis	OK	1.69426	5.9269	1.80663	2.95688	5e-05	0.000469693	yes
XLOC_027079	XLOC_027079	RGD1565421,Sult1c2a	9:1030260-1297228	GM_F344	GM_Lewis	OK	5.47081	17.5923	1.68512	4.12938	5e-05	0.000469693	yes
XLOC_026192	XLOC_026192	RGD1565416	8:71528953-71964142	GM_F344	GM_Lewis	OK	0.841802	0.345599	-1.28438	-2.37705	5e-05	0.000469693	yes
XLOC_001027	XLOC_001027	RGD1565363	1:185843371-185850016	GM_F344	GM_Lewis	OK	228.985	395.049	0.786778	2.50637	5e-05	0.000469693	yes
XLOC_021102	XLOC_021102	RGD1565350	5:61982052-62091350	GM_F344	GM_Lewis	OK	30.774	43.3416	0.494041	1.38736	0.01065	0.0436858	yes
XLOC_016401	XLOC_016401	RGD1565257	3:52034447-52194011	GM_F344	GM_Lewis	OK	11.3353	7.5653	-0.583348	-1.70918	0.0021	0.0117849	yes
XLOC_018758	XLOC_018758	RGD1565252	4:100121512-100124608	GM_F344	GM_Lewis	OK	0.372102	2.48141	2.73739	2.24827	0.00385	0.0194601	yes
XLOC_009946	XLOC_009946	RGD1565212	15:43236117-43253214	GM_F344	GM_Lewis	OK	1.26026	2.55181	1.0178	1.43682	0.009	0.0383493	yes
XLOC_003636	XLOC_003636	RGD1565166	10:10476013-10485324	GM_F344	GM_Lewis	OK	51.6395	27.8963	-0.888398	-2.66925	5e-05	0.000469693	yes
XLOC_014656	XLOC_014656	RGD1565157	2:177242727-177244194	GM_F344	GM_Lewis	OK	68.2266	121.075	0.827493	2.7418	5e-05	0.000469693	yes
XLOC_004693	XLOC_004693	RGD1564984	10:17016460-17048355	GM_F344	GM_Lewis	OK	0.468654	1.33071	1.50561	2.34549	5e-05	0.000469693	yes
XLOC_002887	XLOC_002887	RGD1564983	1:212942187-212944046	GM_F344	GM_Lewis	OK	0.476535	0.136928	-1.79916	-1.26895	0.01215	0.0484904	yes
XLOC_000558	XLOC_000558	RGD1564982	1:93838105-93848686	GM_F344	GM_Lewis	OK	8.33957	16.1184	0.950664	2.55703	5e-05	0.000469693	yes
XLOC_021437	XLOC_021437	RGD1564943	5:148307992-148350172	GM_F344	GM_Lewis	OK	3.32441	1.02428	-1.69849	-3.25922	5e-05	0.000469693	yes
XLOC_020644	XLOC_020644	RGD1564921	5:139959364-139969320	GM_F344	GM_Lewis	OK	91.385	147.168	0.687436	2.00987	0.0001	0.000873465	yes
XLOC_022201	XLOC_022201	RGD1564906	6:90950761-90960535	GM_F344	GM_Lewis	OK	7.13518	41.5651	2.54235	5.66749	5e-05	0.000469693	yes
XLOC_027855	XLOC_027855	RGD1564799	X:67522288-67549061	GM_F344	GM_Lewis	OK	2.68663	0.350343	-2.93896	-5.07744	5e-05	0.000469693	yes
XLOC_028439	XLOC_028439	RGD1564704	X:96922169-96923063	GM_F344	GM_Lewis	OK	8.66007	0.607463	-3.83351	-5.14229	5e-05	0.000469693	yes
XLOC_018668	XLOC_018668	RGD1564419	4:80542416-80570281	GM_F344	GM_Lewis	OK	22.654	6.68064	-1.76171	-2.52458	5e-05	0.000469693	yes
XLOC_007509	XLOC_007509	RGD1564387	13:82658734-82753843	GM_F344	GM_Lewis	OK	2.68847	11.064	2.04102	4.10668	5e-05	0.000469693	yes
XLOC_001940	XLOC_001940	RGD1564357	1:79242060-79263517	GM_F344	GM_Lewis	OK	133.336	258.595	0.955624	3.14931	5e-05	0.000469693	yes
XLOC_012404	XLOC_012404	RGD1564290	18:25059319-25059931	GM_F344	GM_Lewis	OK	176.611	285.875	0.694813	2.2313	5e-05	0.000469693	yes
XLOC_001598	XLOC_001598	RGD1564259	1:5001132-5136078	GM_F344	GM_Lewis	OK	0.232666	0.566565	1.28398	1.88712	0.00165	0.00959759	yes
XLOC_008928	XLOC_008928	RGD1564174	14:88998952-89410326	GM_F344	GM_Lewis	OK	15.7113	5.76736	-1.44582	-4.29152	5e-05	0.000469693	yes
XLOC_027918	XLOC_027918	RGD1564117	X:89918849-90152016	GM_F344	GM_Lewis	OK	0.640645	0.198241	-1.69227	-2.55242	5e-05	0.000469693	yes
XLOC_013160	XLOC_013160	RGD1564093	19:24781363-24784781	GM_F344	GM_Lewis	OK	226.049	304.898	0.43169	1.49371	0.00545	0.0256664	yes
XLOC_020836	XLOC_020836	RGD1564061	5:162318652-162334453	GM_F344	GM_Lewis	OK	0.906131	0.363689	-1.31701	-1.87025	0.0007	0.00462371	yes
XLOC_019360	XLOC_019360	RGD1563986	4:67956952-67988719	GM_F344	GM_Lewis	OK	9.3598	3.79796	-1.30125	-3.87263	5e-05	0.000469693	yes
XLOC_006033	XLOC_006033	RGD1563956	11:82399040-82399514	GM_F344	GM_Lewis	OK	2.60925	0.807893	-1.6914	-1.63132	0.00475	0.0229672	yes
XLOC_026984	XLOC_026984	RGD1563955	9:85988859-85993978	GM_F344	GM_Lewis	OK	0.266094	1.22298	2.20039	2.27838	0.00045	0.00320063	yes
XLOC_006108	XLOC_006108	RGD1563888	11:17443186-17476640	GM_F344	GM_Lewis	OK	3.00081	5.01841	0.741881	2.03703	0.00035	0.00258157	yes
XLOC_017967	XLOC_017967	RGD1563818	3:155279790-155282045	GM_F344	GM_Lewis	OK	0.442912	0	#NAME?	#NAME?	5e-05	0.000469693	yes
XLOC_027419	XLOC_027419	RGD1563692	9:92427930-92437505	GM_F344	GM_Lewis	OK	24.8173	53.4826	1.10772	3.45528	5e-05	0.000469693	yes
XLOC_018475	XLOC_018475	RGD1563612	4:33531085-33660017	GM_F344	GM_Lewis	OK	7.22397	4.80919	-0.586996	-1.72451	0.0013	0.0078364	yes
XLOC_019528	XLOC_019528	RGD1563602	4:102497624-102498117	GM_F344	GM_Lewis	OK	0.33893	3.77547	3.4776	2.67793	0.0066	0.0299661	yes
XLOC_020865	XLOC_020865	RGD1563533	5:165881939-166032475	GM_F344	GM_Lewis	OK	22.6756	10.1485	-1.15988	-3.28637	5e-05	0.000469693	yes
XLOC_004006	XLOC_004006	RGD1563438	10:56678859-56680351	GM_F344	GM_Lewis	OK	91.1125	154.803	0.764715	2.39151	5e-05	0.000469693	yes
XLOC_011450	XLOC_011450	RGD1563437	17:94757331-94771812	GM_F344	GM_Lewis	OK	19.4035	14.1099	-0.459612	-1.49255	0.00535	0.0252926	yes
XLOC_017941	XLOC_017941	RGD1563354	3:148911548-148936434	GM_F344	GM_Lewis	OK	0.39045	0.125615	-1.63613	-1.78767	0.0026	0.0140799	yes
XLOC_017400	XLOC_017400	RGD1563348	3:67877680-67879192	GM_F344	GM_Lewis	OK	108.119	193.696	0.84117	2.60427	5e-05	0.000469693	yes
XLOC_022118	XLOC_022118	RGD1563296	6:49509728-50227103	GM_F344	GM_Lewis	OK	13.2564	6.5248	-1.02268	-1.54443	0.0048	0.0231598	yes
XLOC_003979	XLOC_003979	RGD1563106	10:55768181-55788840	GM_F344	GM_Lewis	OK	8.33886	5.37134	-0.634568	-1.70958	0.0016	0.00934428	yes
XLOC_019233	XLOC_019233	RGD1563091	4:27975917-27996056	GM_F344	GM_Lewis	OK	13.3744	3.69018	-1.85771	-5.03956	5e-05	0.000469693	yes
XLOC_002100	XLOC_002100	RGD1563073	1:94060421-94071181	GM_F344	GM_Lewis	OK	0.93732	1.69428	0.854057	1.52552	0.00465	0.0225728	yes
XLOC_012045	XLOC_012045	RGD1562997	18:6071847-6168861	GM_F344	GM_Lewis	OK	3.77952	2.48434	-0.605339	-1.38583	0.01005	0.0417405	yes
XLOC_020321	XLOC_020321	RGD1562865	5:48611804-48881943	GM_F344	GM_Lewis	OK	0.406647	0.0353961	-3.52211	-2.93029	0.00045	0.00320062	yes
XLOC_008412	XLOC_008412	RGD1562860	14:62523391-62631595	GM_F344	GM_Lewis	OK	18.384	5.41409	-1.76366	-4.52986	5e-05	0.000469693	yes
XLOC_004611	XLOC_004611	RGD1562673	10:13189372-13214345	GM_F344	GM_Lewis	OK	3.53085	1.11563	-1.66216	-2.06943	0.0001	0.000873465	yes
XLOC_001242	XLOC_001242	RGD1562657	1:208213947-208217984	GM_F344	GM_Lewis	OK	7.28025	11.117	0.610712	1.62813	0.00305	0.0160637	yes
XLOC_025449	XLOC_025449	RGD1562639	8:69084584-69171061	GM_F344	GM_Lewis	OK	0.714319	0.403131	-0.825321	-1.52657	0.0048	0.0231598	yes
XLOC_005148	XLOC_005148	RGD1562626	10:79039703-79096554	GM_F344	GM_Lewis	OK	24.4452	39.6081	0.696241	1.96873	0.0003	0.00226093	yes
XLOC_022785	XLOC_022785	RGD1562622	6:101599677-101644450	GM_F344	GM_Lewis	OK	34.2909	155.362	2.17973	7.00709	5e-05	0.000469693	yes
XLOC_007350	XLOC_007350	RGD1562617	13:44611890-44638362	GM_F344	GM_Lewis	OK	3.41647	2.06618	-0.725545	-1.47923	0.00575	0.0268176	yes
XLOC_012433	XLOC_012433	RGD1562552	18:28355028-28357171	GM_F344	GM_Lewis	OK	66.8159	191.366	1.51808	4.95997	5e-05	0.000469693	yes
XLOC_016818	XLOC_016818	RGD1562551	3:127870912-127932278	GM_F344	GM_Lewis	OK	2.94428	22.1699	2.91262	4.81692	5e-05	0.000469693	yes
XLOC_013606	XLOC_013606	RGD1562550	2:51667164-51675126	GM_F344	GM_Lewis	OK	1.26708	0.407428	-1.63689	-1.65141	0.00245	0.0134228	yes
XLOC_027073	XLOC_027073	RGD1562392	9:621112-720766	GM_F344	GM_Lewis	OK	2.74872	19.3845	2.81807	3.0895	0.0001	0.000873465	yes
XLOC_027074	XLOC_027074	RGD1562392	9:621112-720766	GM_F344	GM_Lewis	OK	0.599611	3.08077	2.36119	1.64435	0.00335	0.0173455	yes
XLOC_014087	XLOC_014087	RGD1562344	2:199054766-199059886	GM_F344	GM_Lewis	OK	87.9939	175.948	0.999674	3.31248	5e-05	0.000469693	yes
XLOC_006031	XLOC_006031	RGD1562339	11:81572763-81629759	GM_F344	GM_Lewis	OK	4.13002	1.48808	-1.47269	-3.28788	5e-05	0.000469693	yes
XLOC_017706	XLOC_017706	RGD1562326	3:107632647-107747165	GM_F344	GM_Lewis	OK	9.49588	6.73378	-0.495886	-1.38831	0.00975	0.0406961	yes
XLOC_021977	XLOC_021977	RGD1562284	6:1845424-1878423	GM_F344	GM_Lewis	OK	0.945746	0.350832	-1.43067	-1.79237	0.0018	0.0103455	yes
XLOC_027045	XLOC_027045	RGD1562136	9:97216276-97236252	GM_F344	GM_Lewis	OK	28.8677	46.3388	0.682765	2.27509	5e-05	0.000469693	yes
XLOC_024275	XLOC_024275	RGD1562127	7:56094198-56217131	GM_F344	GM_Lewis	OK	0.252153	2.53122	3.32746	3.56441	5e-05	0.000469693	yes
XLOC_013979	XLOC_013979	RGD1562059	2:189315150-189321030	GM_F344	GM_Lewis	OK	3.01941	0.691689	-2.12607	-2.62922	5e-05	0.000469693	yes
XLOC_027963	XLOC_027963	RGD1561958	X:101069459-101133130	GM_F344	GM_Lewis	OK	0.404806	0	#NAME?	#NAME?	0.00855	0.0368357	yes
XLOC_010015	XLOC_010015	RGD1561955	15:59719008-59883806	GM_F344	GM_Lewis	OK	1.0285	0.584125	-0.816193	-1.93481	0.0003	0.00226093	yes
XLOC_013723	XLOC_013723	RGD1561817	2:115599465-116012912	GM_F344	GM_Lewis	OK	1.18506	1.85596	0.647205	1.66518	0.00195	0.0110639	yes
XLOC_023578	XLOC_023578	RGD1561648	7:60957008-61009152	GM_F344	GM_Lewis	OK	0.400793	0.0582714	-2.782	-2.23926	0.0028	0.0149797	yes
XLOC_011484	XLOC_011484	RGD1561537	17:6747581-6846582	GM_F344	GM_Lewis	OK	7.23968	4.47666	-0.693504	-2.07858	5e-05	0.000469693	yes
XLOC_013731	XLOC_013731	RGD1561499	2:117112063-117145557	GM_F344	GM_Lewis	OK	4.6925	0.821372	-2.51425	-5.07852	5e-05	0.000469693	yes
XLOC_002328	XLOC_002328	RGD1561459	1:154783836-154817261	GM_F344	GM_Lewis	OK	19.7621	63.4851	1.68368	4.07314	5e-05	0.000469693	yes
XLOC_018666	XLOC_018666	RGD1561431	4:80468986-80518814	GM_F344	GM_Lewis	OK	4.11825	15.3473	1.89789	2.00538	0.00535	0.0252926	yes
XLOC_016420	XLOC_016420	RGD1561394	3:54752855-54915220	GM_F344	GM_Lewis	OK	20.6186	14.1524	-0.542897	-1.40416	0.00895	0.0381771	yes
XLOC_008305	XLOC_008305	RGD1561381	14:21105760-21106259	GM_F344	GM_Lewis	OK	9.95983	23.1169	1.21475	1.9398	0.00085	0.00545177	yes
XLOC_017100	XLOC_017100	RGD1561282	3:170806012-170808611	GM_F344	GM_Lewis	OK	4.68776	0.397965	-3.55819	-3.60303	5e-05	0.000469693	yes
XLOC_021458	XLOC_021458	RGD1561205	5:149693939-149734122	GM_F344	GM_Lewis	OK	8.67464	13.3176	0.618459	1.47024	0.00695	0.0311733	yes
XLOC_003669	XLOC_003669	RGD1561157	10:13006184-13008667	GM_F344	GM_Lewis	OK	12.6911	6.41979	-0.983216	-2.39296	5e-05	0.000469693	yes
XLOC_022808	XLOC_022808	RGD1561115	6:104520227-104529063	GM_F344	GM_Lewis	OK	4.75435	0.674827	-2.81666	-2.595	5e-05	0.000469693	yes
XLOC_001690	XLOC_001690	RGD1561108	1:33797225-33798759	GM_F344	GM_Lewis	OK	33.0063	23.3697	-0.498099	-1.58549	0.0025	0.0136404	yes
XLOC_020743	XLOC_020743	RGD1561016	5:152349540-152365981	GM_F344	GM_Lewis	OK	0.329765	0.721464	1.12949	1.51393	0.0048	0.0231598	yes
XLOC_022365	XLOC_022365	RGD1560932	6:127800834-127884950	GM_F344	GM_Lewis	OK	0.659159	0.133822	-2.30031	-2.27115	0.00025	0.0019335	yes
XLOC_022120	XLOC_022120	RGD1560812	6:50620372-50628058	GM_F344	GM_Lewis	OK	8.4021	47.0728	2.48607	2.23031	0.00015	0.0012499	yes
XLOC_025582	XLOC_025582	RGD1560736	8:99736727-100324858	GM_F344	GM_Lewis	OK	0.733916	0.14164	-2.37338	-2.01099	0.00225	0.0124815	yes
XLOC_027224	XLOC_027224	RGD1560724	9:38842635-38902600	GM_F344	GM_Lewis	OK	1.99307	10.3458	2.37599	3.67166	5e-05	0.000469693	yes
XLOC_011414	XLOC_011414	RGD1560691	17:83649577-84063418	GM_F344	GM_Lewis	OK	11.0693	4.45226	-1.31396	-4.0007	5e-05	0.000469693	yes
XLOC_012523	XLOC_012523	RGD1560471	18:57473009-57524775	GM_F344	GM_Lewis	OK	1.75103	0.849086	-1.04422	-2.01003	0.0004	0.00289278	yes
XLOC_006233	XLOC_006233	RGD1560175	11:58035112-58095559	GM_F344	GM_Lewis	OK	3.40161	1.39916	-1.28166	-3.65118	5e-05	0.000469693	yes
XLOC_011798	XLOC_011798	RGD1560155	17:71433962-71825292	GM_F344	GM_Lewis	OK	4.57756	2.08993	-1.13112	-2.82699	5e-05	0.000469693	yes
XLOC_000203	XLOC_000203	RGD1560046	1:59634296-59883917	GM_F344	GM_Lewis	OK	4.20224	8.21796	0.96762	1.61655	0.00445	0.0217811	yes
XLOC_017612	XLOC_017612	RGD1560017	3:90223234-90223856	GM_F344	GM_Lewis	OK	57.4972	81.3399	0.50047	1.45977	0.00845	0.0364838	yes
XLOC_025433	XLOC_025433	RGD1560011	8:64730564-65118809	GM_F344	GM_Lewis	OK	17.9642	12.783	-0.490895	-1.55876	0.00395	0.0198584	yes
XLOC_009299	XLOC_009299	RGD1559923	15:25154771-25174849	GM_F344	GM_Lewis	OK	23.8544	16.6082	-0.522363	-1.78771	0.0013	0.0078364	yes
XLOC_022691	XLOC_022691	RGD1559724	6:74875242-74893636	GM_F344	GM_Lewis	OK	1.48583	0.25314	-2.55326	-2.49315	5e-05	0.000469693	yes
XLOC_004745	XLOC_004745	RGD1559575	10:34144700-34176440	GM_F344	GM_Lewis	OK	53.8097	30.7122	-0.809053	-2.46346	5e-05	0.000469693	yes
XLOC_012472	XLOC_012472	RGD1559536	18:37786653-37790287	GM_F344	GM_Lewis	OK	7.74708	0	#NAME?	#NAME?	0.00725	0.0322645	yes
XLOC_008322	XLOC_008322	RGD1559459	14:22760519-22789128	GM_F344	GM_Lewis	OK	10.6097	7.34505	-0.530538	-1.61479	0.00245	0.0134228	yes
XLOC_005976	XLOC_005976	RGD1311861	11:70371194-70387026	GM_F344	GM_Lewis	OK	5.92427	3.83378	-0.627869	-1.75484	0.0009	0.00574471	yes
XLOC_016944	XLOC_016944	RGD1311678	3:146716931-146793900	GM_F344	GM_Lewis	OK	34.963	25.5362	-0.453284	-1.50184	0.0049	0.0235496	yes
XLOC_002993	XLOC_002993	RGD1311595	1:233431452-233515103	GM_F344	GM_Lewis	OK	1.88517	1.18811	-0.666026	-1.53461	0.00485	0.0233656	yes
XLOC_005120	XLOC_005120	RGD1311564	10:75206985-75264054	GM_F344	GM_Lewis	OK	3.9416	2.4283	-0.698838	-1.707	0.0018	0.0103455	yes
XLOC_003124	XLOC_003124	RGD1311558	1:265492016-265597362	GM_F344	GM_Lewis	OK	21.8215	11.8801	-0.877196	-2.80021	5e-05	0.000469693	yes
XLOC_002834	XLOC_002834	RGD1311475	1:209520158-209536247	GM_F344	GM_Lewis	OK	7.34205	4.08615	-0.845442	-2.0973	0.00035	0.00258157	yes
XLOC_005426	XLOC_005426	RGD1311422	10:105424826-105448165	GM_F344	GM_Lewis	OK	57.8643	16.1877	-1.83778	-5.77855	5e-05	0.000469693	yes
XLOC_001372	XLOC_001372	RGD1311350	1:220442873-220727179	GM_F344	GM_Lewis	OK	0.627807	1.26707	1.0131	1.61428	0.00415	0.0206231	yes
XLOC_008357	XLOC_008357	RGD1311309	14:37398868-37596164	GM_F344	GM_Lewis	OK	7.7006	5.16472	-0.576283	-1.62661	0.0009	0.00574471	yes
XLOC_025377	XLOC_025377	RGD1311251	8:56859590-56888593	GM_F344	GM_Lewis	OK	13.4745	7.46021	-0.852939	-1.96806	0.0004	0.00289278	yes
XLOC_021075	XLOC_021075	RGD1311249	5:59523080-59536423	GM_F344	GM_Lewis	OK	15.4972	30.4705	0.975407	2.96904	5e-05	0.000469693	yes
XLOC_026227	XLOC_026227	RGD1311103	8:83342295-83343423	GM_F344	GM_Lewis	OK	65.1314	0.369264	-7.46256	-8.38336	5e-05	0.000469693	yes
XLOC_018732	XLOC_018732	RGD1311080	4:95313452-95350122	GM_F344	GM_Lewis	OK	0.336071	0.692614	1.04329	1.43581	0.0115	0.0465138	yes
XLOC_021670	XLOC_021670	RGD1311019	5:173050658-173063784	GM_F344	GM_Lewis	OK	8.23923	13.0672	0.665371	1.5143	0.0062	0.0284992	yes
XLOC_008764	XLOC_008764	RGD1310958	14:37160285-37206966	GM_F344	GM_Lewis	OK	51.8225	76.8823	0.569073	1.92158	0.00055	0.00377536	yes
XLOC_007777	XLOC_007777	RGD1310950	13:49309222-49388931	GM_F344	GM_Lewis	OK	4.73794	1.10273	-2.10318	-4.75082	5e-05	0.000469693	yes
XLOC_027211	XLOC_027211	RGD1310819	9:36545452-36660900	GM_F344	GM_Lewis	OK	19.9976	5.56216	-1.84611	-3.39509	5e-05	0.000469693	yes
XLOC_010452	XLOC_010452	RGD1310810	16:70462966-70473463	GM_F344	GM_Lewis	OK	16.5181	8.51338	-0.956246	-2.71988	5e-05	0.000469693	yes
XLOC_002654	XLOC_002654	RGD1310799	1:192180079-192282516	GM_F344	GM_Lewis	OK	3.94049	1.80706	-1.12473	-2.47833	5e-05	0.000469693	yes
XLOC_008018	XLOC_008018	RGD1310587	13:100875931-100885668	GM_F344	GM_Lewis	OK	12.2681	4.6776	-1.39107	-3.56977	5e-05	0.000469693	yes
XLOC_025796	XLOC_025796	RGD1310444	8:11151050-11180463	GM_F344	GM_Lewis	OK	13.4597	21.9309	0.704323	2.26464	5e-05	0.000469693	yes
XLOC_005078	XLOC_005078	RGD1310429	10:68583807-68600561	GM_F344	GM_Lewis	OK	2.74578	1.78124	-0.624332	-1.45372	0.0079	0.0346539	yes
XLOC_002084	XLOC_002084	RGD1310358	1:90430168-90490153	GM_F344	GM_Lewis	OK	17.2444	11.7933	-0.548159	-1.71329	0.00175	0.0100982	yes
XLOC_012428	XLOC_012428	RGD1310251	18:28261740-28263802	GM_F344	GM_Lewis	OK	0.202235	0.932797	2.20553	1.84617	0.0087	0.0373004	yes
XLOC_011202	XLOC_011202	RGD1310224	17:36252911-36297519	GM_F344	GM_Lewis	OK	58.667	89.4757	0.608947	1.95167	0.0003	0.00226093	yes
XLOC_014891	XLOC_014891	RGD1310209	2:204016339-204109329	GM_F344	GM_Lewis	OK	7.04731	1.48755	-2.24413	-4.79886	5e-05	0.000469693	yes
XLOC_004186	XLOC_004186	RGD1310166	10:73442667-73453902	GM_F344	GM_Lewis	OK	1.6396	0.436913	-1.90793	-1.43161	0.0041	0.020432	yes
XLOC_009723	XLOC_009723	RGD1310110	15:25680072-25781133	GM_F344	GM_Lewis	OK	192.051	2.77424	-6.11325	-12.309	5e-05	0.000469693	yes
XLOC_003733	XLOC_003733	RGD1309926	10:17184255-17269813	GM_F344	GM_Lewis	OK	2.09685	3.59577	0.778075	1.9198	0.00065	0.0043366	yes
XLOC_025560	XLOC_025560	RGD1309873	8:92385843-92445027	GM_F344	GM_Lewis	OK	0.703041	0.177013	-1.98975	-2.0447	5e-05	0.000469693	yes
XLOC_000960	XLOC_000960	RGD1309847	1:170752113-170758437	GM_F344	GM_Lewis	OK	27.0906	5.05127	-2.42307	-5.24778	5e-05	0.000469693	yes
XLOC_021056	XLOC_021056	RGD1309821	5:58914496-58923309	GM_F344	GM_Lewis	OK	2.80073	6.41097	1.19474	2.7442	5e-05	0.000469693	yes
XLOC_025505	XLOC_025505	RGD1309784	8:77877418-77892202	GM_F344	GM_Lewis	OK	109.528	70.4959	-0.635683	-2.13704	5e-05	0.000469693	yes
XLOC_001590	XLOC_001590	RGD1309759	1:2438822-2455845	GM_F344	GM_Lewis	OK	87.2009	61.3376	-0.507571	-1.71721	0.00155	0.00909227	yes
XLOC_007492	XLOC_007492	RGD1309708	13:80040170-80053828	GM_F344	GM_Lewis	OK	6.4084	3.93773	-0.7026	-1.52782	0.0047	0.0227669	yes
XLOC_006560	XLOC_006560	RGD1309707	12:9950102-10042483	GM_F344	GM_Lewis	OK	13.7647	21.5905	0.649424	2.11373	0.0002	0.0015924	yes
XLOC_022464	XLOC_022464	RGD1309696	6:137756208-137802756	GM_F344	GM_Lewis	OK	5.45298	0.485416	-3.48975	-2.76545	0.00055	0.00377536	yes
XLOC_022938	XLOC_022938	RGD1309696	6:137756208-137802756	GM_F344	GM_Lewis	OK	0.65766	0.0812757	-3.01645	-4.04607	5e-05	0.000469693	yes
XLOC_013309	XLOC_013309	RGD1309651	19:50963264-50989667	GM_F344	GM_Lewis	OK	4.09033	0.713708	-2.51881	-2.901	5e-05	0.000469693	yes
XLOC_019145	XLOC_019145	RGD1309621	4:186780161-186789648	GM_F344	GM_Lewis	OK	11.6427	19.3284	0.731299	1.56909	0.0043	0.0211967	yes
XLOC_027470	XLOC_027470	RGD1309537	9:110190029-110197715	GM_F344	GM_Lewis	OK	589.685	914.026	0.632289	2.21734	5e-05	0.000469693	yes
XLOC_025809	XLOC_025809	RGD1309534	8:12084955-12106984	GM_F344	GM_Lewis	OK	11.8927	6.56979	-0.856161	-2.25121	5e-05	0.000469693	yes
XLOC_022328	XLOC_022328	RGD1309492	6:111075233-111098352	GM_F344	GM_Lewis	OK	14.3334	8.69266	-0.72151	-2.21374	5e-05	0.000469693	yes
XLOC_024350	XLOC_024350	RGD1309483	7:72015323-72070732	GM_F344	GM_Lewis	OK	0.0624829	0.468209	2.90562	2.1715	0.0032	0.0166882	yes
XLOC_013794	XLOC_013794	RGD1309403	2:142403905-142423298	GM_F344	GM_Lewis	OK	9.91847	5.10257	-0.958894	-2.49847	5e-05	0.000469693	yes
XLOC_001142	XLOC_001142	RGD1309350	1:200985012-200988486	GM_F344	GM_Lewis	OK	24.4858	12.3593	-0.98635	-2.07764	0.0003	0.00226093	yes
XLOC_004393	XLOC_004393	RGD1309285	10:94992106-95323954	GM_F344	GM_Lewis	OK	0.734387	0.415487	-0.821738	-1.62173	0.00255	0.0138516	yes
XLOC_020986	XLOC_020986	RGD1309085	5:24893553-24918278	GM_F344	GM_Lewis	OK	24.3941	6.64544	-1.87609	-3.57414	5e-05	0.000469693	yes
XLOC_026269	XLOC_026269	RGD1309079	8:99571923-99591067	GM_F344	GM_Lewis	OK	3.55788	7.11844	1.00054	2.69714	5e-05	0.000469693	yes
XLOC_022250	XLOC_022250	RGD1309051	6:99010711-99028528	GM_F344	GM_Lewis	OK	3.94682	8.30146	1.07268	2.13118	0.00025	0.0019335	yes
XLOC_017866	XLOC_017866	RGD1308874	3:141203218-141245928	GM_F344	GM_Lewis	OK	21.8198	14.0797	-0.63202	-1.91681	0.00065	0.0043366	yes
XLOC_007807	XLOC_007807	RGD1308695	13:66242273-66300814	GM_F344	GM_Lewis	OK	3.89158	6.01775	0.628868	1.57255	0.00395	0.0198584	yes
XLOC_017080	XLOC_017080	RGD1308612	3:169673675-169677188	GM_F344	GM_Lewis	OK	29.476	41.92	0.508097	1.54431	0.00495	0.023754	yes
XLOC_027456	XLOC_027456	RGD1308319	9:105453300-105574076	GM_F344	GM_Lewis	OK	2.06828	5.82584	1.49404	2.23533	0.0002	0.0015924	yes
XLOC_021646	XLOC_021646	RGD1308251	5:171675006-171706850	GM_F344	GM_Lewis	OK	18.1472	27.9803	0.624663	1.38722	0.0106	0.0435144	yes
XLOC_013195	XLOC_013195	RGD1308221	19:26571489-26672935	GM_F344	GM_Lewis	OK	8.86444	5.82461	-0.605867	-1.80683	0.00095	0.00602284	yes
XLOC_017121	XLOC_017121	RGD1308019	3:3350807-3357318	GM_F344	GM_Lewis	OK	15.7548	9.29187	-0.761749	-2.07874	0.00015	0.0012499	yes
XLOC_012769	XLOC_012769	RGD1308009	19:9712023-9803431	GM_F344	GM_Lewis	OK	19.0962	14.3159	-0.415664	-1.41214	0.0091	0.038672	yes
XLOC_024055	XLOC_024055	RGD1307722	7:9829669-9838354	GM_F344	GM_Lewis	OK	16.2235	8.76892	-0.887611	-2.22032	5e-05	0.000469693	yes
XLOC_005805	XLOC_005805	RGD1307569	11:30818005-30891893	GM_F344	GM_Lewis	OK	7.45093	4.19784	-0.827774	-1.35158	0.0126	0.0498369	yes
XLOC_002974	XLOC_002974	RGD1307524	1:227335476-227410712	GM_F344	GM_Lewis	OK	2.47327	0.753504	-1.71473	-2.25328	0.00015	0.0012499	yes
XLOC_006871	XLOC_006871	RGD1307396	12:6104302-6126628	GM_F344	GM_Lewis	OK	0.175792	1.29604	2.88217	3.58244	5e-05	0.000469693	yes
XLOC_026251	XLOC_026251	RGD1307365	8:92448231-92506905	GM_F344	GM_Lewis	OK	2.62226	1.6489	-0.669304	-1.39395	0.0113	0.0458446	yes
XLOC_010723	XLOC_010723	RGD1307325	16:49366646-49405800	GM_F344	GM_Lewis	OK	3.73222	2.50832	-0.573312	-1.4734	0.00605	0.0279549	yes
XLOC_011158	XLOC_011158	RGD1307284	17:21461979-21600361	GM_F344	GM_Lewis	OK	1.0326	0.25264	-2.03113	-2.84326	5e-05	0.000469693	yes
XLOC_015474	XLOC_015474	RGD1307264	20:6067566-6112482	GM_F344	GM_Lewis	OK	2.27148	1.22684	-0.888679	-2.01367	0.00025	0.0019335	yes
XLOC_021121	XLOC_021121	RGD1307218	5:66324050-66342378	GM_F344	GM_Lewis	OK	35.8967	52.3561	0.544504	1.64361	0.00285	0.0151759	yes
XLOC_005490	XLOC_005490	RGD1307119	10:110047035-110054106	GM_F344	GM_Lewis	OK	16.8289	6.52415	-1.36708	-3.05761	5e-05	0.000469693	yes
XLOC_001665	XLOC_001665	RGD1306962	1:22201423-22256219	GM_F344	GM_Lewis	OK	11.4969	16.2825	0.502075	1.43089	0.00855	0.0368357	yes
XLOC_016704	XLOC_016704	RGD1306924	3:107959639-108071156	GM_F344	GM_Lewis	OK	10.5154	5.80299	-0.85764	-1.87505	0.00065	0.0043366	yes
XLOC_015833	XLOC_015833	RGD1306917	20:5357999-5369728	GM_F344	GM_Lewis	OK	115.872	166.693	0.524655	1.55952	0.00385	0.0194601	yes
XLOC_017805	XLOC_017805	RGD1306816	3:120697389-120744289	GM_F344	GM_Lewis	OK	26.4544	51.5376	0.96212	3.2935	5e-05	0.000469693	yes
XLOC_013631	XLOC_013631	RGD1306809	2:58725460-58767746	GM_F344	GM_Lewis	OK	0.542464	1.59145	1.55274	2.55686	5e-05	0.000469693	yes
XLOC_015567	XLOC_015567	RGD1306739	20:20863325-20981969	GM_F344	GM_Lewis	OK	3.02378	0.98197	-1.6226	-1.952	0.0017	0.00984887	yes
XLOC_011338	XLOC_011338	RGD1306613	17:54911842-54918413	GM_F344	GM_Lewis	OK	10.4375	6.813	-0.615419	-1.84959	0.00065	0.0043366	yes
XLOC_014107	XLOC_014107	RGD1306520	2:202059868-202157688	GM_F344	GM_Lewis	OK	5.06151	7.72126	0.609268	1.70396	0.00195	0.0110639	yes
XLOC_017999	XLOC_017999	RGD1306344	3:158186185-158246947	GM_F344	GM_Lewis	OK	3.83375	1.30195	-1.55808	-3.43353	5e-05	0.000469693	yes
XLOC_013605	XLOC_013605	RGD1306227	2:51642162-51664057	GM_F344	GM_Lewis	OK	4.96059	2.10163	-1.239	-2.46767	5e-05	0.000469693	yes
XLOC_013282	XLOC_013282	RGD1306153	19:41852376-41874992	GM_F344	GM_Lewis	OK	4.45021	1.06265	-2.0662	-3.69635	5e-05	0.000469693	yes
XLOC_019094	XLOC_019094	RGD1306151	4:172149688-172190878	GM_F344	GM_Lewis	OK	0.636921	0.212379	-1.58447	-2.10557	0.0002	0.0015924	yes
XLOC_021152	XLOC_021152	RGD1306148	5:76826552-76940767	GM_F344	GM_Lewis	OK	16.3248	12.0071	-0.443174	-1.52866	0.00415	0.0206231	yes
XLOC_022824	XLOC_022824	RGD1306119	6:108201104-108271508	GM_F344	GM_Lewis	OK	7.61548	15.9743	1.06875	3.39887	5e-05	0.000469693	yes
XLOC_013046	XLOC_013046	RGD1306091	19:56134887-56170401	GM_F344	GM_Lewis	OK	15.4466	6.31015	-1.29154	-3.76703	5e-05	0.000469693	yes
XLOC_011157	XLOC_011157	RGD1306058	17:21391222-21403218	GM_F344	GM_Lewis	OK	46.8401	85.1373	0.862046	2.46374	5e-05	0.000469693	yes
XLOC_023760	XLOC_023760	RGD1305939	7:117441098-117469873	GM_F344	GM_Lewis	OK	0.551136	0.234385	-1.23353	-1.36824	0.00945	0.0397669	yes
XLOC_014408	XLOC_014408	RGD1305938	2:53886606-53901048	GM_F344	GM_Lewis	OK	2.86094	1.68888	-0.760424	-1.80746	0.00105	0.00653716	yes
XLOC_023885	XLOC_023885	RGD1305928	7:137317937-137339581	GM_F344	GM_Lewis	OK	7.78705	18.9198	1.28074	2.03924	0.00055	0.00377536	yes
XLOC_003598	XLOC_003598	RGD1305823	10:635468-658264	GM_F344	GM_Lewis	OK	48.012	65.1602	0.440595	1.44447	0.0072	0.0321228	yes
XLOC_020389	XLOC_020389	RGD1305807	5:62354642-62396641	GM_F344	GM_Lewis	OK	5.54449	9.61362	0.794025	2.09517	5e-05	0.000469693	yes
XLOC_012471	XLOC_012471	RGD1305704	18:37492158-37498470	GM_F344	GM_Lewis	OK	6.78067	4.58802	-0.563556	-1.70549	0.0015	0.00884783	yes
XLOC_007110	XLOC_007110	RGD1305685	12:36232882-36286770	GM_F344	GM_Lewis	OK	6.48879	4.34198	-0.579598	-1.68154	0.00205	0.0115327	yes
XLOC_015963	XLOC_015963	RGD1305587	20:29495044-29497835	GM_F344	GM_Lewis	OK	44.4155	66.165	0.575006	1.76245	0.0011	0.00680326	yes
XLOC_003128	XLOC_003128	RGD1305500	1:266744921-266779487	GM_F344	GM_Lewis	OK	3.19883	5.18001	0.695411	1.41391	0.00915	0.0388327	yes
XLOC_008472	XLOC_008472	RGD1305469	14:83621971-83689162	GM_F344	GM_Lewis	OK	3.01663	2.0519	-0.555976	-1.5485	0.00345	0.0177652	yes
XLOC_002285	XLOC_002285	RGD1305254	1:140200353-140360061	GM_F344	GM_Lewis	OK	0.706922	2.80108	1.98636	4.01113	5e-05	0.000469693	yes
XLOC_021038	XLOC_021038	RGD1305158	5:51387268-51396311	GM_F344	GM_Lewis	OK	24.4918	13.7289	-0.835089	-1.94347	0.0005	0.0034908	yes
XLOC_016942	XLOC_016942	RGD1305020	3:146601762-146708382	GM_F344	GM_Lewis	OK	4.5846	2.02336	-1.18004	-2.97104	5e-05	0.000469693	yes
XLOC_007462	XLOC_007462	RGD1304982	13:72718290-72758833	GM_F344	GM_Lewis	OK	11.3774	22.1137	0.958776	2.53443	5e-05	0.000469693	yes
XLOC_013002	XLOC_013002	RGD1304884	19:50436033-50484012	GM_F344	GM_Lewis	OK	2.33546	4.2237	0.854803	1.97958	0.00045	0.00320063	yes
XLOC_016875	XLOC_016875	RGD1304644	3:142353073-142368613	GM_F344	GM_Lewis	OK	4.0499	2.26746	-0.836806	-1.44759	0.00835	0.0361894	yes
XLOC_020458	XLOC_020458	RGD1304595	5:80529944-80558538	GM_F344	GM_Lewis	OK	14.2859	3.43721	-2.05528	-5.3127	5e-05	0.000469693	yes
XLOC_022906	XLOC_022906	RGD1304563	6:129116958-129209466	GM_F344	GM_Lewis	OK	0.797467	4.74691	2.57349	5.24406	5e-05	0.000469693	yes
XLOC_010017	XLOC_010017	Rgc32	15:60451830-60452229	GM_F344	GM_Lewis	OK	34.4362	3.24907	-3.40583	-4.78432	5e-05	0.000469693	yes
XLOC_002983	XLOC_002983	Rfx3	1:231336467-231521551	GM_F344	GM_Lewis	OK	1.87308	0.860787	-1.12168	-2.66813	5e-05	0.000469693	yes
XLOC_001375	XLOC_001375	Rfk	1:220924481-220933613	GM_F344	GM_Lewis	OK	46.5193	79.0244	0.76447	2.56246	5e-05	0.000469693	yes
XLOC_008385	XLOC_008385	Rfc1	14:45665657-45741481	GM_F344	GM_Lewis	OK	8.88952	5.7412	-0.630754	-1.88729	0.00065	0.0043366	yes
XLOC_015669	XLOC_015669	Rev3l	20:43870508-44042477	GM_F344	GM_Lewis	OK	1.55565	0.883346	-0.816462	-1.35592	0.00085	0.00545177	yes
XLOC_019929	XLOC_019929	Rerg	4:174125304-174238625	GM_F344	GM_Lewis	OK	1.68318	5.45265	1.69577	2.29438	0.00015	0.0012499	yes
XLOC_020876	XLOC_020876	Rere	5:167440068-167777304	GM_F344	GM_Lewis	OK	14.4965	10.3715	-0.483086	-1.3962	0.0061	0.0281533	yes
XLOC_021649	XLOC_021649	Rer1	5:171875695-171887772	GM_F344	GM_Lewis	OK	122.237	161.397	0.40093	1.39172	0.01115	0.0454095	yes
XLOC_014052	XLOC_014052	Reg4	2:193064026-193078480	GM_F344	GM_Lewis	OK	0.434114	3.65802	3.07492	2.47147	5e-05	0.000469693	yes
XLOC_019578	XLOC_019578	Reg3g	4:112418257-112420902	GM_F344	GM_Lewis	OK	1110.08	2109.07	0.925946	2.39999	0.0001	0.000873465	yes
XLOC_018801	XLOC_018801	Reg3b	4:112355655-112359626	GM_F344	GM_Lewis	OK	2163.16	1205.1	-0.843994	-2.00606	0.0012	0.00731105	yes
XLOC_012411	XLOC_012411	Reep5	18:26813888-26845178	GM_F344	GM_Lewis	OK	15.6469	22.4472	0.520662	1.62684	0.00295	0.0156456	yes
XLOC_025374	XLOC_025374	Rdx	8:55403999-55450183	GM_F344	GM_Lewis	OK	19.5652	7.57901	-1.36821	-4.2933	5e-05	0.000469693	yes
XLOC_000291	XLOC_000291	Rdh13	1:68102252-68130716	GM_F344	GM_Lewis	OK	8.14924	5.68238	-0.520172	-1.42834	0.0076	0.0335503	yes
XLOC_025395	XLOC_025395	Rcn2	8:59642817-59659854	GM_F344	GM_Lewis	OK	42.7233	97.5754	1.19149	4.04487	5e-05	0.000469693	yes
XLOC_017614	XLOC_017614	Rcn1	3:90832150-90846395	GM_F344	GM_Lewis	OK	4.39752	2.33835	-0.911199	-2.0077	0.00025	0.0019335	yes
XLOC_020812	XLOC_020812	Rcc2	5:159526611-159556331	GM_F344	GM_Lewis	OK	119.061	69.0175	-0.786671	-2.61301	5e-05	0.000469693	yes
XLOC_016996	XLOC_016996	Rbpjl	3:155411587-155438170	GM_F344	GM_Lewis	OK	2.15806	0.610899	-1.82073	-2.05507	0.0005	0.0034908	yes
XLOC_021617	XLOC_021617	Rbp7	5:166528435-166533050	GM_F344	GM_Lewis	OK	4.61135	12.1918	1.40265	2.17885	0.00035	0.00258157	yes
XLOC_025595	XLOC_025595	Rbp2	8:103661378-103685771	GM_F344	GM_Lewis	OK	8.17389	1.71144	-2.25582	-3.18557	5e-05	0.000469693	yes
XLOC_017317	XLOC_017317	Rbms1	3:42437449-42663729	GM_F344	GM_Lewis	OK	10.437	17.2056	0.721171	2.11759	0.0003	0.00226093	yes
XLOC_017053	XLOC_017053	Rbm38	3:163885487-163898314	GM_F344	GM_Lewis	OK	24.7408	13.587	-0.86467	-2.14785	0.00025	0.0019335	yes
XLOC_027728	XLOC_027728	Rbm3	X:26379149-26385874	GM_F344	GM_Lewis	OK	406.089	555.854	0.45291	1.49648	0.006	0.0277722	yes
XLOC_007127	XLOC_007127	Rbm19	12:37617759-37704471	GM_F344	GM_Lewis	OK	6.62525	4.30234	-0.622853	-1.53538	0.00465	0.0225728	yes
XLOC_023535	XLOC_023535	Rassf9	7:40509642-40545230	GM_F344	GM_Lewis	OK	2.35004	0.611442	-1.9424	-2.36582	5e-05	0.000469693	yes
XLOC_019734	XLOC_019734	Rassf4	4:152987383-153021590	GM_F344	GM_Lewis	OK	2.98217	29.8788	3.32469	6.55363	5e-05	0.000469693	yes
XLOC_008760	XLOC_008760	Rasl11b	14:36392944-36397168	GM_F344	GM_Lewis	OK	10.0572	4.0349	-1.31762	-2.76586	5e-05	0.000469693	yes
XLOC_017666	XLOC_017666	Rasgrp1	3:103370164-103433077	GM_F344	GM_Lewis	OK	2.28595	0.539671	-2.08264	-3.82411	5e-05	0.000469693	yes
XLOC_014299	XLOC_014299	Rasgrf2	2:22109626-22361200	GM_F344	GM_Lewis	OK	0.463969	1.22371	1.39916	2.07625	0.0006	0.00404708	yes
XLOC_012796	XLOC_012796	Rasd2	19:14093269-14103996	GM_F344	GM_Lewis	OK	13.2016	7.2655	-0.861576	-2.27409	0.0001	0.000873465	yes
XLOC_004861	XLOC_004861	Rasd1	10:46291400-46293130	GM_F344	GM_Lewis	OK	16.1257	7.45103	-1.11385	-2.47165	5e-05	0.000469693	yes
XLOC_007846	XLOC_007846	Rasal2	13:72376011-72544847	GM_F344	GM_Lewis	OK	1.93762	1.22059	-0.666709	-1.62445	0.00235	0.0129551	yes
XLOC_004710	XLOC_004710	Rars	10:20721169-20745484	GM_F344	GM_Lewis	OK	93.8681	62.2976	-0.591458	-2.06862	0.0001	0.000873465	yes
XLOC_004307	XLOC_004307	Rara	10:87715944-87754049	GM_F344	GM_Lewis	OK	13.6187	8.20747	-0.730575	-1.7126	0.0015	0.00884783	yes
XLOC_027293	XLOC_027293	Raph1	9:59028650-59165852	GM_F344	GM_Lewis	OK	17.5429	38.2299	1.12382	2.8243	5e-05	0.000469693	yes
XLOC_004304	XLOC_004304	Rapgefl1	10:87606978-87622180	GM_F344	GM_Lewis	OK	9.51127	6.30772	-0.592521	-1.33914	0.0118	0.0474023	yes
XLOC_014626	XLOC_014626	Rapgef2	2:170472419-170610851	GM_F344	GM_Lewis	OK	5.09178	8.01329	0.654223	1.68995	0.00215	0.0120062	yes
XLOC_013826	XLOC_013826	Rap2b	2:150825883-150827640	GM_F344	GM_Lewis	OK	15.5521	38.8824	1.32201	3.49504	5e-05	0.000469693	yes
XLOC_009612	XLOC_009612	Rap2a	15:105569788-105597095	GM_F344	GM_Lewis	OK	9.71892	14.2768	0.554803	1.39204	0.0018	0.0103455	yes
XLOC_020786	XLOC_020786	Rap1gap	5:156468528-156489663	GM_F344	GM_Lewis	OK	29.4448	10.459	-1.49327	-3.28811	5e-05	0.000469693	yes
XLOC_007055	XLOC_007055	Ran	12:28736785-28740074	GM_F344	GM_Lewis	OK	506.53	786.887	0.635508	2.20762	5e-05	0.000469693	yes
XLOC_007694	XLOC_007694	Ralb	13:32229645-32238410	GM_F344	GM_Lewis	OK	59.0765	89.9137	0.605956	2.04022	0.00025	0.0019335	yes
XLOC_011339	XLOC_011339	Rala	17:54977307-55032278	GM_F344	GM_Lewis	OK	57.0417	86.1055	0.594088	1.46388	0.01005	0.0417405	yes
XLOC_014425	XLOC_014425	Rai14	2:59923109-60060724	GM_F344	GM_Lewis	OK	0.995741	4.2365	2.08903	4.30066	5e-05	0.000469693	yes
XLOC_026334	XLOC_026334	Rad54l2	8:111881543-111985895	GM_F344	GM_Lewis	OK	3.7605	2.56167	-0.553841	-1.5928	0.0037	0.0188273	yes
XLOC_004785	XLOC_004785	Rad50	10:39111987-39165086	GM_F344	GM_Lewis	OK	7.94824	5.74296	-0.468839	-1.35132	0.0101	0.0419045	yes
XLOC_006571	XLOC_006571	Rac1	12:11379984-11402085	GM_F344	GM_Lewis	OK	268.794	401.109	0.577492	1.57905	0.00345	0.0177652	yes
XLOC_000801	XLOC_000801	Rab6a	1:158038601-158080222	GM_F344	GM_Lewis	OK	115.999	76.3643	-0.603141	-2.11803	5e-05	0.000469693	yes
XLOC_023973	XLOC_023973	Rab5b	7:1979652-1998707	GM_F344	GM_Lewis	OK	37.4066	27.7257	-0.432068	-1.44315	0.00775	0.0341274	yes
XLOC_005499	XLOC_005499	Rab40b	10:110590439-110618223	GM_F344	GM_Lewis	OK	1.65288	0.528217	-1.64578	-2.33491	0.00015	0.0012499	yes
XLOC_025875	XLOC_025875	Rab3d	8:21010678-21021471	GM_F344	GM_Lewis	OK	39.6127	29.0125	-0.449286	-1.35721	0.0115	0.0465138	yes
XLOC_020568	XLOC_020568	Rab3b	5:130185135-130284126	GM_F344	GM_Lewis	OK	6.62779	1.34557	-2.30031	-3.18865	5e-05	0.000469693	yes
XLOC_027446	XLOC_027446	Rab31	9:104408539-104543129	GM_F344	GM_Lewis	OK	9.0388	15.6328	0.790369	2.33206	0.0001	0.000873465	yes
XLOC_025503	XLOC_025503	Rab27a	8:77660207-77861141	GM_F344	GM_Lewis	OK	21.499	3.7658	-2.51324	-2.54252	5e-05	0.000469693	yes
XLOC_011119	XLOC_011119	Rab24	17:15350083-15356002	GM_F344	GM_Lewis	OK	26.3669	73.5586	1.48017	2.15613	0.0005	0.0034908	yes
XLOC_027403	XLOC_027403	Rab17	9:90159591-90198823	GM_F344	GM_Lewis	OK	26.1288	43.7294	0.742961	2.05475	0.0001	0.000873465	yes
XLOC_022780	XLOC_022780	Rab15	6:99378830-99403671	GM_F344	GM_Lewis	OK	84.7234	113.067	0.41634	1.43805	0.0067	0.0303165	yes
XLOC_004129	XLOC_004129	Rab11fip4	10:65780122-65887198	GM_F344	GM_Lewis	OK	4.25831	1.63293	-1.38282	-3.31395	5e-05	0.000469693	yes
XLOC_026172	XLOC_026172	Rab11a	8:68658534-68979709	GM_F344	GM_Lewis	OK	256.244	357.185	0.47915	1.37164	0.00955	0.0400607	yes
XLOC_017610	XLOC_017610	Qser1	3:90092447-90156936	GM_F344	GM_Lewis	OK	2.65825	1.66437	-0.675498	-1.80565	0.001	0.00627491	yes
XLOC_005452	XLOC_005452	Qrich2	10:106549637-106578744	GM_F344	GM_Lewis	OK	4.00398	1.59542	-1.3275	-1.97884	0.0006	0.00404708	yes
XLOC_019826	XLOC_019826	Pzp	4:165502285-165603598	GM_F344	GM_Lewis	OK	0.442221	1.74092	1.97701	1.96601	0.00145	0.00860708	yes
XLOC_005321	XLOC_005321	Pyy	10:91174356-91175544	GM_F344	GM_Lewis	OK	46.231	0.646657	-6.15972	-6.35618	5e-05	0.000469693	yes
XLOC_001470	XLOC_001470	Pyroxd2	1:248136609-248162317	GM_F344	GM_Lewis	OK	5.73951	1.65992	-1.78981	-3.0264	5e-05	0.000469693	yes
XLOC_013927	XLOC_013927	Pygo2,Shc1	2:181611638-181633360	GM_F344	GM_Lewis	OK	50.6397	69.9792	0.466657	1.36006	0.0123	0.048942	yes
XLOC_002630	XLOC_002630	Pycard	1:187272845-187277478	GM_F344	GM_Lewis	OK	82.5965	217.443	1.39649	4.00479	5e-05	0.000469693	yes
XLOC_005911	XLOC_005911	Pvrl3	11:55843774-55940634	GM_F344	GM_Lewis	OK	49.7423	75.8856	0.609353	1.9523	0.00035	0.00258157	yes
XLOC_025314	XLOC_025314	Pvrl1	8:46732502-46802054	GM_F344	GM_Lewis	OK	7.96026	3.78142	-1.07389	-2.84072	5e-05	0.000469693	yes
XLOC_001939	XLOC_001939	PVR	1:79212661-79232559	GM_F344	GM_Lewis	OK	40.1332	99.9541	1.31647	4.27866	5e-05	0.000469693	yes
XLOC_015895	XLOC_015895	Pttg1ip	20:11414677-11431939	GM_F344	GM_Lewis	OK	88.1709	149.465	0.761435	2.6685	5e-05	0.000469693	yes
XLOC_018499	XLOC_018499	Ptprz1	4:49267299-49468693	GM_F344	GM_Lewis	OK	1.91759	0.00851409	-7.81523	-3.58987	0.0005	0.0034908	yes
XLOC_023560	XLOC_023560	Ptprr	7:55324245-55612945	GM_F344	GM_Lewis	OK	9.68679	5.52883	-0.809044	-1.97171	0.00045	0.00320063	yes
XLOC_019105	XLOC_019105	Ptpro	4:174376337-174586694	GM_F344	GM_Lewis	OK	15.587	7.5447	-1.04681	-1.59422	0.0027	0.0145326	yes
XLOC_000285	XLOC_000285	Ptprh	1:67959495-68004285	GM_F344	GM_Lewis	OK	25.5172	68.8481	1.43195	4.46067	5e-05	0.000469693	yes
XLOC_009685	XLOC_009685	Ptprg	15:14445319-15131446	GM_F344	GM_Lewis	OK	6.32878	4.02634	-0.652459	-1.93387	0.0004	0.00289278	yes
XLOC_001107	XLOC_001107	Ptpre	1:195157988-195306268	GM_F344	GM_Lewis	OK	8.16973	3.65832	-1.15911	-2.64266	5e-05	0.000469693	yes
XLOC_020468	XLOC_020468	Ptprd	5:94069723-94286717	GM_F344	GM_Lewis	OK	6.19036	13.6312	1.13882	3.38845	5e-05	0.000469693	yes
XLOC_007696	XLOC_007696	Ptpn4	13:32430874-32611163	GM_F344	GM_Lewis	OK	2.26115	1.39167	-0.700242	-1.96666	0.0007	0.00462371	yes
XLOC_018426	XLOC_018426	Ptpn12	4:9517538-9589964	GM_F344	GM_Lewis	OK	22.4131	45.2452	1.01342	3.45022	5e-05	0.000469693	yes
XLOC_006765	XLOC_006765	Ptpn11	12:36501778-36561494	GM_F344	GM_Lewis	OK	13.6596	10.1977	-0.421681	-1.35986	0.01085	0.0444033	yes
XLOC_023697	XLOC_023697	Ptp4a3	7:111436300-111468053	GM_F344	GM_Lewis	OK	4.25426	1.75603	-1.27659	-1.97986	0.0004	0.00289278	yes
XLOC_018051	XLOC_018051	Ptk6	3:170333352-170345096	GM_F344	GM_Lewis	OK	12.364	29.1923	1.23945	3.69229	5e-05	0.000469693	yes
XLOC_019964	XLOC_019964	Pthlh	4:184887701-184898841	GM_F344	GM_Lewis	OK	0.71224	8.11555	3.51025	4.33884	5e-05	0.000469693	yes
XLOC_007429	XLOC_007429	Ptgs2	13:64427144-64435403	GM_F344	GM_Lewis	OK	0.938215	5.78512	2.62436	5.47732	5e-05	0.000469693	yes
XLOC_016305	XLOC_016305	Ptgs1	3:15343807-15365523	GM_F344	GM_Lewis	OK	12.3112	8.54832	-0.526252	-1.43665	0.0072	0.0321228	yes
XLOC_021153	XLOC_021153	Ptgr1	5:77010808-77029326	GM_F344	GM_Lewis	OK	23.1874	108.076	2.22062	6.55867	5e-05	0.000469693	yes
XLOC_017216	XLOC_017216	Ptges	3:9946193-9957538	GM_F344	GM_Lewis	OK	1.45808	7.29735	2.3233	3.63962	5e-05	0.000469693	yes
XLOC_014261	XLOC_014261	Ptger3	2:255680597-255759921	GM_F344	GM_Lewis	OK	1.86437	0.392623	-2.24747	-2.82547	5e-05	0.000469693	yes
XLOC_011058	XLOC_011058	Ptch1	17:7088233-7145456	GM_F344	GM_Lewis	OK	3.53981	1.42833	-1.30934	-3.10698	5e-05	0.000469693	yes
XLOC_021480	XLOC_021480	Ptafr	5:152565680-152595343	GM_F344	GM_Lewis	OK	6.07073	11.1325	0.874839	2.398	5e-05	0.000469693	yes
XLOC_011621	XLOC_011621	Psmg4	17:37050866-37058444	GM_F344	GM_Lewis	OK	72.6799	121.836	0.745313	2.00248	0.0002	0.0015924	yes
XLOC_002011	XLOC_002011	Psmd8	1:84308347-84315180	GM_F344	GM_Lewis	OK	252.044	192.999	-0.385084	-1.35775	0.0124	0.0492292	yes
XLOC_017319	XLOC_017319	Psmd14	3:43660132-43715622	GM_F344	GM_Lewis	OK	108.816	146.738	0.431347	1.49429	0.0057	0.0266234	yes
XLOC_004027	XLOC_004027	Psmb6	10:57370396-57372704	GM_F344	GM_Lewis	OK	182.637	273.618	0.583183	1.98196	0.0002	0.0015924	yes
XLOC_014765	XLOC_014765	Psmb4	2:189778475-189781169	GM_F344	GM_Lewis	OK	413.861	591.112	0.514285	1.81647	0.0008	0.00518535	yes
XLOC_009405	XLOC_009405	Psmb11	15:32697632-32705078	GM_F344	GM_Lewis	OK	0.280049	0.887823	1.66459	2.11674	0.0004	0.00289278	yes
XLOC_001766	XLOC_001766	Psmb1	1:54369727-54407563	GM_F344	GM_Lewis	OK	411.603	599.865	0.543385	1.83757	0.0007	0.00462371	yes
XLOC_018036	XLOC_018036	Psma7	3:169100806-169107149	GM_F344	GM_Lewis	OK	334.113	456.715	0.450961	1.59237	0.0039	0.0196505	yes
XLOC_022174	XLOC_022174	Psma6	6:75649843-75667404	GM_F344	GM_Lewis	OK	308.459	472.52	0.615294	2.16974	5e-05	0.000469693	yes
XLOC_014118	XLOC_014118	Psma5	2:203825059-203848378	GM_F344	GM_Lewis	OK	216.618	307.308	0.504535	1.77571	0.001	0.00627491	yes
XLOC_022217	XLOC_022217	Psma3,Psma3l	6:93092002-93202265	GM_F344	GM_Lewis	OK	260.107	385.492	0.567594	1.65393	0.0025	0.0136404	yes
XLOC_003672	XLOC_003672	Prss32	10:13119050-13125902	GM_F344	GM_Lewis	OK	150.497	89.2922	-0.75313	-2.58177	5e-05	0.000469693	yes
XLOC_002311	XLOC_002311	Prss23	1:146079928-146090956	GM_F344	GM_Lewis	OK	196.289	119.169	-0.719975	-2.3921	5e-05	0.000469693	yes
XLOC_004614	XLOC_004614	Prss22	10:13247654-13252365	GM_F344	GM_Lewis	OK	33.2999	608.523	4.19172	12.6971	5e-05	0.000469693	yes
XLOC_007870	XLOC_007870	Prrx1	13:78958853-79028882	GM_F344	GM_Lewis	OK	0.106363	0.97258	3.19282	1.92177	5e-05	0.000469693	yes
XLOC_015801	XLOC_015801	Prrt1	20:4219836-4223478	GM_F344	GM_Lewis	OK	2.38147	1.00256	-1.24817	-1.58425	0.00455	0.0221684	yes
XLOC_017611	XLOC_017611	Prrg4	3:90169816-90198654	GM_F344	GM_Lewis	OK	8.54303	4.44571	-0.942333	-2.85692	5e-05	0.000469693	yes
XLOC_017595	XLOC_017595	Prr5l	3:86867127-86948468	GM_F344	GM_Lewis	OK	0.0812648	1.56705	4.26928	4.03269	5e-05	0.000469693	yes
XLOC_023934	XLOC_023934	Prr13	7:141216772-141222976	GM_F344	GM_Lewis	OK	516.143	749.156	0.537494	1.56491	0.00425	0.0210348	yes
XLOC_002133	XLOC_002133	Prr12	1:95500985-95524531	GM_F344	GM_Lewis	OK	2.9694	1.69775	-0.806551	-1.71354	0.00265	0.0142973	yes
XLOC_027803	XLOC_027803	Prps2	X:47274361-47316477	GM_F344	GM_Lewis	OK	8.68667	5.84981	-0.570413	-1.68919	0.0013	0.0078364	yes
XLOC_004091	XLOC_004091	Prpf8	10:62786224-62830941	GM_F344	GM_Lewis	OK	22.4231	15.9401	-0.492323	-1.67938	0.00215	0.0120062	yes
XLOC_008031	XLOC_008031	Prox1	13:106417779-106471350	GM_F344	GM_Lewis	OK	3.96808	1.39891	-1.50414	-3.67136	5e-05	0.000469693	yes
XLOC_010778	XLOC_010778	Prosc	16:69329364-69342072	GM_F344	GM_Lewis	OK	15.954	10.3453	-0.624934	-1.77478	0.001	0.00627491	yes
XLOC_008425	XLOC_008425	Prom1	14:72122223-72236232	GM_F344	GM_Lewis	OK	30.228	132.68	2.13399	6.94688	5e-05	0.000469693	yes
XLOC_006067	XLOC_006067	Prodh	11:84903740-84922229	GM_F344	GM_Lewis	OK	5.21082	12.2459	1.23271	2.81786	5e-05	0.000469693	yes
XLOC_016936	XLOC_016936	Procr	3:146268334-146273748	GM_F344	GM_Lewis	OK	8.62424	29.3354	1.76617	4.07196	5e-05	0.000469693	yes
XLOC_012400	XLOC_012400	Proc	18:24563367-24573715	GM_F344	GM_Lewis	OK	0.11452	0.791002	2.78809	2.42409	0.0013	0.0078364	yes
XLOC_015542	XLOC_015542	Prmt2	20:12791439-12824508	GM_F344	GM_Lewis	OK	13.0586	19.7611	0.59767	1.5929	0.0039	0.0196505	yes
XLOC_011651	XLOC_011651	Prl2a1	17:43470804-43476897	GM_F344	GM_Lewis	OK	5.15858	46.2734	3.16514	6.049	5e-05	0.000469693	yes
XLOC_008263	XLOC_008263	Prkg2	14:11877657-12008279	GM_F344	GM_Lewis	OK	2.42693	11.2276	2.20984	5.64081	5e-05	0.000469693	yes
XLOC_022684	XLOC_022684	Prkd1	6:70363406-70682006	GM_F344	GM_Lewis	OK	1.36967	0.178078	-2.94325	-3.89888	5e-05	0.000469693	yes
XLOC_025170	XLOC_025170	Prkcsh	8:21106874-21158232	GM_F344	GM_Lewis	OK	112.08	84.5655	-0.406392	-1.3865	0.0113	0.0458446	yes
XLOC_022235	XLOC_022235	Prkch	6:96069353-96281795	GM_F344	GM_Lewis	OK	1.13571	5.20434	2.19612	3.67236	5e-05	0.000469693	yes
XLOC_022006	XLOC_022006	Prkce	6:9630649-10100230	GM_F344	GM_Lewis	OK	4.50825	1.92687	-1.22631	-2.77262	5e-05	0.000469693	yes
XLOC_018398	XLOC_018398	Prkag2	4:5419073-5667444	GM_F344	GM_Lewis	OK	23.2472	7.4752	-1.63687	-4.3821	5e-05	0.000469693	yes
XLOC_015013	XLOC_015013	Prkacb	2:244945875-245035536	GM_F344	GM_Lewis	OK	25.6956	7.95554	-1.69149	-5.07913	5e-05	0.000469693	yes
XLOC_006789	XLOC_006789	Prkab1	12:41840552-41851256	GM_F344	GM_Lewis	OK	47.8436	73.9953	0.629107	2.05682	0.0001	0.000873465	yes
XLOC_024631	XLOC_024631	Prickle1	7:131967219-131986187	GM_F344	GM_Lewis	OK	1.4601	2.65107	0.860503	1.70919	0.00225	0.0124815	yes
XLOC_018053	XLOC_018053	Pric285	3:170368814-170383144	GM_F344	GM_Lewis	OK	10.8947	6.94183	-0.650245	-1.48074	0.005	0.0239435	yes
XLOC_007752	XLOC_007752	Prelp	13:46861268-46875474	GM_F344	GM_Lewis	OK	27.3505	2.84305	-3.26605	-7.41537	5e-05	0.000469693	yes
XLOC_012460	XLOC_012460	Prelid2	18:35055621-35154439	GM_F344	GM_Lewis	OK	2.42973	12.2673	2.33595	2.60143	0.00015	0.0012499	yes
XLOC_011526	XLOC_011526	Prelid1	17:15350083-15356002	GM_F344	GM_Lewis	OK	239.005	358.786	0.586084	1.79344	0.00075	0.00489914	yes
XLOC_007856	XLOC_007856	Prdx6	13:76824967-76835517	GM_F344	GM_Lewis	OK	87.6129	593.668	2.76044	9.15808	5e-05	0.000469693	yes
XLOC_027840	XLOC_027840	Prdx4	X:61501205-61516286	GM_F344	GM_Lewis	OK	49.0473	79.4448	0.695778	2.13449	0.0001	0.000873465	yes
XLOC_008661	XLOC_008661	Prdm8	14:12792167-12800272	GM_F344	GM_Lewis	OK	0.0712913	0.420287	2.55958	2.7247	0.00015	0.0012499	yes
XLOC_000759	XLOC_000759	Prcp	1:149711051-149765907	GM_F344	GM_Lewis	OK	18.2969	46.7861	1.35448	4.2106	5e-05	0.000469693	yes
XLOC_001119	XLOC_001119	Prap1	1:199889628-199893425	GM_F344	GM_Lewis	OK	0.163905	1.32352	3.01345	2.00644	0.01105	0.0450829	yes
XLOC_010747	XLOC_010747	Pragmin	16:59780145-59834043	GM_F344	GM_Lewis	OK	14.3854	28.9426	1.00859	3.17452	5e-05	0.000469693	yes
XLOC_005320	XLOC_005320	Ppy	10:91167957-91169253	GM_F344	GM_Lewis	OK	0.645471	0	#NAME?	#NAME?	0.0001	0.000873465	yes
XLOC_024568	XLOC_024568	Pppde2	7:120378907-120423227	GM_F344	GM_Lewis	OK	35.6918	21.285	-0.745752	-1.92897	0.00055	0.00377536	yes
XLOC_014196	XLOC_014196	Ppp3ca	2:234129628-234411351	GM_F344	GM_Lewis	OK	9.82132	14.851	0.596572	1.89918	0.00025	0.0019335	yes
XLOC_026299	XLOC_026299	Ppp2r3a	8:106033713-106155265	GM_F344	GM_Lewis	OK	2.60292	5.82207	1.1614	1.76786	0.0035	0.0179761	yes
XLOC_012465	XLOC_012465	Ppp2r2b	18:35865775-36318308	GM_F344	GM_Lewis	OK	1.27848	2.58772	1.01725	1.57719	0.00575	0.0268176	yes
XLOC_025366	XLOC_025366	Ppp2r1b	8:54208125-54229044	GM_F344	GM_Lewis	OK	72.4226	54.707	-0.404713	-1.41292	0.0087	0.0373004	yes
XLOC_018465	XLOC_018465	Ppp1r9a	4:29654438-29933937	GM_F344	GM_Lewis	OK	2.74815	1.13105	-1.2808	-2.96173	5e-05	0.000469693	yes
XLOC_003014	XLOC_003014	Ppp1r3c	1:240991883-240996887	GM_F344	GM_Lewis	OK	0.0535009	1.0964	4.35707	4.17129	5e-05	0.000469693	yes
XLOC_004292	XLOC_004292	Ppp1r1b	10:87117654-87131587	GM_F344	GM_Lewis	OK	118.43	64.6389	-0.873565	-2.90195	5e-05	0.000469693	yes
XLOC_017683	XLOC_017683	Ppp1r14d	3:105687464-105746165	GM_F344	GM_Lewis	OK	251.937	472.935	0.908578	2.74233	5e-05	0.000469693	yes
XLOC_022564	XLOC_022564	Ppp1cb	6:24065352-24099365	GM_F344	GM_Lewis	OK	128.101	196.831	0.619673	2.09829	0.00015	0.0012499	yes
XLOC_001217	XLOC_001217	Ppp1ca	1:206774718-206798317	GM_F344	GM_Lewis	OK	300.678	407.535	0.438707	1.52511	0.00435	0.0213836	yes
XLOC_006396	XLOC_006396	Ppm1f	11:86084258-86114278	GM_F344	GM_Lewis	OK	2.51137	1.59253	-0.657153	-1.32986	0.01215	0.0484904	yes
XLOC_003638	XLOC_003638	Ppl	10:10566822-10647938	GM_F344	GM_Lewis	OK	21.7407	4.26044	-2.35132	-4.77627	5e-05	0.000469693	yes
XLOC_000011	XLOC_000011	Ppil4	1:2466611-2499257	GM_F344	GM_Lewis	OK	13.6113	8.54201	-0.672159	-2.0335	0.0001	0.000873465	yes
XLOC_010212	XLOC_010212	Ppif	16:1292729-1299560	GM_F344	GM_Lewis	OK	36.5918	16.0541	-1.18858	-3.26633	5e-05	0.000469693	yes
XLOC_012497	XLOC_012497	Ppic	18:48886547-48899154	GM_F344	GM_Lewis	OK	11.1598	21.6306	0.954759	2.45917	5e-05	0.000469693	yes
XLOC_000917	XLOC_000917	Ppfibp2	1:164979708-165125084	GM_F344	GM_Lewis	OK	8.03761	4.67587	-0.781533	-1.95808	0.00075	0.00489914	yes
XLOC_023539	XLOC_023539	Ppfia2	7:45140153-45616620	GM_F344	GM_Lewis	OK	0.400457	0.00763087	-5.71366	-2.1302	0.01175	0.047261	yes
XLOC_008341	XLOC_008341	Ppat	14:33492706-33543743	GM_F344	GM_Lewis	OK	44.2184	17.1671	-1.365	-3.87856	5e-05	0.000469693	yes
XLOC_018943	XLOC_018943	Pparg	4:151492072-151617335	GM_F344	GM_Lewis	OK	17.7552	44.2069	1.31603	3.9727	5e-05	0.000469693	yes
XLOC_015478	XLOC_015478	Ppard	20:6477415-6549457	GM_F344	GM_Lewis	OK	29.4247	44.5796	0.599354	1.90459	0.0003	0.00226093	yes
XLOC_020540	XLOC_020540	Ppap2b	5:126121415-126207518	GM_F344	GM_Lewis	OK	1.89969	3.96845	1.06281	1.98481	0.0004	0.00289278	yes
XLOC_024648	XLOC_024648	Pp11r	7:136422033-136443640	GM_F344	GM_Lewis	OK	0.779202	0.293771	-1.4073	-1.64036	0.00245	0.0134228	yes
XLOC_013797	XLOC_013797	Postn	2:143537096-143568341	GM_F344	GM_Lewis	OK	5.3679	12.0673	1.16867	2.14817	0.0004	0.00289278	yes
XLOC_007022	XLOC_007022	Por	12:22078628-22154468	GM_F344	GM_Lewis	OK	46.3086	67.7322	0.548561	1.84077	0.00075	0.00489914	yes
XLOC_002088	XLOC_002088	Pop4	1:90749091-90757426	GM_F344	GM_Lewis	OK	40.5641	55.4665	0.451411	1.39966	0.00915	0.0388327	yes
XLOC_019247	XLOC_019247	Pon3	4:30000504-30027255	GM_F344	GM_Lewis	OK	24.6443	55.0324	1.15903	3.50334	5e-05	0.000469693	yes
XLOC_016829	XLOC_016829	Polr3f	3:133074262-133097972	GM_F344	GM_Lewis	OK	4.13267	2.59599	-0.670788	-1.40078	0.01125	0.0457466	yes
XLOC_010528	XLOC_010528	Polr3a	16:4089-42301	GM_F344	GM_Lewis	OK	4.64117	2.64029	-0.813794	-1.96594	0.0005	0.0034908	yes
XLOC_002716	XLOC_002716	Polr2l	1:201659266-201661275	GM_F344	GM_Lewis	OK	296.569	412.306	0.475348	1.48443	0.00735	0.0326548	yes
XLOC_012078	XLOC_012078	Polr2d	18:24205325-24212458	GM_F344	GM_Lewis	OK	38.3104	57.6902	0.590591	1.78265	0.0012	0.00731105	yes
XLOC_004942	XLOC_004942	Polr2a	10:56552870-56579225	GM_F344	GM_Lewis	OK	20.6996	13.4927	-0.617425	-2.06731	0.0001	0.000873465	yes
XLOC_018785	XLOC_018785	Polr1a	4:105187363-105263474	GM_F344	GM_Lewis	OK	5.2771	3.10046	-0.767264	-1.99352	0.0001	0.000873465	yes
XLOC_012559	XLOC_012559	Poli	18:67212747-67230580	GM_F344	GM_Lewis	OK	1.87469	1.06262	-0.819022	-1.36838	0.0117	0.0470718	yes
XLOC_002243	XLOC_002243	Polg	1:135140463-135213264	GM_F344	GM_Lewis	OK	24.3686	40.9405	0.74851	2.08377	5e-05	0.000469693	yes
XLOC_001219	XLOC_001219	Pold4	1:206815461-206817131	GM_F344	GM_Lewis	OK	48.3757	84.4267	0.803416	2.37918	5e-05	0.000469693	yes
XLOC_007892	XLOC_007892	Pogk	13:82110890-82141566	GM_F344	GM_Lewis	OK	5.65031	3.40031	-0.732667	-1.63381	0.0033	0.0171256	yes
XLOC_016900	XLOC_016900	Pofut1	3:143592182-143619614	GM_F344	GM_Lewis	OK	9.32318	6.57098	-0.504714	-1.2949	0.0102	0.0422643	yes
XLOC_028447	XLOC_028447	Pof1b	X:101218843-101288845	GM_F344	GM_Lewis	OK	49.7112	74.8282	0.59001	2.05245	0.00025	0.0019335	yes
XLOC_023814	XLOC_023814	Pnpla3	7:122152049-122173934	GM_F344	GM_Lewis	OK	0.895903	1.54869	0.789635	1.32451	0.0101	0.0419045	yes
XLOC_001166	XLOC_001166	Pnpla2	1:201641938-201647021	GM_F344	GM_Lewis	OK	39.6719	67.2354	0.761103	2.49605	5e-05	0.000469693	yes
XLOC_015487	XLOC_015487	Pnpla1	20:7138380-7175237	GM_F344	GM_Lewis	OK	4.11704	1.19265	-1.78744	-3.47632	5e-05	0.000469693	yes
XLOC_019184	XLOC_019184	Pmpcb	4:8746878-8759681	GM_F344	GM_Lewis	OK	101.524	135.827	0.419952	1.39913	0.01045	0.0430316	yes
XLOC_003947	XLOC_003947	Pmp22	10:49305834-49335888	GM_F344	GM_Lewis	OK	48.9817	204.123	2.05912	6.47293	5e-05	0.000469693	yes
XLOC_024567	XLOC_024567	Pmm1	7:120323804-120334117	GM_F344	GM_Lewis	OK	31.8114	45.5338	0.517395	1.51494	0.0053	0.025086	yes
XLOC_026135	XLOC_026135	Pml	8:62020338-62051927	GM_F344	GM_Lewis	OK	5.65418	1.97887	-1.51464	-2.80296	5e-05	0.000469693	yes
XLOC_012945	XLOC_012945	Pmfbp1	19:39346489-39411270	GM_F344	GM_Lewis	OK	1.66953	0.112363	-3.89321	-2.09022	5e-05	0.000469693	yes
XLOC_018023	XLOC_018023	Pmepa1	3:164094653-164145111	GM_F344	GM_Lewis	OK	28.974	40.4092	0.479925	1.65152	0.002	0.0112913	yes
XLOC_021029	XLOC_021029	Pm20d2	5:49463391-49483648	GM_F344	GM_Lewis	OK	3.47241	0.8346	-2.05678	-3.62534	5e-05	0.000469693	yes
XLOC_007352	XLOC_007352	Pm20d1	13:44735201-44757478	GM_F344	GM_Lewis	OK	2.72286	0.843154	-1.69125	-3.0734	5e-05	0.000469693	yes
XLOC_025578	XLOC_025578	Plscr1	8:97206066-97231458	GM_F344	GM_Lewis	OK	53.411	180.23	1.75463	5.7579	5e-05	0.000469693	yes
XLOC_028245	XLOC_028245	Pls3	X:29868936-29965118	GM_F344	GM_Lewis	OK	21.3693	33.3979	0.644221	2.08681	0.0002	0.0015924	yes
XLOC_026273	XLOC_026273	Pls1	8:100824263-100922489	GM_F344	GM_Lewis	OK	84.7885	203.203	1.26098	3.94591	5e-05	0.000469693	yes
XLOC_021600	XLOC_021600	Plod1	5:164987089-165012581	GM_F344	GM_Lewis	OK	5.52077	9.05861	0.714421	1.38809	0.01025	0.0424053	yes
XLOC_012781	XLOC_012781	Pllp	19:10754736-10776134	GM_F344	GM_Lewis	OK	116.993	59.82	-0.967718	-3.123	5e-05	0.000469693	yes
XLOC_013579	XLOC_013579	Plk2	2:41800744-41806503	GM_F344	GM_Lewis	OK	13.1729	6.22001	-1.08258	-2.93221	5e-05	0.000469693	yes
XLOC_014790	XLOC_014790	Plekho1	2:190787502-190796057	GM_F344	GM_Lewis	OK	5.10063	2.58689	-0.979459	-1.55406	0.004	0.0200529	yes
XLOC_022262	XLOC_022262	Plekhh1	6:101658985-101722655	GM_F344	GM_Lewis	OK	14.9241	8.71913	-0.775387	-1.74771	0.0019	0.0108265	yes
XLOC_020886	XLOC_020886	Plekhg5,Tnfrsf25	5:169301094-169348961	GM_F344	GM_Lewis	OK	10.7925	5.0404	-1.09842	-1.88406	0.00055	0.00377536	yes
XLOC_022251	XLOC_022251	Plekhg3	6:99132035-99183465	GM_F344	GM_Lewis	OK	11.1182	18.0598	0.699854	2.0076	5e-05	0.000469693	yes
XLOC_000097	XLOC_000097	Plekhg1	1:34591854-34680059	GM_F344	GM_Lewis	OK	0.75977	0.356815	-1.09039	-1.8453	0.00085	0.00545177	yes
XLOC_002087	XLOC_002087	Plekhf1	1:90696742-90704445	GM_F344	GM_Lewis	OK	9.30947	16.9362	0.863337	1.94954	0.0005	0.0034908	yes
XLOC_002355	XLOC_002355	Plekhb1	1:158081931-158096197	GM_F344	GM_Lewis	OK	1.67236	0.748887	-1.15906	-1.76049	0.0013	0.0078364	yes
XLOC_018680	XLOC_018680	Plekha8	4:83002957-83054293	GM_F344	GM_Lewis	OK	12.2266	21.2978	0.80068	2.03607	0.0002	0.0015924	yes
XLOC_007367	XLOC_007367	Plekha6	13:46073038-46218931	GM_F344	GM_Lewis	OK	25.2178	33.5056	0.409958	1.37161	0.0111	0.0452521	yes
XLOC_022784	XLOC_022784	Plek2	6:101521785-101545160	GM_F344	GM_Lewis	OK	65.9842	129.367	0.971278	3.07755	5e-05	0.000469693	yes
XLOC_008942	XLOC_008942	Plek	14:97841594-97875052	GM_F344	GM_Lewis	OK	1.30649	2.61885	1.00323	1.59517	0.0047	0.0227669	yes
XLOC_024492	XLOC_024492	Plec	7:114202681-114262385	GM_F344	GM_Lewis	OK	24.1836	62.2717	1.36455	4.77975	5e-05	0.000469693	yes
XLOC_001988	XLOC_001988	Pld3	1:82612823-82663064	GM_F344	GM_Lewis	OK	24.0958	13.722	-0.812292	-1.79765	0.0016	0.00934428	yes
XLOC_004028	XLOC_004028	Pld2	10:57388374-57439063	GM_F344	GM_Lewis	OK	2.6465	4.94118	0.900769	1.99791	0.0003	0.00226093	yes
XLOC_013722	XLOC_013722	Pld1	2:115259085-115460574	GM_F344	GM_Lewis	OK	11.1909	15.8345	0.500742	1.61578	0.00245	0.0134228	yes
XLOC_005913	XLOC_005913	Plcxd2	11:56282840-56336773	GM_F344	GM_Lewis	OK	1.41381	2.38981	0.75731	1.84308	0.0011	0.00680326	yes
XLOC_027083	XLOC_027083	Plcl2	9:4687319-4873780	GM_F344	GM_Lewis	OK	2.47761	5.20175	1.07005	2.57381	5e-05	0.000469693	yes
XLOC_016972	XLOC_016972	Plcg1	3:151522948-151554555	GM_F344	GM_Lewis	OK	9.07801	5.23777	-0.793424	-2.24676	5e-05	0.000469693	yes
XLOC_005338	XLOC_005338	Plcd3	10:92234533-92275467	GM_F344	GM_Lewis	OK	9.03428	13.7889	0.610023	1.61777	0.003	0.0158475	yes
XLOC_016810	XLOC_016810	Plcb4	3:123705534-124077515	GM_F344	GM_Lewis	OK	10.5185	3.7918	-1.47198	-4.22706	5e-05	0.000469693	yes
XLOC_019918	XLOC_019918	Plbd1	4:173611461-173667759	GM_F344	GM_Lewis	OK	42.8751	7.09154	-2.59597	-5.57323	5e-05	0.000469693	yes
XLOC_000409	XLOC_000409	Plaur	1:79706011-79712882	GM_F344	GM_Lewis	OK	91.658	341.62	1.89806	4.00144	5e-05	0.000469693	yes
XLOC_009633	XLOC_009633	Plau	15:3680071-3686232	GM_F344	GM_Lewis	OK	3.75951	12.9757	1.7872	3.96338	5e-05	0.000469693	yes
XLOC_008245	XLOC_008245	Plac8	14:10293894-10325559	GM_F344	GM_Lewis	OK	1750.96	4145.12	1.24327	3.88891	5e-05	0.000469693	yes
XLOC_027141	XLOC_027141	Pla2g7	9:13057987-13100289	GM_F344	GM_Lewis	OK	43.0733	16.3433	-1.39809	-4.26643	5e-05	0.000469693	yes
XLOC_021535	XLOC_021535	Pla2g2f	5:157562598-157570018	GM_F344	GM_Lewis	OK	1.52507	0.289354	-2.39797	-2.97873	5e-05	0.000469693	yes
XLOC_020800	XLOC_020800	Pla2g2e	5:157699793-157705484	GM_F344	GM_Lewis	OK	5.49005	0.739634	-2.89194	-3.5053	5e-05	0.000469693	yes
XLOC_020798	XLOC_020798	Pla2g2d	5:157594705-157600865	GM_F344	GM_Lewis	OK	0.319064	0.772573	1.27582	1.44531	0.01225	0.0487918	yes
XLOC_001279	XLOC_001279	Pla2g16	1:210281108-210315750	GM_F344	GM_Lewis	OK	251.563	169.73	-0.567682	-1.84472	0.00055	0.00377536	yes
XLOC_001154	XLOC_001154	Pkp3	1:201276789-201287800	GM_F344	GM_Lewis	OK	56.8418	82.9658	0.545565	1.87597	0.0003	0.00226093	yes
XLOC_006088	XLOC_006088	Pkp2	11:86553031-86586650	GM_F344	GM_Lewis	OK	49.4839	72.6096	0.553202	1.72965	0.0012	0.00731105	yes
XLOC_025427	XLOC_025427	Pkm2	8:63486063-63508271	GM_F344	GM_Lewis	OK	297.015	426.679	0.522615	1.60482	0.0029	0.0154163	yes
XLOC_015630	XLOC_015630	Pkib	20:36655505-36750667	GM_F344	GM_Lewis	OK	4.59295	49.512	3.43029	7.94452	5e-05	0.000469693	yes
XLOC_008633	XLOC_008633	Pkd2	14:6349518-6392988	GM_F344	GM_Lewis	OK	0.227323	1.07628	2.24324	3.25972	5e-05	0.000469693	yes
XLOC_027441	XLOC_027441	Pja2	9:103002672-103054110	GM_F344	GM_Lewis	OK	9.6481	6.72684	-0.520316	-1.57483	0.00345	0.0177652	yes
XLOC_025800	XLOC_025800	Piwil4	8:11490377-11534564	GM_F344	GM_Lewis	OK	0.168614	0.995418	2.56158	2.59305	0.0001	0.000873465	yes
XLOC_011109	XLOC_011109	Pitx1	17:14834143-14840303	GM_F344	GM_Lewis	OK	0.446126	1.87421	2.07076	2.35597	0.00025	0.0019335	yes
XLOC_011810	XLOC_011810	Pitrm1	17:74824696-74856859	GM_F344	GM_Lewis	OK	13.1567	18.3088	0.476739	1.44853	0.00645	0.029352	yes
XLOC_006728	XLOC_006728	Pitpnm2	12:33496701-33603240	GM_F344	GM_Lewis	OK	5.67491	3.19935	-0.826819	-1.88479	0.0007	0.00462371	yes
XLOC_001212	XLOC_001212	Pitpnm1	1:206684065-206714409	GM_F344	GM_Lewis	OK	26.681	48.9032	0.874115	1.82622	0.00145	0.00860708	yes
XLOC_005376	XLOC_005376	Pitpnc1	10:96590420-96871908	GM_F344	GM_Lewis	OK	4.62429	2.59982	-0.830822	-1.51308	0.0075	0.0331824	yes
XLOC_008473	XLOC_008473	Pisd	14:83693991-83800412	GM_F344	GM_Lewis	OK	29.3634	40.4037	0.460468	1.35184	0.01235	0.0490796	yes
XLOC_005030	XLOC_005030	Pipox	10:63920813-63933307	GM_F344	GM_Lewis	OK	0.264605	0.686868	1.37619	1.55091	0.0057	0.0266234	yes
XLOC_005207	XLOC_005207	Pip4k2b	10:86461110-86490407	GM_F344	GM_Lewis	OK	3.72759	2.0825	-0.839927	-1.92524	0.00035	0.00258157	yes
XLOC_011868	XLOC_011868	Pip4k2a	17:92950530-93112029	GM_F344	GM_Lewis	OK	2.95097	10.462	1.82589	4.44802	5e-05	0.000469693	yes
XLOC_023840	XLOC_023840	Pim3	7:127167983-127172026	GM_F344	GM_Lewis	OK	19.4006	12.6458	-0.617443	-1.51136	0.00595	0.0275969	yes
XLOC_015495	XLOC_015495	Pim1	20:7816980-7822818	GM_F344	GM_Lewis	OK	7.38448	11.8518	0.682542	1.62685	0.003	0.0158475	yes
XLOC_020601	XLOC_020601	Pik3r3	5:136496611-136571131	GM_F344	GM_Lewis	OK	10.3875	4.43229	-1.22872	-3.18629	5e-05	0.000469693	yes
XLOC_014353	XLOC_014353	Pik3r1	2:32598633-32685852	GM_F344	GM_Lewis	OK	13.7642	6.25041	-1.1389	-3.62172	5e-05	0.000469693	yes
XLOC_008477	XLOC_008477	Pik3ip1	14:83955894-83967828	GM_F344	GM_Lewis	OK	1.05097	0.392104	-1.42241	-1.81567	0.0016	0.00934428	yes
XLOC_021619	XLOC_021619	Pik3cd	5:166735273-166784161	GM_F344	GM_Lewis	OK	0.478494	0.912966	0.93206	1.43009	0.0093	0.0393331	yes
XLOC_013738	XLOC_013738	Pik3ca	2:118636613-118673080	GM_F344	GM_Lewis	OK	8.87415	6.52283	-0.444111	-1.39461	0.0096	0.0402069	yes
XLOC_002539	XLOC_002539	Pik3c2a	1:174430830-174543824	GM_F344	GM_Lewis	OK	9.94249	14.6829	0.562455	1.74332	0.0013	0.0078364	yes
XLOC_016999	XLOC_016999	Pigt	3:155519009-155528169	GM_F344	GM_Lewis	OK	133.914	90.6147	-0.563489	-1.41712	0.0087	0.0373004	yes
XLOC_005033	XLOC_005033	Pigs	10:64292135-64307281	GM_F344	GM_Lewis	OK	35.4855	25.7506	-0.462625	-1.43734	0.00855	0.0368357	yes
XLOC_007343	XLOC_007343	Pigr	13:43777543-43831507	GM_F344	GM_Lewis	OK	260.344	89.8585	-1.53469	-5.22138	5e-05	0.000469693	yes
XLOC_007480	XLOC_007480	Pigc	13:77619218-77676972	GM_F344	GM_Lewis	OK	35.9372	22.6835	-0.663834	-1.96269	0.0006	0.00404708	yes
XLOC_028293	XLOC_028293	Piga	X:50797267-50812229	GM_F344	GM_Lewis	OK	7.54795	4.78769	-0.656756	-1.73316	0.002	0.0112913	yes
XLOC_006077	XLOC_006077	Pi4ka	11:85610268-85728697	GM_F344	GM_Lewis	OK	7.17853	5.07589	-0.500029	-1.48134	0.00645	0.029352	yes
XLOC_008814	XLOC_008814	Pi4k2b	14:62974431-63002785	GM_F344	GM_Lewis	OK	23.6326	37.6085	0.670282	2.25758	5e-05	0.000469693	yes
XLOC_016260	XLOC_016260	Phyhd1	3:9310163-9325611	GM_F344	GM_Lewis	OK	9.99593	17.4823	0.806485	1.84284	0.0008	0.00518535	yes
XLOC_018428	XLOC_018428	Phtf2	4:9735841-9850481	GM_F344	GM_Lewis	OK	1.99492	1.13317	-0.815964	-1.69239	0.00215	0.0120062	yes
XLOC_007311	XLOC_007311	Phlpp	13:12315823-12565776	GM_F344	GM_Lewis	OK	5.94573	2.87433	-1.04863	-2.65801	5e-05	0.000469693	yes
XLOC_000415	XLOC_000415	Phldb3	1:79892023-79911044	GM_F344	GM_Lewis	OK	8.76626	12.8499	0.55172	1.42029	0.0101	0.0419045	yes
XLOC_005914	XLOC_005914	Phldb2	11:56453383-56565948	GM_F344	GM_Lewis	OK	7.32773	4.95743	-0.563774	-1.45593	0.0064	0.0291745	yes
XLOC_007394	XLOC_007394	Phlda3	13:48789677-48793999	GM_F344	GM_Lewis	OK	22.7767	8.12859	-1.48648	-3.17186	5e-05	0.000469693	yes
XLOC_002740	XLOC_002740	Phlda2	1:203878092-203887513	GM_F344	GM_Lewis	OK	97.9842	185.612	0.921666	2.68059	5e-05	0.000469693	yes
XLOC_023552	XLOC_023552	Phlda1	7:50540353-50543225	GM_F344	GM_Lewis	OK	114.764	258.117	1.16935	3.78917	5e-05	0.000469693	yes
XLOC_027178	XLOC_027178	Phf3	9:29464568-29537313	GM_F344	GM_Lewis	OK	8.90923	5.91077	-0.591954	-1.80627	0.0009	0.00574471	yes
XLOC_024592	XLOC_024592	Phf21b	7:122806218-122879651	GM_F344	GM_Lewis	OK	2.17033	0.952211	-1.18856	-2.03284	0.0002	0.0015924	yes
XLOC_011160	XLOC_011160	Phf2	17:21770646-21842193	GM_F344	GM_Lewis	OK	10.0409	7.09602	-0.500803	-1.4554	0.0071	0.0317745	yes
XLOC_004771	XLOC_004771	Phf15	10:37334777-37384428	GM_F344	GM_Lewis	OK	2.02462	1.2238	-0.726291	-1.50365	0.00515	0.0245364	yes
XLOC_004109	XLOC_004109	Phf12	10:64024348-64074511	GM_F344	GM_Lewis	OK	15.3915	10.4164	-0.563272	-1.43343	0.0072	0.0321228	yes
XLOC_009919	XLOC_009919	Phf11	15:38405246-38537978	GM_F344	GM_Lewis	OK	5.30481	0.752508	-2.81752	-2.04654	0.0028	0.0149797	yes
XLOC_015462	XLOC_015462	Phf1	20:5170022-5175027	GM_F344	GM_Lewis	OK	4.76722	7.59338	0.671594	1.38204	0.0121	0.0483636	yes
XLOC_013729	XLOC_013729	Phc3	2:116827540-116901652	GM_F344	GM_Lewis	OK	2.11681	1.25307	-0.756428	-1.58515	0.0039	0.0196505	yes
XLOC_001608	XLOC_001608	Phactr2	1:7981855-8263827	GM_F344	GM_Lewis	OK	1.07906	0.124858	-3.11142	-3.69139	5e-05	0.000469693	yes
XLOC_028154	XLOC_028154	Pgrmc1	X:8265542-8273667	GM_F344	GM_Lewis	OK	84.9332	125.523	0.563548	1.97103	0.00025	0.0019335	yes
XLOC_000794	XLOC_000794	Pgm2l1	1:157605905-157655227	GM_F344	GM_Lewis	OK	2.85969	1.11734	-1.35579	-2.7469	5e-05	0.000469693	yes
XLOC_020523	XLOC_020523	Pgm1	5:120595649-120655915	GM_F344	GM_Lewis	OK	19.3669	13.5455	-0.515781	-1.48677	0.00635	0.0290379	yes
XLOC_022836	XLOC_022836	Pgf	6:109215539-109226122	GM_F344	GM_Lewis	OK	2.50184	10.2267	2.03129	3.34756	5e-05	0.000469693	yes
XLOC_027260	XLOC_027260	Pgap1	9:53255963-53337681	GM_F344	GM_Lewis	OK	10.0842	3.54873	-1.50672	-4.59035	5e-05	0.000469693	yes
XLOC_018452	XLOC_018452	Pftk1	4:25352050-25943075	GM_F344	GM_Lewis	OK	10.6564	7.62302	-0.483281	-1.47919	0.0063	0.0288756	yes
XLOC_004967	XLOC_004967	Pfn1	10:57531660-57535305	GM_F344	GM_Lewis	OK	1674.32	2236.26	0.417516	1.39046	0.0105	0.0431929	yes
XLOC_025673	XLOC_025673	Pfkfb4	8:114008368-114051914	GM_F344	GM_Lewis	OK	4.49834	11.8835	1.4015	3.41777	5e-05	0.000469693	yes
XLOC_011404	XLOC_011404	Pfkfb3	17:78187238-78270939	GM_F344	GM_Lewis	OK	4.04475	13.3238	1.71988	4.66041	5e-05	0.000469693	yes
XLOC_023930	XLOC_023930	Pfdn5	7:141075468-141080207	GM_F344	GM_Lewis	OK	236.541	335.173	0.50282	1.73477	0.0019	0.0108265	yes
XLOC_012436	XLOC_012436	Pfdn1	18:29043385-29096534	GM_F344	GM_Lewis	OK	114.485	170.87	0.577745	1.98277	0.0002	0.0015924	yes
XLOC_000031	XLOC_000031	Perp	1:13976355-13988803	GM_F344	GM_Lewis	OK	207.135	368.668	0.831754	2.88717	5e-05	0.000469693	yes
XLOC_021628	XLOC_021628	Per3	5:168150555-168188924	GM_F344	GM_Lewis	OK	2.18358	1.01524	-1.10488	-2.27544	5e-05	0.000469693	yes
XLOC_003990	XLOC_003990	Per1	10:55854583-55869281	GM_F344	GM_Lewis	OK	2.98079	1.30952	-1.18666	-2.254	0.0002	0.0015924	yes
XLOC_012966	XLOC_012966	Pdpr	19:41025417-41063891	GM_F344	GM_Lewis	OK	3.23964	1.98159	-0.709177	-1.81645	0.00105	0.00653716	yes
XLOC_021575	XLOC_021575	Pdpn	5:162142250-162175921	GM_F344	GM_Lewis	OK	1.38395	4.7493	1.77892	3.02125	5e-05	0.000469693	yes
XLOC_011113	XLOC_011113	Pdlim7	17:15168632-15184707	GM_F344	GM_Lewis	OK	41.9558	82.1236	0.968926	2.88206	5e-05	0.000469693	yes
XLOC_009976	XLOC_009976	Pdlim2,RGD1308117	15:50555245-50576831	GM_F344	GM_Lewis	OK	3.40455	7.13012	1.06646	1.92073	0.0007	0.00462371	yes
XLOC_003034	XLOC_003034	Pdlim1	1:245350076-245399874	GM_F344	GM_Lewis	OK	91.0981	128.744	0.499013	1.67728	0.002	0.0112913	yes
XLOC_019249	XLOC_019249	Pdk4	4:30233391-30245338	GM_F344	GM_Lewis	OK	3.34593	0.80638	-2.05287	-3.82719	5e-05	0.000469693	yes
XLOC_028365	XLOC_028365	Pdk3	X:81104666-81171536	GM_F344	GM_Lewis	OK	39.9312	81.0816	1.02186	3.44778	5e-05	0.000469693	yes
XLOC_005176	XLOC_005176	Pdk2	10:83710442-83725010	GM_F344	GM_Lewis	OK	11.221	6.12407	-0.873636	-1.98448	0.00035	0.00258157	yes
XLOC_021494	XLOC_021494	Pdik1l	5:153020500-153032221	GM_F344	GM_Lewis	OK	4.21877	2.34342	-0.848206	-2.14148	0.00015	0.0012499	yes
XLOC_013868	XLOC_013868	Pdgfc	2:172635182-172812393	GM_F344	GM_Lewis	OK	3.36552	11.4309	1.76404	4.15609	5e-05	0.000469693	yes
XLOC_015508	XLOC_015508	Pde9a	20:9806115-9901986	GM_F344	GM_Lewis	OK	64.3435	115.702	0.846546	2.89267	5e-05	0.000469693	yes
XLOC_014311	XLOC_014311	Pde8b	2:25299787-25473180	GM_F344	GM_Lewis	OK	3.46146	0.161265	-4.42388	-3.14549	0.0005	0.0034908	yes
XLOC_000721	XLOC_000721	Pde8a	1:137412037-137545604	GM_F344	GM_Lewis	OK	7.54938	3.54102	-1.09219	-2.77192	5e-05	0.000469693	yes
XLOC_014483	XLOC_014483	Pde7a	2:104335887-104429820	GM_F344	GM_Lewis	OK	4.75633	1.56536	-1.60336	-3.39738	5e-05	0.000469693	yes
XLOC_014823	XLOC_014823	Pde4dip	2:192533745-192671053	GM_F344	GM_Lewis	OK	12.4883	6.08416	-1.03745	-3.09428	5e-05	0.000469693	yes
XLOC_020532	XLOC_020532	Pde4b	5:123158155-123535346	GM_F344	GM_Lewis	OK	0.777875	4.23536	2.44487	4.64888	5e-05	0.000469693	yes
XLOC_025156	XLOC_025156	Pde4a	8:20192676-20245862	GM_F344	GM_Lewis	OK	1.77568	0.917897	-0.951969	-1.40209	0.0097	0.0405086	yes
XLOC_001538	XLOC_001538	Pdcd4	1:260179388-260273188	GM_F344	GM_Lewis	OK	42.648	13.3075	-1.68024	-3.85148	5e-05	0.000469693	yes
XLOC_014624	XLOC_014624	Pdcd10	2:166402269-166555079	GM_F344	GM_Lewis	OK	99.1768	183.719	0.889426	2.99286	5e-05	0.000469693	yes
XLOC_006294	XLOC_006294	Pcyt1a	11:70115429-70174558	GM_F344	GM_Lewis	OK	7.21026	14.1967	0.977429	2.31889	5e-05	0.000469693	yes
XLOC_023502	XLOC_023502	Pctk2	7:30194088-30272352	GM_F344	GM_Lewis	OK	3.77105	1.89603	-0.991981	-2.19153	5e-05	0.000469693	yes
XLOC_021277	XLOC_021277	Pcsk9	5:127501475-127524289	GM_F344	GM_Lewis	OK	65.8313	96.3972	0.550218	1.58146	0.00285	0.0151759	yes
XLOC_000672	XLOC_000672	Pcsk6	1:120324842-120477077	GM_F344	GM_Lewis	OK	14.0414	4.00119	-1.81118	-4.67002	5e-05	0.000469693	yes
XLOC_007930	XLOC_007930	Pcp4l1	13:87059475-87083085	GM_F344	GM_Lewis	OK	0.178921	0.726215	2.02107	1.93905	0.00215	0.0120062	yes
XLOC_017104	XLOC_017104	Pcmtd2	3:170995553-171014720	GM_F344	GM_Lewis	OK	28.2407	9.9966	-1.49827	-4.67758	5e-05	0.000469693	yes
XLOC_010736	XLOC_010736	Pcm1	16:54319704-54419323	GM_F344	GM_Lewis	OK	7.01315	5.02385	-0.481269	-1.51987	0.0056	0.0262332	yes
XLOC_019200	XLOC_019200	Pclo	4:15911050-16269090	GM_F344	GM_Lewis	OK	0.575527	0.200565	-1.52082	-1.66079	0.00335	0.0173455	yes
XLOC_017055	XLOC_017055	Pck1	3:164012409-164018359	GM_F344	GM_Lewis	OK	3.3281	1.09982	-1.59743	-2.63081	5e-05	0.000469693	yes
XLOC_001435	XLOC_001435	Pcgf5	1:240564382-240694016	GM_F344	GM_Lewis	OK	12.0802	17.8533	0.563538	1.3636	0.0119	0.0477198	yes
XLOC_012127	XLOC_012127	Pcdhb5	18:30127191-30131036	GM_F344	GM_Lewis	OK	2.51275	0.308872	-3.02418	-4.57514	5e-05	0.000469693	yes
XLOC_012126	XLOC_012126	Pcdhb4	18:30117015-30120555	GM_F344	GM_Lewis	OK	0.414758	0.0635137	-2.70713	-2.59856	0.0001	0.000873465	yes
XLOC_011533	XLOC_011533	Pcdh24	17:15933472-15969283	GM_F344	GM_Lewis	OK	54.0968	78.2881	0.533249	1.8318	0.0007	0.00462371	yes
XLOC_010598	XLOC_010598	Pcdh21	16:13284005-13303854	GM_F344	GM_Lewis	OK	0.696027	3.80385	2.45025	4.30848	5e-05	0.000469693	yes
XLOC_010661	XLOC_010661	Pbx4	16:20039882-20074996	GM_F344	GM_Lewis	OK	0.254228	1.46699	2.52866	1.5236	0.00295	0.0156456	yes
XLOC_015582	XLOC_015582	Pbld	20:25412972-25428299	GM_F344	GM_Lewis	OK	17.06	7.56624	-1.17297	-3.01947	5e-05	0.000469693	yes
XLOC_016170	XLOC_016170	Pax8	3:2671012-2726801	GM_F344	GM_Lewis	OK	1.23226	5.68444	2.20571	2.25311	0.00395	0.0198584	yes
XLOC_023816	XLOC_023816	Parvb	7:122223324-122312016	GM_F344	GM_Lewis	OK	0.573883	1.49033	1.3768	2.08784	0.0003	0.00226093	yes
XLOC_006268	XLOC_006268	Parp9	11:66615535-66659119	GM_F344	GM_Lewis	OK	36.5329	21.7506	-0.748139	-1.77534	0.00095	0.00602284	yes
XLOC_014394	XLOC_014394	Parp8	2:48669600-48856151	GM_F344	GM_Lewis	OK	8.60093	5.95738	-0.529814	-1.24972	0.01185	0.0475672	yes
XLOC_025426	XLOC_025426	Parp6	8:63445436-63477761	GM_F344	GM_Lewis	OK	12.9095	8.50286	-0.602418	-1.66038	0.0029	0.0154163	yes
XLOC_025457	XLOC_025457	Parp16	8:69458532-69477512	GM_F344	GM_Lewis	OK	7.92902	12.058	0.604775	1.5235	0.0047	0.0227669	yes
XLOC_005962	XLOC_005962	Parp14	11:66736858-66768977	GM_F344	GM_Lewis	OK	16.6036	11.2392	-0.562957	-1.7823	0.0012	0.00731105	yes
XLOC_019352	XLOC_019352	Parp12	4:66678020-66736123	GM_F344	GM_Lewis	OK	35.6329	13.6528	-1.38401	-3.4961	5e-05	0.000469693	yes
XLOC_017035	XLOC_017035	Pard6b	3:159230672-159251755	GM_F344	GM_Lewis	OK	18.3133	28.0925	0.617295	1.93425	0.00055	0.00377536	yes
XLOC_026695	XLOC_026695	Parc	9:9800223-9863350	GM_F344	GM_Lewis	OK	2.03896	0.793119	-1.36223	-1.59048	0.0045	0.0219583	yes
XLOC_020757	XLOC_020757	Paqr7	5:153254035-153265504	GM_F344	GM_Lewis	OK	12.124	6.10694	-0.989345	-2.22061	0.00015	0.0012499	yes
XLOC_011765	XLOC_011765	Papd1	17:61847983-61869211	GM_F344	GM_Lewis	OK	13.2942	9.48794	-0.486635	-1.39787	0.0091	0.038672	yes
XLOC_003010	XLOC_003010	Pank1	1:238794205-238861680	GM_F344	GM_Lewis	OK	10.8499	16.9317	0.642038	1.86272	0.0005	0.0034908	yes
XLOC_014916	XLOC_014916	Palmd	2:213174872-213228299	GM_F344	GM_Lewis	OK	3.57494	0.0759725	-5.5563	-5.65983	5e-05	0.000469693	yes
XLOC_015960	XLOC_015960	Pald	20:28682110-28718682	GM_F344	GM_Lewis	OK	2.61496	1.26271	-1.05027	-1.59637	0.00365	0.0186026	yes
XLOC_011599	XLOC_011599	Pak1ip1,Tmem14c	17:29701922-29722439	GM_F344	GM_Lewis	OK	200.4	267.265	0.415384	1.35087	0.01095	0.0447207	yes
XLOC_023483	XLOC_023483	Pah	7:24175897-24243592	GM_F344	GM_Lewis	OK	0.213129	0.653287	1.61599	1.85741	0.00195	0.0110639	yes
XLOC_020754	XLOC_020754	Pafah2	5:153151385-153180328	GM_F344	GM_Lewis	OK	8.38683	5.72598	-0.550602	-1.42995	0.0084	0.0363566	yes
XLOC_021551	XLOC_021551	Padi4	5:159580689-159617629	GM_F344	GM_Lewis	OK	84.7691	63.3606	-0.419952	-1.43445	0.00755	0.0333481	yes
XLOC_020814	XLOC_020814	Padi2	5:159762823-159805399	GM_F344	GM_Lewis	OK	9.63439	0.525657	-4.196	-7.70757	5e-05	0.000469693	yes
XLOC_002799	XLOC_002799	Pacs1	1:207750949-207903959	GM_F344	GM_Lewis	OK	4.56824	2.39717	-0.930305	-2.05033	0.00015	0.0012499	yes
XLOC_006773	XLOC_006773	P76	12:37260634-37288403	GM_F344	GM_Lewis	OK	32.1744	21.2695	-0.59713	-1.77136	0.00185	0.0105908	yes
XLOC_002358	XLOC_002358	P2ry6	1:158381126-158418237	GM_F344	GM_Lewis	OK	5.44676	1.45969	-1.89973	-3.49906	5e-05	0.000469693	yes
XLOC_007098	XLOC_007098	P2rx4	12:34943899-34961551	GM_F344	GM_Lewis	OK	46.0273	33.2233	-0.470292	-1.49293	0.0053	0.025086	yes
XLOC_006827	XLOC_006827	P2rx2	12:46485062-46488328	GM_F344	GM_Lewis	OK	0.46058	1.54126	1.74259	2.18739	0.0006	0.00404708	yes
XLOC_026416	XLOC_026416	Oxsr1	8:124196598-124286647	GM_F344	GM_Lewis	OK	18.7731	25.0034	0.413451	1.38515	0.01015	0.04209	yes
XLOC_023637	XLOC_023637	Oxr1	7:77266327-77502495	GM_F344	GM_Lewis	OK	14.4539	9.63389	-0.585271	-1.85416	0.00065	0.0043366	yes
XLOC_013613	XLOC_013613	Oxct1	2:53189357-53217848	GM_F344	GM_Lewis	OK	128.57	44.1623	-1.54166	-5.29826	5e-05	0.000469693	yes
XLOC_002810	XLOC_002810	Ovol1	1:208192946-208206373	GM_F344	GM_Lewis	OK	5.13459	9.53475	0.892947	2.24915	5e-05	0.000469693	yes
XLOC_021539	XLOC_021539	Otud3	5:157714394-157741256	GM_F344	GM_Lewis	OK	4.69832	2.45842	-0.934415	-1.69229	0.003	0.0158475	yes
XLOC_022363	XLOC_022363	Otub2	6:127679754-127698318	GM_F344	GM_Lewis	OK	3.25686	0.770142	-2.08029	-3.55469	5e-05	0.000469693	yes
XLOC_008836	XLOC_008836	Otop1	14:77783148-77812173	GM_F344	GM_Lewis	OK	3.15541	1.8892	-0.740057	-1.429	0.0083	0.0360315	yes
XLOC_002960	XLOC_002960	Ostf1	1:222182801-222229865	GM_F344	GM_Lewis	OK	126.842	187.816	0.566285	1.93227	0.00025	0.0019335	yes
XLOC_014964	XLOC_014964	Ostc	2:228112092-228127992	GM_F344	GM_Lewis	OK	115.28	172.058	0.577752	1.9944	0.0003	0.00226093	yes
XLOC_026176	XLOC_026176	Ostbeta	8:69661814-69669889	GM_F344	GM_Lewis	OK	7.33603	31.0381	2.08097	3.84364	5e-05	0.000469693	yes
XLOC_005975	XLOC_005975	Ostalpha	11:70115429-70174558	GM_F344	GM_Lewis	OK	1.25291	13.5076	3.43042	2.83617	0.0012	0.00731105	yes
XLOC_014413	XLOC_014413	Osmr	2:56078959-56132974	GM_F344	GM_Lewis	OK	1.45606	9.6874	2.73404	6.43648	5e-05	0.000469693	yes
XLOC_008492	XLOC_008492	Osm	14:84857132-84861012	GM_F344	GM_Lewis	OK	1.25964	3.7976	1.59207	2.4925	5e-05	0.000469693	yes
XLOC_004277	XLOC_004277	Osbpl7	10:85771903-85789578	GM_F344	GM_Lewis	OK	3.64518	1.93885	-0.910792	-1.71425	0.0027	0.0145326	yes
XLOC_019425	XLOC_019425	Osbpl3	4:78517994-78696003	GM_F344	GM_Lewis	OK	4.08836	6.50272	0.669522	1.52119	0.00415	0.0206231	yes
XLOC_017074	XLOC_017074	Osbpl2	3:169174366-169219875	GM_F344	GM_Lewis	OK	17.5376	12.1346	-0.531322	-1.61752	0.00265	0.0142973	yes
XLOC_025714	XLOC_025714	Osbpl10	8:119386657-119671115	GM_F344	GM_Lewis	OK	2.80635	5.39358	0.942551	1.78821	0.001	0.00627491	yes
XLOC_005226	XLOC_005226	Ormdl3	10:87402490-87411058	GM_F344	GM_Lewis	OK	27.7313	18.7356	-0.565735	-1.70347	0.00135	0.00808579	yes
XLOC_006661	XLOC_006661	Orai2	12:21615678-21636254	GM_F344	GM_Lewis	OK	13.083	7.03922	-0.894201	-2.63133	5e-05	0.000469693	yes
XLOC_019844	XLOC_019844	Olr1	4:166747227-166769340	GM_F344	GM_Lewis	OK	0.672473	0.30258	-1.15216	-1.65286	0.0038	0.019244	yes
XLOC_009566	XLOC_009566	Olfm4	15:61267801-61290288	GM_F344	GM_Lewis	OK	13.6197	57.3379	2.0738	5.83959	5e-05	0.000469693	yes
XLOC_027170	XLOC_027170	Ogfrl1	9:22233994-22247453	GM_F344	GM_Lewis	OK	5.76559	1.54629	-1.89866	-3.16192	5e-05	0.000469693	yes
XLOC_017081	XLOC_017081	Ogfr	3:169679724-169686086	GM_F344	GM_Lewis	OK	50.8453	33.5888	-0.598134	-1.89183	0.00035	0.00258157	yes
XLOC_017151	XLOC_017151	Obp2b	3:3927319-3947434	GM_F344	GM_Lewis	OK	4.03173	13.4734	1.74064	1.68759	0.0034	0.0175702	yes
XLOC_007157	XLOC_007157	Oasl2	12:42995472-43009526	GM_F344	GM_Lewis	OK	23.5583	3.53284	-2.73733	-6.32181	5e-05	0.000469693	yes
XLOC_006767	XLOC_006767	Oas1i	12:36760820-36772833	GM_F344	GM_Lewis	OK	5.82932	0.827107	-2.81718	-4.19674	5e-05	0.000469693	yes
XLOC_007118	XLOC_007118	Oas1b	12:36858347-36869588	GM_F344	GM_Lewis	OK	7.88067	1.03054	-2.93492	-4.88044	5e-05	0.000469693	yes
XLOC_006768	XLOC_006768	Oas1a	12:36806017-36816732	GM_F344	GM_Lewis	OK	30.0192	5.72669	-2.39011	-5.11209	5e-05	0.000469693	yes
XLOC_016581	XLOC_016581	Nyw1	3:76108545-76298784	GM_F344	GM_Lewis	OK	18.2666	12.7083	-0.523433	-1.44062	0.0079	0.0346539	yes
XLOC_016688	XLOC_016688	Nusap1	3:106134199-106165155	GM_F344	GM_Lewis	OK	19.3527	13.7961	-0.488274	-1.46443	0.00755	0.0333481	yes
XLOC_015620	XLOC_015620	Nus1	20:31142737-31170673	GM_F344	GM_Lewis	OK	38.531	69.1217	0.843119	2.92752	5e-05	0.000469693	yes
XLOC_008639	XLOC_008639	Nudt9	14:6809081-6840847	GM_F344	GM_Lewis	OK	37.399	55.307	0.564465	1.73512	0.00125	0.00758667	yes
XLOC_024239	XLOC_024239	Nudt4	7:32753639-32770160	GM_F344	GM_Lewis	OK	49.0691	71.724	0.547642	1.85692	0.00035	0.00258157	yes
XLOC_026317	XLOC_026317	Nudt16	8:110198956-110211299	GM_F344	GM_Lewis	OK	14.1541	26.9611	0.929654	2.32805	5e-05	0.000469693	yes
XLOC_007359	XLOC_007359	Nuak2	13:45205541-45222555	GM_F344	GM_Lewis	OK	16.3954	11.026	-0.572383	-1.63662	0.00255	0.0138516	yes
XLOC_025563	XLOC_025563	Nt5e	8:93591605-93636449	GM_F344	GM_Lewis	OK	2.9653	1.21348	-1.28903	-2.67453	5e-05	0.000469693	yes
XLOC_011527	XLOC_011527	Nsd1	17:15356223-15473515	GM_F344	GM_Lewis	OK	6.50636	3.52418	-0.884564	-2.78404	5e-05	0.000469693	yes
XLOC_026181	XLOC_026181	Ns5atp9	8:70086465-70179003	GM_F344	GM_Lewis	OK	24.0932	42.6119	0.822629	1.61629	0.0052	0.0247303	yes
XLOC_002511	XLOC_002511	Nrip3	1:167379529-167405914	GM_F344	GM_Lewis	OK	0.405672	0.860677	1.08516	1.71819	0.00255	0.0138516	yes
XLOC_025938	XLOC_025938	Nrgn	8:38790595-38799077	GM_F344	GM_Lewis	OK	93.5711	7.90168	-3.56583	-8.10866	5e-05	0.000469693	yes
XLOC_012407	XLOC_012407	Nrep	18:25840618-25870445	GM_F344	GM_Lewis	OK	28.4559	15.1776	-0.906781	-2.70962	5e-05	0.000469693	yes
XLOC_020569	XLOC_020569	Nrd1	5:130345826-130554754	GM_F344	GM_Lewis	OK	29.2025	17.2002	-0.763672	-1.7418	0.00125	0.00758667	yes
XLOC_026373	XLOC_026373	Nradd	8:115002148-115005313	GM_F344	GM_Lewis	OK	6.38434	19.3536	1.59999	3.01578	5e-05	0.000469693	yes
XLOC_017302	XLOC_017302	Nr4a2	3:38865525-38882869	GM_F344	GM_Lewis	OK	7.19598	2.10981	-1.77008	-3.78346	5e-05	0.000469693	yes
XLOC_002228	XLOC_002228	Nr2f2	1:125278414-125293353	GM_F344	GM_Lewis	OK	14.0843	7.7078	-0.869701	-2.14006	0.00025	0.0019335	yes
XLOC_024207	XLOC_024207	Nr1h4	7:26189707-26307061	GM_F344	GM_Lewis	OK	4.46394	20.3123	2.18596	4.90899	5e-05	0.000469693	yes
XLOC_010678	XLOC_010678	Npy1r	16:24747182-24756791	GM_F344	GM_Lewis	OK	2.25425	0.0261236	-6.43115	-4.20463	0.00065	0.0043366	yes
XLOC_018655	XLOC_018655	Npy	4:78038012-78045187	GM_F344	GM_Lewis	OK	0.255414	2.07717	3.02371	2.51259	0.00685	0.0308376	yes
XLOC_006904	XLOC_006904	Nptx2	12:10358682-10370319	GM_F344	GM_Lewis	OK	14.3763	8.74719	-0.716802	-1.82636	0.0008	0.00518535	yes
XLOC_025420	XLOC_025420	Nptn	8:62389826-62555260	GM_F344	GM_Lewis	OK	123.743	217.123	0.811163	2.85405	5e-05	0.000469693	yes
XLOC_020854	XLOC_020854	Nppb	5:165062347-165063650	GM_F344	GM_Lewis	OK	10.7175	42.4194	1.98476	3.96059	5e-05	0.000469693	yes
XLOC_003070	XLOC_003070	Npm3	1:250961967-250963813	GM_F344	GM_Lewis	OK	92.4088	128.607	0.476869	1.52345	0.0055	0.0258408	yes
XLOC_007822	XLOC_007822	Npl	13:68524022-68567312	GM_F344	GM_Lewis	OK	2.15367	4.33448	1.00906	2.11649	0.0002	0.0015924	yes
XLOC_000508	XLOC_000508	Nphs1	1:85414491-85444277	GM_F344	GM_Lewis	OK	0.1458	3.49667	4.58392	5.37547	5e-05	0.000469693	yes
XLOC_005199	XLOC_005199	Npepps	10:85927818-86017731	GM_F344	GM_Lewis	OK	57.5968	95.9121	0.735725	2.02599	0.00015	0.0012499	yes
XLOC_011485	XLOC_011485	Npepo	17:7349318-7625017	GM_F344	GM_Lewis	OK	38.4256	28.1509	-0.448889	-1.35275	0.01225	0.0487918	yes
XLOC_026792	XLOC_026792	Npas2	9:38254875-38434416	GM_F344	GM_Lewis	OK	5.70124	1.99317	-1.51621	-2.96258	5e-05	0.000469693	yes
XLOC_008771	XLOC_008771	Npal1	14:37963221-37990068	GM_F344	GM_Lewis	OK	2.39898	10.1755	2.08461	5.14175	5e-05	0.000469693	yes
XLOC_010827	XLOC_010827	Np4,RatNP-3b	16:75284692-75337014	GM_F344	GM_Lewis	OK	238.735	121.977	-0.968803	-2.55332	0.00015	0.0012499	yes
XLOC_009316	XLOC_009316	Np	15:26929475-26938003	GM_F344	GM_Lewis	OK	192.401	106.673	-0.850925	-2.84303	5e-05	0.000469693	yes
XLOC_017120	XLOC_017120	Noxa1	3:3244122-3255727	GM_F344	GM_Lewis	OK	38.497	60.0913	0.642411	2.03943	0.00035	0.00258157	yes
XLOC_014050	XLOC_014050	Notch2	2:192839349-192989495	GM_F344	GM_Lewis	OK	2.19907	1.3201	-0.73625	-1.79985	0.00115	0.00706587	yes
XLOC_017167	XLOC_017167	Notch1	3:4631524-4677640	GM_F344	GM_Lewis	OK	7.87999	2.85922	-1.46257	-4.20312	5e-05	0.000469693	yes
XLOC_004125	XLOC_004125	Nos2	10:65036883-65072783	GM_F344	GM_Lewis	OK	19.3351	12.3048	-0.652002	-1.83817	0.00075	0.00489914	yes
XLOC_008458	XLOC_008458	Nol14	14:81647876-81744269	GM_F344	GM_Lewis	OK	13.9678	9.99066	-0.483453	-1.36956	0.0113	0.0458446	yes
XLOC_013127	XLOC_013127	Nod2	19:19662336-19697341	GM_F344	GM_Lewis	OK	0.872742	0.41523	-1.07164	-1.43515	0.0094	0.0396507	yes
XLOC_019449	XLOC_019449	Nod1	4:83398807-83449479	GM_F344	GM_Lewis	OK	6.55468	2.48542	-1.39904	-2.7735	5e-05	0.000469693	yes
XLOC_014397	XLOC_014397	Nnt	2:51496455-51590444	GM_F344	GM_Lewis	OK	28.9626	7.693	-1.91257	-5.97664	5e-05	0.000469693	yes
XLOC_008343	XLOC_008343	Nmu	14:34114869-34143787	GM_F344	GM_Lewis	OK	2.52448	0.321729	-2.97207	-2.75897	0.0002	0.0015924	yes
XLOC_011848	XLOC_011848	Nmt2	17:86033322-86080344	GM_F344	GM_Lewis	OK	5.57552	3.76808	-0.565276	-1.38247	0.01075	0.044062	yes
XLOC_005153	XLOC_005153	Nme2	10:82582765-82588269	GM_F344	GM_Lewis	OK	690.845	984.979	0.511732	1.80665	0.0009	0.00574471	yes
XLOC_026022	XLOC_026022	Nlrx1,Pdzd3	8:47225221-47247170	GM_F344	GM_Lewis	OK	4.79012	2.86357	-0.742244	-1.51281	0.006	0.0277722	yes
XLOC_003908	XLOC_003908	Nlrp3	10:45850223-45875450	GM_F344	GM_Lewis	OK	0.34886	0.775299	1.1521	1.70359	0.00305	0.0160637	yes
XLOC_022024	XLOC_022024	Nlrc4	6:20927947-20985619	GM_F344	GM_Lewis	OK	27.2958	15.7367	-0.794542	-1.68037	0.00225	0.0124815	yes
XLOC_019829	XLOC_019829	Nkr-p1c	4:165697865-165712047	GM_F344	GM_Lewis	OK	0.346938	0.972801	1.48747	1.66263	0.00205	0.0115327	yes
XLOC_002198	XLOC_002198	Nipa1	1:107371513-107390777	GM_F344	GM_Lewis	OK	1.47503	0.684324	-1.10799	-1.65015	0.00295	0.0156456	yes
XLOC_018977	XLOC_018977	Ninj2	4:156474780-156679300	GM_F344	GM_Lewis	OK	1.5845	0.161947	-3.29043	-1.63433	0.0034	0.0175702	yes
XLOC_012512	XLOC_012512	Nid67	18:56425788-56453357	GM_F344	GM_Lewis	OK	23.3535	36.4201	0.641099	1.90227	0.00035	0.00258157	yes
XLOC_027825	XLOC_027825	Nhs	X:53321826-53723299	GM_F344	GM_Lewis	OK	0.298681	1.51964	2.34705	3.89125	5e-05	0.000469693	yes
XLOC_003827	XLOC_003827	Nhp2	10:37137276-37140651	GM_F344	GM_Lewis	OK	156.847	217.318	0.47045	1.54658	0.00525	0.0248937	yes
XLOC_014559	XLOC_014559	Nhlrc3	2:142389215-142403759	GM_F344	GM_Lewis	OK	20.0502	14.432	-0.474347	-1.52832	0.00525	0.0248937	yes
XLOC_005182	XLOC_005182	Ngfr	10:84262803-84281006	GM_F344	GM_Lewis	OK	3.32909	1.164	-1.51603	-2.64053	5e-05	0.000469693	yes
XLOC_027130	XLOC_027130	Nfkbie	9:11043256-11051055	GM_F344	GM_Lewis	OK	8.03573	14.4605	0.847618	2.20298	5e-05	0.000469693	yes
XLOC_022702	XLOC_022702	Nfkbia	6:75729299-75732756	GM_F344	GM_Lewis	OK	88.4483	157.927	0.836353	2.88725	5e-05	0.000469693	yes
XLOC_012855	XLOC_012855	Nfix	19:25018301-25118727	GM_F344	GM_Lewis	OK	6.69606	1.71663	-1.96374	-4.0215	5e-05	0.000469693	yes
XLOC_020513	XLOC_020513	Nfia	5:118152937-118514245	GM_F344	GM_Lewis	OK	6.22991	1.76052	-1.82321	-3.37502	5e-05	0.000469693	yes
XLOC_017372	XLOC_017372	Nfe2l2	3:58366527-58394252	GM_F344	GM_Lewis	OK	57.7356	83.686	0.535525	1.84314	0.00065	0.0043366	yes
XLOC_009430	XLOC_009430	Nfatc4	15:33969773-33978848	GM_F344	GM_Lewis	OK	1.71066	0.776152	-1.14014	-1.71997	0.00155	0.00909227	yes
XLOC_012924	XLOC_012924	Nfatc3	19:35907567-35993769	GM_F344	GM_Lewis	OK	10.0244	6.16495	-0.701358	-1.41358	0.00925	0.0391528	yes
XLOC_002582	XLOC_002582	Nfatc2ip	1:185468867-185485794	GM_F344	GM_Lewis	OK	5.18979	3.34738	-0.632642	-1.51839	0.00515	0.0245364	yes
XLOC_012940	XLOC_012940	Nfat5	19:37153809-37242191	GM_F344	GM_Lewis	OK	3.92431	2.73063	-0.523203	-1.29911	0.00795	0.0348061	yes
XLOC_027194	XLOC_027194	Neurl3	9:35190426-35199979	GM_F344	GM_Lewis	OK	48.1525	80.1619	0.735305	2.22133	5e-05	0.000469693	yes
XLOC_001518	XLOC_001518	Neurl	1:252502505-252593794	GM_F344	GM_Lewis	OK	2.22644	5.80823	1.38336	2.62922	5e-05	0.000469693	yes
XLOC_002348	XLOC_002348	Neu3	1:157171600-157183105	GM_F344	GM_Lewis	OK	3.78345	1.46375	-1.37003	-2.39825	5e-05	0.000469693	yes
XLOC_012826	XLOC_012826	Neto2	19:22707656-22770947	GM_F344	GM_Lewis	OK	3.63098	1.63292	-1.15291	-2.25117	5e-05	0.000469693	yes
XLOC_011399	XLOC_011399	Net1	17:77533224-77543337	GM_F344	GM_Lewis	OK	123.058	200.792	0.706366	2.47095	5e-05	0.000469693	yes
XLOC_026141	XLOC_026141	Neo1	8:62679691-62789841	GM_F344	GM_Lewis	OK	16.2138	9.22908	-0.812967	-2.68132	5e-05	0.000469693	yes
XLOC_000646	XLOC_000646	Nell1	1:99805503-100758002	GM_F344	GM_Lewis	OK	2.89492	0.261295	-3.46977	-4.48967	5e-05	0.000469693	yes
XLOC_022839	XLOC_022839	Nek9	6:109333876-109389669	GM_F344	GM_Lewis	OK	16.6987	12.4227	-0.426756	-1.38161	0.0098	0.040862	yes
XLOC_009941	XLOC_009941	Neil2	15:42457891-42468055	GM_F344	GM_Lewis	OK	0.164241	1.33263	3.02039	3.11667	5e-05	0.000469693	yes
XLOC_009965	XLOC_009965	Nefm	15:47698370-47703350	GM_F344	GM_Lewis	OK	0.0280377	4.93947	7.46085	5.73342	0.0031	0.0162679	yes
XLOC_025497	XLOC_025497	Nedd4	8:77252499-77337402	GM_F344	GM_Lewis	OK	75.4639	55.4535	-0.444507	-1.56373	0.0036	0.0184067	yes
XLOC_021556	XLOC_021556	Necap2	5:159924674-159937118	GM_F344	GM_Lewis	OK	72.7964	97.6998	0.424489	1.447	0.00725	0.0322645	yes
XLOC_011862	XLOC_011862	Nebl	17:91513702-91876317	GM_F344	GM_Lewis	OK	0.881512	0.479596	-0.878161	-1.55232	0.0035	0.0179761	yes
XLOC_021402	XLOC_021402	Ndufs5	5:142998775-143023496	GM_F344	GM_Lewis	OK	309.969	503.834	0.700824	2.36267	5e-05	0.000469693	yes
XLOC_000767	XLOC_000767	Ndufc2	1:154635888-154642112	GM_F344	GM_Lewis	OK	219.646	295.791	0.429399	1.41907	0.0083	0.0360315	yes
XLOC_014553	XLOC_014553	Ndufc1	2:140298030-140301894	GM_F344	GM_Lewis	OK	228.949	312.176	0.447333	1.50329	0.0053	0.025086	yes
XLOC_024409	XLOC_024409	Ndufb9	7:95949321-95955668	GM_F344	GM_Lewis	OK	338.389	469.734	0.47316	1.63987	0.00225	0.0124815	yes
XLOC_003063	XLOC_003063	Ndufb8	1:249597401-249602443	GM_F344	GM_Lewis	OK	413.709	626.417	0.598509	2.09802	0.0001	0.000873465	yes
XLOC_021045	XLOC_021045	Ndufb6	5:57677224-57687302	GM_F344	GM_Lewis	OK	223.162	308.816	0.468656	1.54046	0.00465	0.0225728	yes
XLOC_002569	XLOC_002569	Ndufab1	1:180908330-180921778	GM_F344	GM_Lewis	OK	381.132	599.125	0.652565	2.24183	5e-05	0.000469693	yes
XLOC_024573	XLOC_024573	Ndufa6	7:120726070-120729928	GM_F344	GM_Lewis	OK	444.743	756.073	0.765554	2.65709	5e-05	0.000469693	yes
XLOC_019289	XLOC_019289	Ndufa5	4:50649499-50657858	GM_F344	GM_Lewis	OK	300.151	434.646	0.534154	1.82405	0.0009	0.00574471	yes
XLOC_012441	XLOC_012441	Ndufa2	18:29435247-29443863	GM_F344	GM_Lewis	OK	278.784	439.462	0.65659	2.00846	0.0006	0.00404708	yes
XLOC_009761	XLOC_009761	Ndrg2	15:27338455-27347196	GM_F344	GM_Lewis	OK	18.8161	4.83955	-1.95902	-4.62447	5e-05	0.000469693	yes
XLOC_024435	XLOC_024435	Ndrg1	7:104302037-104344842	GM_F344	GM_Lewis	OK	70.8776	593.278	3.06531	9.10703	5e-05	0.000469693	yes
XLOC_009590	XLOC_009590	Ndfip2	15:89316260-89376267	GM_F344	GM_Lewis	OK	47.9842	74.8986	0.64238	2.24772	5e-05	0.000469693	yes
XLOC_004521	XLOC_004521	Nde1	10:777866-822687	GM_F344	GM_Lewis	OK	17.2729	12.4925	-0.467452	-1.36291	0.01135	0.0459889	yes
XLOC_000075	XLOC_000075	Ncoa7	1:27539692-27700235	GM_F344	GM_Lewis	OK	10.9265	44.8521	2.03734	6.4903	5e-05	0.000469693	yes
XLOC_020243	XLOC_020243	Ncoa2	5:5043842-5279853	GM_F344	GM_Lewis	OK	5.7738	4.12761	-0.484213	-1.45779	0.0061	0.0281533	yes
XLOC_027382	XLOC_027382	Ncl	9:85112751-85121276	GM_F344	GM_Lewis	OK	193.874	136.974	-0.501223	-1.75499	0.0011	0.00680326	yes
XLOC_024356	XLOC_024356	Ncald	7:72875313-72976431	GM_F344	GM_Lewis	OK	14.3442	21.379	0.575726	1.77345	0.001	0.00627491	yes
XLOC_004348	XLOC_004348	Nbr1	10:90573506-90602099	GM_F344	GM_Lewis	OK	41.4551	27.8085	-0.576024	-1.99566	0.0001	0.000873465	yes
XLOC_000642	XLOC_000642	Nav2	1:99041043-99410078	GM_F344	GM_Lewis	OK	2.55951	1.12567	-1.18508	-2.73868	5e-05	0.000469693	yes
XLOC_016836	XLOC_016836	Nat5	3:134522043-134554868	GM_F344	GM_Lewis	OK	75.6287	175.821	1.2171	3.58848	5e-05	0.000469693	yes
XLOC_010675	XLOC_010675	Nat1,Nat2	16:23845612-23876784	GM_F344	GM_Lewis	OK	23.4884	45.2599	0.946286	2.85264	5e-05	0.000469693	yes
XLOC_024480	XLOC_024480	Naprt1	7:113865272-113868730	GM_F344	GM_Lewis	OK	25.534	36.044	0.497338	1.47276	0.00695	0.0311733	yes
XLOC_028453	XLOC_028453	Nap1l3	X:112244520-112247328	GM_F344	GM_Lewis	OK	1.58546	0.738963	-1.10132	-1.8425	0.001	0.00627491	yes
XLOC_020395	XLOC_020395	Nans	5:63072228-63091051	GM_F344	GM_Lewis	OK	273.648	166.278	-0.718721	-2.5228	5e-05	0.000469693	yes
XLOC_014342	XLOC_014342	Naip2	2:31162990-31205481	GM_F344	GM_Lewis	OK	9.85904	4.66828	-1.07856	-3.38579	5e-05	0.000469693	yes
XLOC_024572	XLOC_024572	Naga	7:120705952-120715203	GM_F344	GM_Lewis	OK	63.4597	122.496	0.948824	3.23179	5e-05	0.000469693	yes
XLOC_026832	XLOC_026832	Nab1	9:46084089-46124487	GM_F344	GM_Lewis	OK	12.3008	18.2684	0.570599	1.86665	0.00065	0.0043366	yes
XLOC_014495	XLOC_014495	Naaladl2	2:109453655-110479302	GM_F344	GM_Lewis	OK	1.50043	0.567892	-1.40169	-2.45133	5e-05	0.000469693	yes
XLOC_010799	XLOC_010799	Myst3	16:73553866-73634823	GM_F344	GM_Lewis	OK	5.99092	4.20543	-0.510523	-1.54248	0.0039	0.0196505	yes
XLOC_025536	XLOC_025536	Myo6	8:85203933-85370548	GM_F344	GM_Lewis	OK	25.0677	41.6632	0.732941	2.42719	5e-05	0.000469693	yes
XLOC_025513	XLOC_025513	Myo5c	8:80042252-80119034	GM_F344	GM_Lewis	OK	24.0021	13.6841	-0.810661	-1.96731	0.0003	0.00226093	yes
XLOC_004097	XLOC_004097	Myo1c	10:62986271-63007769	GM_F344	GM_Lewis	OK	22.06	33.0329	0.582474	1.94659	0.00035	0.00258157	yes
XLOC_013652	XLOC_013652	Myo10	2:77183010-77392883	GM_F344	GM_Lewis	OK	9.05794	5.9313	-0.610835	-1.61102	0.0016	0.00934428	yes
XLOC_026417	XLOC_026417	Myd88	8:124299727-124318941	GM_F344	GM_Lewis	OK	31.0584	44.269	0.511314	1.42647	0.0086	0.0369911	yes
XLOC_020658	XLOC_020658	Mycl1	5:142310330-142317218	GM_F344	GM_Lewis	OK	24.8453	16.7525	-0.568598	-1.75282	0.00115	0.00706587	yes
XLOC_010045	XLOC_010045	Mycbp2	15:87124557-87365132	GM_F344	GM_Lewis	OK	2.94035	1.29388	-1.18429	-3.27208	5e-05	0.000469693	yes
XLOC_001814	XLOC_001814	Myadm	1:64177534-64185893	GM_F344	GM_Lewis	OK	29.07	15.9598	-0.865094	-2.64659	5e-05	0.000469693	yes
XLOC_019625	XLOC_019625	Mxd1	4:120800006-120823484	GM_F344	GM_Lewis	OK	46.4336	127.519	1.45747	4.78912	5e-05	0.000469693	yes
XLOC_005847	XLOC_005847	Mx2	11:37547953-37573175	GM_F344	GM_Lewis	OK	39.9913	2.76214	-3.85583	-8.31569	5e-05	0.000469693	yes
XLOC_006179	XLOC_006179	Mx1	11:37438470-37464073	GM_F344	GM_Lewis	OK	10.1092	2.46126	-2.0382	-4.52511	5e-05	0.000469693	yes
XLOC_002600	XLOC_002600	Mvp	1:186164810-186192802	GM_F344	GM_Lewis	OK	220.158	299.078	0.441983	1.54855	0.0045	0.0219583	yes
XLOC_013321	XLOC_013321	Mvd	19:52722305-52732312	GM_F344	GM_Lewis	OK	65.8656	98.35	0.578399	1.88934	0.0006	0.00404708	yes
XLOC_002808	XLOC_002808	Mus81	1:208125895-208131952	GM_F344	GM_Lewis	OK	4.89355	7.77175	0.667359	1.36987	0.01145	0.0463705	yes
XLOC_002710	XLOC_002710	Mucdhl	1:201462418-201471038	GM_F344	GM_Lewis	OK	100.156	163.712	0.708916	2.4483	5e-05	0.000469693	yes
XLOC_006289	XLOC_006289	Muc4	11:69830206-69858366	GM_F344	GM_Lewis	OK	18.0668	40.7795	1.17451	3.91504	5e-05	0.000469693	yes
XLOC_005973	XLOC_005973	Muc20	11:69808262-69823526	GM_F344	GM_Lewis	OK	9.23165	3.71589	-1.31288	-1.51001	0.00725	0.0322645	yes
XLOC_013923	XLOC_013923	Muc1	2:181399302-181403648	GM_F344	GM_Lewis	OK	6.38477	0.44504	-3.84263	-5.34688	5e-05	0.000469693	yes
XLOC_010416	XLOC_010416	Mtus1	16:54518445-54742494	GM_F344	GM_Lewis	OK	25.6943	16.3268	-0.654209	-2.10094	0.00015	0.0012499	yes
XLOC_023671	XLOC_023671	Mtss1	7:95808179-95947982	GM_F344	GM_Lewis	OK	9.43176	5.8682	-0.684609	-1.99661	0.0004	0.00289278	yes
XLOC_011376	XLOC_011376	Mtr	17:68782669-68870906	GM_F344	GM_Lewis	OK	4.27528	2.31077	-0.887642	-1.9493	0.0005	0.0034908	yes
XLOC_008890	XLOC_008890	Mtp18,Sec14l2	14:84723108-84748418	GM_F344	GM_Lewis	OK	14.0969	21.9296	0.637501	1.57624	0.0042	0.0208197	yes
XLOC_008893	XLOC_008893	Mtmr3	14:85098230-85234671	GM_F344	GM_Lewis	OK	12.1928	8.28295	-0.557807	-1.72015	0.00115	0.00706587	yes
XLOC_002212	XLOC_002212	Mtmr15	1:118781919-118812313	GM_F344	GM_Lewis	OK	0.93988	0.529204	-0.828653	-1.49772	0.00635	0.0290379	yes
XLOC_013100	XLOC_013100	Mt4	19:11300056-11302153	GM_F344	GM_Lewis	OK	7.32909	0.759804	-3.26993	-2.70109	0.001	0.00627491	yes
XLOC_013098	XLOC_013098	Mt2A	19:11267810-11268585	GM_F344	GM_Lewis	OK	292.513	191.964	-0.607663	-1.72092	0.00165	0.00959759	yes
XLOC_013097	XLOC_013097	Mt1a	19:11261630-11262647	GM_F344	GM_Lewis	OK	472.88	343.893	-0.459513	-1.37966	0.01235	0.0490796	yes
XLOC_011132	XLOC_011132	Msx2	17:17238577-17248927	GM_F344	GM_Lewis	OK	14.2359	2.18147	-2.70616	-5.32034	5e-05	0.000469693	yes
XLOC_008441	XLOC_008441	Msx1	14:78257344-78261144	GM_F344	GM_Lewis	OK	2.04001	124.464	5.931	10.4591	5e-05	0.000469693	yes
XLOC_025650	XLOC_025650	Mst1r	8:113175521-113191422	GM_F344	GM_Lewis	OK	14.0096	26.6299	0.926634	2.92574	5e-05	0.000469693	yes
XLOC_010420	XLOC_010420	Msr1	16:56263072-56345472	GM_F344	GM_Lewis	OK	0.623892	1.17281	0.910598	1.54218	0.0063	0.0288756	yes
XLOC_027886	XLOC_027886	Msn	X:83715670-83784408	GM_F344	GM_Lewis	OK	8.87067	23.0617	1.37838	3.54478	5e-05	0.000469693	yes
XLOC_015429	XLOC_015429	Msh5	20:3845730-3862012	GM_F344	GM_Lewis	OK	0.845589	0.199654	-2.08246	-2.28137	5e-05	0.000469693	yes
XLOC_002905	XLOC_002905	Ms4a8a	1:213583485-213597080	GM_F344	GM_Lewis	OK	346.497	516.441	0.575758	1.9904	0.00025	0.0019335	yes
XLOC_002910	XLOC_002910	Ms4a7	1:213828501-213845121	GM_F344	GM_Lewis	OK	1.81117	4.80321	1.40708	2.43867	5e-05	0.000469693	yes
XLOC_001323	XLOC_001323	Ms4a11	1:214045377-214058779	GM_F344	GM_Lewis	OK	1.22207	2.45018	1.00356	1.51813	0.00545	0.0256664	yes
XLOC_002900	XLOC_002900	Ms4a10	1:213460590-213473746	GM_F344	GM_Lewis	OK	2.52551	1.13349	-1.1558	-1.4821	0.0091	0.038672	yes
XLOC_008645	XLOC_008645	Mrps18c	14:10096081-10137153	GM_F344	GM_Lewis	OK	52.6072	88.0477	0.743024	2.23852	5e-05	0.000469693	yes
XLOC_023366	XLOC_023366	Mrpl54	7:9936602-9939123	GM_F344	GM_Lewis	OK	318.054	498.185	0.647408	2.22648	5e-05	0.000469693	yes
XLOC_021119	XLOC_021119	Mrpl50	5:66260124-66266726	GM_F344	GM_Lewis	OK	27.9414	42.8068	0.615435	1.9841	0.0002	0.0015924	yes
XLOC_002354	XLOC_002354	Mrpl48	1:157979817-158022405	GM_F344	GM_Lewis	OK	43.8785	69.9641	0.673102	2.15627	5e-05	0.000469693	yes
XLOC_017172	XLOC_017172	Mrpl41	3:5120298-5121217	GM_F344	GM_Lewis	OK	89.1326	123.811	0.474109	1.47808	0.0059	0.0273809	yes
XLOC_011344	XLOC_011344	Mrpl32	17:58747046-58749913	GM_F344	GM_Lewis	OK	92.8847	125.771	0.437291	1.42419	0.00915	0.0388327	yes
XLOC_003864	XLOC_003864	Mrpl22	10:43798992-43809326	GM_F344	GM_Lewis	OK	69.8612	96.2146	0.461763	1.43719	0.0083	0.0360315	yes
XLOC_020921	XLOC_020921	Mrpl20	5:172657922-172662453	GM_F344	GM_Lewis	OK	133.046	178.57	0.424565	1.39998	0.0097	0.0405086	yes
XLOC_000123	XLOC_000123	Mrpl18	1:42111646-42116465	GM_F344	GM_Lewis	OK	93.8845	127.893	0.445974	1.477	0.0054	0.0254912	yes
XLOC_024388	XLOC_024388	Mrpl13	7:92047292-92146616	GM_F344	GM_Lewis	OK	92.1591	130.888	0.506132	1.56736	0.00475	0.0229672	yes
XLOC_001227	XLOC_001227	mrpl11	1:207580239-207583065	GM_F344	GM_Lewis	OK	72.3884	102.488	0.501627	1.54874	0.00435	0.0213836	yes
XLOC_012859	XLOC_012859	Mri1	19:25591049-25597758	GM_F344	GM_Lewis	OK	29.1043	19.113	-0.606676	-1.48507	0.00685	0.0308376	yes
XLOC_025333	XLOC_025333	Mpzl3	8:48003647-48026716	GM_F344	GM_Lewis	OK	17.7675	29.5216	0.732533	2.35234	5e-05	0.000469693	yes
XLOC_023739	XLOC_023739	Mpst	7:116359014-116364255	GM_F344	GM_Lewis	OK	102.596	184.308	0.845144	2.70191	5e-05	0.000469693	yes
XLOC_003909	XLOC_003909	Mprip	10:45975641-46090601	GM_F344	GM_Lewis	OK	36.6549	54.2096	0.564542	1.65607	0.0026	0.0140799	yes
XLOC_011774	XLOC_011774	Mpp7	17:63992347-64282603	GM_F344	GM_Lewis	OK	1.52951	0.401919	-1.9281	-2.31294	0.0001	0.000873465	yes
XLOC_022259	XLOC_022259	Mpp5	6:101367491-101474658	GM_F344	GM_Lewis	OK	11.8849	18.5831	0.644858	2.1154	5e-05	0.000469693	yes
XLOC_006727	XLOC_006727	Mphosph9	12:33374689-33462179	GM_F344	GM_Lewis	OK	1.7682	1.0346	-0.773206	-1.47848	0.0064	0.0291745	yes
XLOC_021201	XLOC_021201	Mpdz	5:100008982-100170202	GM_F344	GM_Lewis	OK	1.69806	3.35591	0.982818	1.58381	0.004	0.0200529	yes
XLOC_028496	XLOC_028496	Morc4	X:127558414-127607771	GM_F344	GM_Lewis	OK	3.49756	1.7664	-0.985542	-2.16499	5e-05	0.000469693	yes
XLOC_005827	XLOC_005827	Morc3	11:34060987-34106344	GM_F344	GM_Lewis	OK	6.15933	9.15115	0.571181	1.69226	0.0024	0.0131897	yes
XLOC_002342	XLOC_002342	Mogat2	1:156516530-156540899	GM_F344	GM_Lewis	OK	0.273097	3.01406	3.46422	4.00836	5e-05	0.000469693	yes
XLOC_027087	XLOC_027087	Mocs1	9:6759442-6779933	GM_F344	GM_Lewis	OK	8.35254	5.21449	-0.67969	-1.56072	0.00405	0.0202462	yes
XLOC_026844	XLOC_026844	Mobkl3	9:53922794-53946745	GM_F344	GM_Lewis	OK	29.6047	44.5613	0.589966	2.01816	0.00025	0.0019335	yes
XLOC_007172	XLOC_007172	Mn1	12:45315888-45355115	GM_F344	GM_Lewis	OK	1.08198	0.191813	-2.49591	-3.35055	5e-05	0.000469693	yes
XLOC_017014	XLOC_017014	Mmp9	3:155985472-155993433	GM_F344	GM_Lewis	OK	2.45995	10.3747	2.07637	4.41594	5e-05	0.000469693	yes
XLOC_025090	XLOC_025090	Mmp7	8:4526017-4533730	GM_F344	GM_Lewis	OK	841.751	330.265	-1.34977	-4.03672	5e-05	0.000469693	yes
XLOC_025084	XLOC_025084	Mmp3	8:4315600-4329146	GM_F344	GM_Lewis	OK	0.312489	1.6139	2.36868	2.96389	5e-05	0.000469693	yes
XLOC_004599	XLOC_004599	Mmp25	10:12892398-12907837	GM_F344	GM_Lewis	OK	0.406035	0.853811	1.07231	1.55139	0.00505	0.0241539	yes
XLOC_025089	XLOC_025089	Mmp20	8:4467262-4508166	GM_F344	GM_Lewis	OK	0.490832	0.163276	-1.58792	-1.94029	0.00105	0.00653716	yes
XLOC_020302	XLOC_020302	Mmp16	5:32352162-32590268	GM_F344	GM_Lewis	OK	1.86858	0.0752505	-4.6341	-4.73399	5e-05	0.000469693	yes
XLOC_025082	XLOC_025082	Mmp13	8:4158886-4169166	GM_F344	GM_Lewis	OK	1.59035	29.1482	4.19599	8.96698	5e-05	0.000469693	yes
XLOC_025083	XLOC_025083	Mmp12	8:4238075-4259868	GM_F344	GM_Lewis	OK	8.81376	32.3778	1.87718	5.1044	5e-05	0.000469693	yes
XLOC_025086	XLOC_025086	Mmp10	8:4367841-4375737	GM_F344	GM_Lewis	OK	2.13829	19.1544	3.16315	6.4162	5e-05	0.000469693	yes
XLOC_013828	XLOC_013828	Mme	2:153031085-153118429	GM_F344	GM_Lewis	OK	10.3819	1.85572	-2.48403	-5.72691	5e-05	0.000469693	yes
XLOC_004222	XLOC_004222	Mmd	10:78664114-78692402	GM_F344	GM_Lewis	OK	6.81551	16.4882	1.27454	3.53025	5e-05	0.000469693	yes
XLOC_027006	XLOC_027006	Mlph,Prlh	9:90113057-90155050	GM_F344	GM_Lewis	OK	4.94358	2.82903	-0.805248	-1.2732	0.00945	0.0397669	yes
XLOC_011772	XLOC_011772	Mkx	17:63629184-63714613	GM_F344	GM_Lewis	OK	7.07557	1.77869	-1.99203	-4.49839	5e-05	0.000469693	yes
XLOC_019354	XLOC_019354	Mkrn1	4:66908797-66939034	GM_F344	GM_Lewis	OK	62.7584	92.8442	0.565003	1.69518	0.00175	0.0100982	yes
XLOC_017813	XLOC_017813	Mkks	3:124975098-124993462	GM_F344	GM_Lewis	OK	29.0616	40.0822	0.463851	1.48337	0.00545	0.0256664	yes
XLOC_010642	XLOC_010642	Mk1	16:19276045-19288783	GM_F344	GM_Lewis	OK	17.4535	11.3139	-0.625423	-1.53468	0.00445	0.0217811	yes
XLOC_007992	XLOC_007992	Mixl1	13:96427596-96431628	GM_F344	GM_Lewis	OK	2.47213	4.67994	0.920734	1.70531	0.00295	0.0156456	yes
XLOC_023296	XLOC_023296	Mip	7:1509022-1516275	GM_F344	GM_Lewis	OK	1.32465	2.90119	1.13104	1.97094	0.0004	0.00289278	yes
XLOC_013582	XLOC_013582	Mier3	2:42999405-43027973	GM_F344	GM_Lewis	OK	4.58955	8.18206	0.834111	2.49044	5e-05	0.000469693	yes
XLOC_024088	XLOC_024088	Midn	7:11060104-11070194	GM_F344	GM_Lewis	OK	48.1228	73.4822	0.610673	2.10417	0.00025	0.0019335	yes
XLOC_028200	XLOC_028200	Mid1ip1	X:24205603-24210370	GM_F344	GM_Lewis	OK	64.9335	97.46	0.585848	1.9362	0.00045	0.00320063	yes
XLOC_012032	XLOC_012032	Mib1	18:2106101-2232241	GM_F344	GM_Lewis	OK	11.2799	8.24655	-0.451894	-1.46142	0.0068	0.0307341	yes
XLOC_007899	XLOC_007899	Mgst3	13:83038048-83059082	GM_F344	GM_Lewis	OK	526.99	1231.14	1.22415	4.15179	5e-05	0.000469693	yes
XLOC_013790	XLOC_013790	Mgst2	2:140545177-140568632	GM_F344	GM_Lewis	OK	472.614	349.268	-0.436331	-1.52031	0.00515	0.0245364	yes
XLOC_019108	XLOC_019108	Mgst1	4:175248653-175263881	GM_F344	GM_Lewis	OK	130.296	242.545	0.89646	3.02349	5e-05	0.000469693	yes
XLOC_019926	XLOC_019926	Mgp	4:173910594-173913917	GM_F344	GM_Lewis	OK	26.6135	167.67	2.6554	6.23444	5e-05	0.000469693	yes
XLOC_001108	XLOC_001108	Mgmt	1:196629346-196866949	GM_F344	GM_Lewis	OK	21.0138	12.3976	-0.761269	-1.52	0.00575	0.0268176	yes
XLOC_018868	XLOC_018868	Mgll	4:122822435-122925283	GM_F344	GM_Lewis	OK	1.99257	11.9242	2.58119	5.05327	5e-05	0.000469693	yes
XLOC_026850	XLOC_026850	MGC94335	9:56283825-56310215	GM_F344	GM_Lewis	OK	40.3008	56.0818	0.476724	1.37382	0.01	0.0415979	yes
XLOC_007041	XLOC_007041	MGC94190	12:27469758-27494475	GM_F344	GM_Lewis	OK	82.8491	61.551	-0.428704	-1.38887	0.0095	0.0399456	yes
XLOC_019144	XLOC_019144	MGC72974	4:186570480-186580664	GM_F344	GM_Lewis	OK	8.87948	25.3366	1.51268	4.02365	5e-05	0.000469693	yes
XLOC_002411	XLOC_002411	MGC72973	1:161590661-161598247	GM_F344	GM_Lewis	OK	3.63118	9.99579	1.46088	2.16299	0.0002	0.0015924	yes
XLOC_000361	XLOC_000361	MGC72567	1:77334503-77337832	GM_F344	GM_Lewis	OK	0.0812255	1.12339	3.78978	4.04468	5e-05	0.000469693	yes
XLOC_022692	XLOC_022692	MGC112883	6:74962386-74973800	GM_F344	GM_Lewis	OK	233.071	85.6462	-1.44431	-5.03138	5e-05	0.000469693	yes
XLOC_016726	XLOC_016726	MGC105649	3:109609757-109614019	GM_F344	GM_Lewis	OK	486.567	696.28	0.517029	1.59152	0.0035	0.0179761	yes
XLOC_012231	XLOC_012231	MGC105567	18:56363024-56383507	GM_F344	GM_Lewis	OK	2.71052	0.994131	-1.44706	-2.4547	5e-05	0.000469693	yes
XLOC_003809	XLOC_003809	Mgat4b	10:35775756-35785551	GM_F344	GM_Lewis	OK	36.3447	25.4773	-0.512535	-1.57309	0.00415	0.0206231	yes
XLOC_027209	XLOC_027209	Mgat4a	9:36383799-36477961	GM_F344	GM_Lewis	OK	13.9967	7.86662	-0.831274	-2.46311	5e-05	0.000469693	yes
XLOC_023771	XLOC_023771	Mgat3	7:118429210-118459041	GM_F344	GM_Lewis	OK	8.37886	2.0195	-2.05276	-4.88949	5e-05	0.000469693	yes
XLOC_016692	XLOC_016692	Mga	3:106407791-106479294	GM_F344	GM_Lewis	OK	2.53179	1.58982	-0.671297	-1.99489	0.00015	0.0012499	yes
XLOC_007738	XLOC_007738	Mfsd4	13:44890904-44949556	GM_F344	GM_Lewis	OK	22.1587	8.72179	-1.34518	-2.53767	5e-05	0.000469693	yes
XLOC_021397	XLOC_021397	Mfsd2	5:142260559-142275435	GM_F344	GM_Lewis	OK	15.3982	27.7413	0.849274	2.33215	5e-05	0.000469693	yes
XLOC_006304	XLOC_006304	Mfi2	11:70706383-70728239	GM_F344	GM_Lewis	OK	1.04161	0.0976566	-3.41496	-3.35548	5e-05	0.000469693	yes
XLOC_002240	XLOC_002240	Mfge8	1:134870028-134885431	GM_F344	GM_Lewis	OK	14.178	34.2911	1.27418	3.64977	5e-05	0.000469693	yes
XLOC_000729	XLOC_000729	Mex3b	1:139135571-139139807	GM_F344	GM_Lewis	OK	1.01774	1.89617	0.897725	1.48886	0.0063	0.0288756	yes
XLOC_000992	XLOC_000992	Mettl9	1:179879539-179924581	GM_F344	GM_Lewis	OK	116.552	163.464	0.488002	1.70343	0.0013	0.0078364	yes
XLOC_023982	XLOC_023982	Mettl7b	7:2230632-2272039	GM_F344	GM_Lewis	OK	11.3925	33.3915	1.55139	3.17825	5e-05	0.000469693	yes
XLOC_002655	XLOC_002655	Mettl10	1:192296931-192320995	GM_F344	GM_Lewis	OK	13.9237	22.1432	0.669327	1.6522	0.0032	0.0166882	yes
XLOC_024225	XLOC_024225	Metap2	7:30974070-31001641	GM_F344	GM_Lewis	OK	118.51	80.7125	-0.55415	-1.94556	0.0003	0.00226093	yes
XLOC_016765	XLOC_016765	Mertk	3:116308257-116418245	GM_F344	GM_Lewis	OK	1.34263	3.21975	1.26189	2.42835	0.0001	0.000873465	yes
XLOC_026724	XLOC_026724	Mep1a	9:13170677-13206850	GM_F344	GM_Lewis	OK	7.40588	27.9499	1.9161	5.54792	5e-05	0.000469693	yes
XLOC_022026	XLOC_022026	Memo1	6:21149518-21198851	GM_F344	GM_Lewis	OK	73.274	102.338	0.481971	1.6335	0.003	0.0158475	yes
XLOC_002127	XLOC_002127	Med25	1:95348798-95364648	GM_F344	GM_Lewis	OK	27.1716	18.8411	-0.528212	-1.48667	0.00645	0.029352	yes
XLOC_019132	XLOC_019132	Med21	4:184223420-184239443	GM_F344	GM_Lewis	OK	26.6618	55.064	1.04633	3.05154	5e-05	0.000469693	yes
XLOC_011463	XLOC_011463	Med10	17:3621196-3626908	GM_F344	GM_Lewis	OK	91.6142	129.468	0.498952	1.60563	0.0038	0.019244	yes
XLOC_026249	XLOC_026249	Me1	8:91839844-91955917	GM_F344	GM_Lewis	OK	53.9783	150	1.47451	4.95386	5e-05	0.000469693	yes
XLOC_009872	XLOC_009872	Mdp-1	15:33792907-33795806	GM_F344	GM_Lewis	OK	17.61	28.8044	0.709894	2.13493	0.0002	0.0015924	yes
XLOC_024287	XLOC_024287	Mdm2	7:56996688-57020991	GM_F344	GM_Lewis	OK	17.3764	28.5083	0.714254	2.27441	0.0002	0.0015924	yes
XLOC_002229	XLOC_002229	Mctp2	1:127127715-127366274	GM_F344	GM_Lewis	OK	5.14484	2.77469	-0.8908	-2.0395	0.00015	0.0012499	yes
XLOC_009447	XLOC_009447	Mcpt9	15:34541846-34544986	GM_F344	GM_Lewis	OK	1.51836	6.527	2.1039	3.04386	5e-05	0.000469693	yes
XLOC_009439	XLOC_009439	Mcpt8l3	15:34385804-34388756	GM_F344	GM_Lewis	OK	0.139015	2.24777	4.01518	3.17396	0.0017	0.00984887	yes
XLOC_009448	XLOC_009448	Mcpt2	15:34556078-34558413	GM_F344	GM_Lewis	OK	0.34824	4.86884	3.80542	4.01579	5e-05	0.000469693	yes
XLOC_009445	XLOC_009445	Mcpt10	15:34484089-34487054	GM_F344	GM_Lewis	OK	0.643188	2.97202	2.20813	2.52425	0.0003	0.00226093	yes
XLOC_014233	XLOC_014233	Mcoln3	2:244217427-244314283	GM_F344	GM_Lewis	OK	3.36247	5.30994	0.659175	1.6306	0.0027	0.0145326	yes
XLOC_014234	XLOC_014234	Mcoln2	2:244323313-244385590	GM_F344	GM_Lewis	OK	3.85235	8.64742	1.16653	2.32629	5e-05	0.000469693	yes
XLOC_010861	XLOC_010861	Mcf2l	16:81364322-81510072	GM_F344	GM_Lewis	OK	7.1801	2.91663	-1.2997	-3.27743	5e-05	0.000469693	yes
XLOC_000667	XLOC_000667	Mcee	1:118832888-118856087	GM_F344	GM_Lewis	OK	40.4658	62.6828	0.631366	1.77736	0.0017	0.00984887	yes
XLOC_014524	XLOC_014524	Mccc1	2:122416659-122469557	GM_F344	GM_Lewis	OK	16.6042	6.8023	-1.28746	-3.51826	5e-05	0.000469693	yes
XLOC_012473	XLOC_012473	Mcc	18:38099802-38600826	GM_F344	GM_Lewis	OK	2.72588	4.91454	0.850337	1.43048	0.00945	0.0397669	yes
XLOC_021101	XLOC_021101	Mcart1	5:61954736-61968610	GM_F344	GM_Lewis	OK	18.3458	12.223	-0.585849	-1.8666	0.00055	0.00377536	yes
XLOC_013297	XLOC_013297	Mbtps1	19:49751423-49802700	GM_F344	GM_Lewis	OK	25.2172	13.7451	-0.875496	-2.81622	5e-05	0.000469693	yes
XLOC_012328	XLOC_012328	Mbp	18:78943525-79057329	GM_F344	GM_Lewis	OK	9.62466	4.70146	-1.03363	-2.86254	5e-05	0.000469693	yes
XLOC_022102	XLOC_022102	Mboat2	6:42486097-42612111	GM_F344	GM_Lewis	OK	3.16136	1.54258	-1.0352	-1.99081	0.0005	0.0034908	yes
XLOC_011642	XLOC_011642	Mboat1	17:40789589-40896852	GM_F344	GM_Lewis	OK	102.402	164.666	0.685296	2.37172	5e-05	0.000469693	yes
XLOC_017969	XLOC_017969	Matn4	3:155411587-155438170	GM_F344	GM_Lewis	OK	3.26432	0.427661	-2.93225	-2.68521	0.00035	0.00258157	yes
XLOC_023612	XLOC_023612	Matn2	7:69715496-69883200	GM_F344	GM_Lewis	OK	3.18495	1.17193	-1.44238	-2.80898	5e-05	0.000469693	yes
XLOC_010322	XLOC_010322	Mast3,Pik3r2	16:19150885-19179697	GM_F344	GM_Lewis	OK	26.5438	16.8365	-0.656787	-1.85944	0.0007	0.00462371	yes
XLOC_017573	XLOC_017573	Mapk8ip1	3:76780755-76790661	GM_F344	GM_Lewis	OK	4.9492	2.07634	-1.25315	-2.39914	5e-05	0.000469693	yes
XLOC_026215	XLOC_026215	Mapk6	8:80212608-80236362	GM_F344	GM_Lewis	OK	52.4206	85.606	0.707579	2.48522	5e-05	0.000469693	yes
XLOC_012567	XLOC_012567	Mapk4	18:70706347-70855658	GM_F344	GM_Lewis	OK	2.42658	1.26436	-0.940518	-1.70685	0.00215	0.0120062	yes
XLOC_015485	XLOC_015485	Mapk13	20:7055261-7065649	GM_F344	GM_Lewis	OK	101.685	141.341	0.475067	1.65276	0.00125	0.00758667	yes
XLOC_024610	XLOC_024610	Mapk12	7:127430471-127441341	GM_F344	GM_Lewis	OK	1.26088	2.3473	0.896568	1.43019	0.00755	0.0333481	yes
XLOC_000781	XLOC_000781	Map6	1:156592503-156657998	GM_F344	GM_Lewis	OK	0.873749	1.69999	0.960234	1.45802	0.0089	0.0380147	yes
XLOC_001264	XLOC_001264	Map4k2	1:209121163-209137462	GM_F344	GM_Lewis	OK	1.22634	0.415099	-1.56283	-2.56371	5e-05	0.000469693	yes
XLOC_011355	XLOC_011355	Map3k8	17:61910178-61930459	GM_F344	GM_Lewis	OK	0.706191	1.29769	0.87782	1.38758	0.01185	0.0475672	yes
XLOC_001989	XLOC_001989	Map3k10	1:82750423-82768774	GM_F344	GM_Lewis	OK	2.23913	1.19351	-0.907734	-1.42967	0.00845	0.0364838	yes
XLOC_004421	XLOC_004421	Map2k6	10:99859516-99974699	GM_F344	GM_Lewis	OK	4.23465	1.75641	-1.26961	-2.26411	0.00015	0.0012499	yes
XLOC_003925	XLOC_003925	Map2k3	10:47075210-47096617	GM_F344	GM_Lewis	OK	37.5665	60.0274	0.676176	2.2299	5e-05	0.000469693	yes
XLOC_026170	XLOC_026170	Map2k1	8:68379073-68451554	GM_F344	GM_Lewis	OK	75.693	153.267	1.01782	3.54198	5e-05	0.000469693	yes
XLOC_019909	XLOC_019909	Mansc1	4:171511258-171531335	GM_F344	GM_Lewis	OK	5.95875	1.05422	-2.49883	-4.32415	5e-05	0.000469693	yes
XLOC_021020	XLOC_021020	Manea	5:41574922-41597006	GM_F344	GM_Lewis	OK	8.77516	21.5069	1.2933	4.01564	5e-05	0.000469693	yes
XLOC_008445	XLOC_008445	Man2b2	14:79553599-79578877	GM_F344	GM_Lewis	OK	27.8003	14.2956	-0.959533	-2.95381	5e-05	0.000469693	yes
XLOC_013156	XLOC_013156	Man2b1	19:24711375-24730680	GM_F344	GM_Lewis	OK	42.3266	24.214	-0.805727	-2.64492	5e-05	0.000469693	yes
XLOC_027049	XLOC_027049	Man2a1	9:103302747-103521769	GM_F344	GM_Lewis	OK	19.8152	12.8568	-0.624075	-2.10486	0.00015	0.0012499	yes
XLOC_014556	XLOC_014556	Maml3	2:140571422-140740461	GM_F344	GM_Lewis	OK	1.49584	0.674453	-1.14917	-2.16079	5e-05	0.000469693	yes
XLOC_025096	XLOC_025096	Maml2	8:10160306-10526659	GM_F344	GM_Lewis	OK	1.35464	0.284265	-2.25259	-3.87405	5e-05	0.000469693	yes
XLOC_012261	XLOC_012261	Malt1	18:61708201-61762936	GM_F344	GM_Lewis	OK	4.96358	2.94033	-0.755404	-2.08904	0.0001	0.000873465	yes
XLOC_017759	XLOC_017759	Mall	3:115230762-115257976	GM_F344	GM_Lewis	OK	86.1334	219.979	1.35272	4.48909	5e-05	0.000469693	yes
XLOC_023654	XLOC_023654	Mal2	7:90945458-90978445	GM_F344	GM_Lewis	OK	132.509	326.347	1.30032	4.10882	5e-05	0.000469693	yes
XLOC_003647	XLOC_003647	Magmas	10:11072401-11079980	GM_F344	GM_Lewis	OK	102.864	151.603	0.55957	1.63162	0.00315	0.016476	yes
XLOC_014850	XLOC_014850	Magi3	2:199247334-199448518	GM_F344	GM_Lewis	OK	37.0944	28.1133	-0.399947	-1.34128	0.0118	0.0474023	yes
XLOC_027936	XLOC_027936	Magee1	X:93192217-93195765	GM_F344	GM_Lewis	OK	0.617556	0.203356	-1.60256	-2.00145	0.0008	0.00518535	yes
XLOC_028270	XLOC_028270	Maged2	X:40056327-40064551	GM_F344	GM_Lewis	OK	30.8138	6.21349	-2.3101	-5.35362	5e-05	0.000469693	yes
XLOC_006940	XLOC_006940	Mafk	12:15294907-15323333	GM_F344	GM_Lewis	OK	19.2938	29.4188	0.608604	1.58325	0.0042	0.0208197	yes
XLOC_023759	XLOC_023759	Maff	7:117328739-117385249	GM_F344	GM_Lewis	OK	10.1233	21.3877	1.0791	1.71259	0.00365	0.0186026	yes
XLOC_017944	XLOC_017944	Mafb	3:151115736-151119099	GM_F344	GM_Lewis	OK	2.90811	8.33162	1.51852	2.87317	5e-05	0.000469693	yes
XLOC_022496	XLOC_022496	Macc1	6:146717684-147009357	GM_F344	GM_Lewis	OK	4.17825	6.85003	0.713213	1.68786	0.00285	0.0151759	yes
XLOC_001492	XLOC_001492	Lzts2	1:250081141-250111651	GM_F344	GM_Lewis	OK	44.7836	22.5626	-0.989041	-3.04942	5e-05	0.000469693	yes
XLOC_024282	XLOC_024282	Lyz2	7:56607707-56613004	GM_F344	GM_Lewis	OK	33.5811	67.1444	0.999615	2.97145	5e-05	0.000469693	yes
XLOC_013505	XLOC_013505	Lysmd3	2:9751905-9761129	GM_F344	GM_Lewis	OK	4.51474	7.03872	0.640669	1.86085	0.00055	0.00377536	yes
XLOC_016357	XLOC_016357	Lypd6b	3:30849358-30869056	GM_F344	GM_Lewis	OK	0.128499	0.621599	2.27422	2.35775	0.00065	0.0043366	yes
XLOC_017291	XLOC_017291	Lypd6	3:31107416-31145542	GM_F344	GM_Lewis	OK	0.130395	0.593199	2.18562	2.33449	0.00025	0.0019335	yes
XLOC_024458	XLOC_024458	Lypd2	7:112846292-112848330	GM_F344	GM_Lewis	OK	0.387835	1.69146	2.12476	1.93745	0.012	0.0480483	yes
XLOC_007708	XLOC_007708	Lypd1	13:38181952-38441498	GM_F344	GM_Lewis	OK	7.81479	23.0837	1.56259	3.59378	5e-05	0.000469693	yes
XLOC_027214	XLOC_027214	Lyg2	9:36853383-36868603	GM_F344	GM_Lewis	OK	7.30114	0.0374245	-7.608	-2.59416	0.00105	0.00653716	yes
XLOC_017314	XLOC_017314	Ly75	3:42000361-42088521	GM_F344	GM_Lewis	OK	9.62343	19.0663	0.986404	3.25002	5e-05	0.000469693	yes
XLOC_023702	XLOC_023702	Ly6e	7:113151827-113155521	GM_F344	GM_Lewis	OK	259.822	58.1735	-2.15909	-6.10809	5e-05	0.000469693	yes
XLOC_024468	XLOC_024468	Ly6c	7:113178677-113246130	GM_F344	GM_Lewis	OK	12.3365	1.57665	-2.968	-3.71079	5e-05	0.000469693	yes
XLOC_024470	XLOC_024470	Ly6b	7:113306007-113310996	GM_F344	GM_Lewis	OK	8.35935	0.484274	-4.1095	-5.0667	5e-05	0.000469693	yes
XLOC_024471	XLOC_024471	Ly6al,RGD1565410	7:113370221-113438793	GM_F344	GM_Lewis	OK	2278.1	4179.72	0.875574	2.60928	5e-05	0.000469693	yes
XLOC_014608	XLOC_014608	Lxn	2:157283045-157328009	GM_F344	GM_Lewis	OK	46.5157	98.4443	1.08159	2.34598	0.0001	0.000873465	yes
XLOC_023503	XLOC_023503	Lta4h	7:30482212-30515062	GM_F344	GM_Lewis	OK	75.8254	48.4513	-0.646145	-2.16951	0.0001	0.000873465	yes
XLOC_002050	XLOC_002050	Lsr	1:85993828-86009955	GM_F344	GM_Lewis	OK	253.373	373.034	0.558042	1.95722	0.00045	0.00320063	yes
XLOC_023376	XLOC_023376	Lsm7	7:10353266-10369755	GM_F344	GM_Lewis	OK	159.039	250.361	0.654625	1.61051	0.0035	0.0179761	yes
XLOC_019457	XLOC_019457	Lsm5	4:85656849-85660066	GM_F344	GM_Lewis	OK	94.8687	145.975	0.621712	1.93068	0.00045	0.00320063	yes
XLOC_018891	XLOC_018891	Lsm3	4:125700025-125706270	GM_F344	GM_Lewis	OK	86.8234	126.842	0.546874	1.75133	0.0012	0.00731105	yes
XLOC_008620	XLOC_008620	Lrrc8d	14:5104747-5212592	GM_F344	GM_Lewis	OK	21.2993	13.5934	-0.647902	-1.98829	0.00045	0.00320063	yes
XLOC_008622	XLOC_008622	Lrrc8b	14:5429173-5495030	GM_F344	GM_Lewis	OK	6.31189	4.46307	-0.500036	-1.50727	0.00565	0.0264208	yes
XLOC_008355	XLOC_008355	Lrrc66	14:36975133-37001368	GM_F344	GM_Lewis	OK	7.55811	14.5561	0.945528	2.67713	5e-05	0.000469693	yes
XLOC_026150	XLOC_026150	Lrrc49	8:64524548-64632543	GM_F344	GM_Lewis	OK	7.94458	2.19232	-1.85751	-3.91374	5e-05	0.000469693	yes
XLOC_016182	XLOC_016182	Lrrc26	3:3452456-3480381	GM_F344	GM_Lewis	OK	11.0249	2.81252	-1.97083	-2.70036	5e-05	0.000469693	yes
XLOC_021248	XLOC_021248	Lrrc19	5:114913344-115004001	GM_F344	GM_Lewis	OK	8.97296	20.028	1.15837	2.32442	0.00185	0.0105908	yes
XLOC_005996	XLOC_005996	Lrrc15	11:72368060-72382514	GM_F344	GM_Lewis	OK	5.11289	1.49952	-1.76964	-4.0346	5e-05	0.000469693	yes
XLOC_026223	XLOC_026223	Lrrc1	8:82383964-82498654	GM_F344	GM_Lewis	OK	15.0688	27.5909	0.872628	2.7099	5e-05	0.000469693	yes
XLOC_008457	XLOC_008457	Lrpap1	14:81292618-81306708	GM_F344	GM_Lewis	OK	23.953	14.9703	-0.678106	-1.74271	0.0016	0.00934428	yes
XLOC_019908	XLOC_019908	Lrp6	4:171333731-171472710	GM_F344	GM_Lewis	OK	14.1183	9.57611	-0.560059	-1.79943	0.00085	0.00545177	yes
XLOC_024365	XLOC_024365	Lrp12	7:75457861-75529424	GM_F344	GM_Lewis	OK	1.61475	3.37944	1.06547	2.27125	0.0001	0.000873465	yes
XLOC_000007	XLOC_000007	Lrp11	1:2224843-2286443	GM_F344	GM_Lewis	OK	13.309	8.59168	-0.631385	-1.78633	0.0012	0.00731105	yes
XLOC_024331	XLOC_024331	Lrp1	7:67520545-67601549	GM_F344	GM_Lewis	OK	1.68193	4.72137	1.48909	4.16206	5e-05	0.000469693	yes
XLOC_019126	XLOC_019126	Lrmp	4:182769090-182859577	GM_F344	GM_Lewis	OK	7.05255	1.76781	-1.99618	-2.52713	5e-05	0.000469693	yes
XLOC_019674	XLOC_019674	Lrig1	4:128822132-129082488	GM_F344	GM_Lewis	OK	19.9388	7.61313	-1.38902	-3.50546	5e-05	0.000469693	yes
XLOC_002026	XLOC_002026	Lrfn3	1:85308916-85314395	GM_F344	GM_Lewis	OK	0.109583	0.602835	2.45974	2.36539	0.00875	0.0374644	yes
XLOC_002715	XLOC_002715	Lrdd,Slc25a22	1:201617688-201631925	GM_F344	GM_Lewis	OK	26.2626	36.0548	0.457182	1.38985	0.0103	0.042568	yes
XLOC_010000	XLOC_010000	Lrch1	15:55583339-55788838	GM_F344	GM_Lewis	OK	4.9418	1.89601	-1.38207	-2.78762	5e-05	0.000469693	yes
XLOC_013882	XLOC_013882	Lrba	2:178257271-178787776	GM_F344	GM_Lewis	OK	7.84569	5.15267	-0.606582	-1.92859	0.00055	0.00377536	yes
XLOC_014639	XLOC_014639	Lrat	2:174636381-174645444	GM_F344	GM_Lewis	OK	0.167017	1.92627	3.52775	5.72809	5e-05	0.000469693	yes
XLOC_023404	XLOC_023404	Lppr3	7:11344162-11355318	GM_F344	GM_Lewis	OK	0.513649	0.180626	-1.50778	-1.44795	0.00925	0.0391528	yes
XLOC_005130	XLOC_005130	Lpo	10:76099046-76118724	GM_F344	GM_Lewis	OK	129.27	58.7581	-1.13752	-3.9279	5e-05	0.000469693	yes
XLOC_015014	XLOC_015014	Lphn2	2:247060292-247238688	GM_F344	GM_Lewis	OK	5.42163	3.72576	-0.541192	-1.48852	0.00635	0.0290379	yes
XLOC_016648	XLOC_016648	Lpcat4	3:98083200-98102736	GM_F344	GM_Lewis	OK	42.8251	92.1987	1.10629	3.54971	5e-05	0.000469693	yes
XLOC_010662	XLOC_010662	Lpar2	16:20078979-20085307	GM_F344	GM_Lewis	OK	4.09199	1.94503	-1.07301	-2.07081	0.0002	0.0015924	yes
XLOC_001471	XLOC_001471	Loxl4	1:248269223-248346374	GM_F344	GM_Lewis	OK	0.779362	2.01735	1.3721	1.89518	0.0026	0.0140799	yes
XLOC_004969	XLOC_004969	LOC691993	10:57687183-57717148	GM_F344	GM_Lewis	OK	1.3267	2.80371	1.07949	1.38662	0.01135	0.0459889	yes
XLOC_009968	XLOC_009968	LOC691988	15:48295695-48350332	GM_F344	GM_Lewis	OK	0.04447	0.537704	3.59591	2.40654	0.00265	0.0142973	yes
XLOC_017729	XLOC_017729	LOC691960,Slc28a2	3:109199338-109372049	GM_F344	GM_Lewis	OK	2.41747	6.20359	1.35961	2.13945	0.00085	0.00545177	yes
XLOC_017710	XLOC_017710	LOC691932	3:107880954-107905261	GM_F344	GM_Lewis	OK	2.31071	8.04945	1.80055	3.72903	5e-05	0.000469693	yes
XLOC_014950	XLOC_014950	LOC691931	2:225152603-225184461	GM_F344	GM_Lewis	OK	5.7366	22.9996	2.00334	3.50677	5e-05	0.000469693	yes
XLOC_025506	XLOC_025506	LOC691877	8:78045225-78174759	GM_F344	GM_Lewis	OK	2.37682	0.166045	-3.83939	-2.30175	0.0005	0.0034908	yes
XLOC_000332	XLOC_000332	LOC691813	1:73801282-73943096	GM_F344	GM_Lewis	OK	3.45773	0.754767	-2.19572	-4.23761	5e-05	0.000469693	yes
XLOC_003938	XLOC_003938	LOC691768	10:48749324-48751451	GM_F344	GM_Lewis	OK	2445.17	6479.75	1.406	4.72103	5e-05	0.000469693	yes
XLOC_022468	XLOC_022468	LOC691631	6:138023901-138083216	GM_F344	GM_Lewis	OK	14.2271	7.99305	-0.831827	-2.5302	5e-05	0.000469693	yes
XLOC_017699	XLOC_017699	LOC691532	3:106802528-106842408	GM_F344	GM_Lewis	OK	269.474	472.176	0.809182	2.00738	0.0009	0.00574471	yes
XLOC_013010	XLOC_013010	LOC691504	19:52526695-52587089	GM_F344	GM_Lewis	OK	12.0156	6.21412	-0.951287	-1.98588	0.00045	0.00320063	yes
XLOC_020864	XLOC_020864	LOC691354	5:165738749-165767637	GM_F344	GM_Lewis	OK	0.760972	0.332041	-1.19648	-1.47083	0.0052	0.0247303	yes
XLOC_004834	XLOC_004834	LOC691352	10:44470558-44475607	GM_F344	GM_Lewis	OK	8.9966	4.06072	-1.14765	-2.34205	0.00015	0.0012499	yes
XLOC_011213	XLOC_011213	LOC691289	17:37900929-37905336	GM_F344	GM_Lewis	OK	1.0563	0.400129	-1.40048	-1.39879	0.0118	0.0474023	yes
XLOC_003870	XLOC_003870	LOC691259	10:44017729-44029670	GM_F344	GM_Lewis	OK	4419.07	6905.62	0.644027	1.41231	0.00695	0.0311733	yes
XLOC_004813	XLOC_004813	LOC691221	10:43678403-43703616	GM_F344	GM_Lewis	OK	2.5402	1.25156	-1.02121	-1.41609	0.009	0.0383493	yes
XLOC_009392	XLOC_009392	LOC691082	15:29879762-29880044	GM_F344	GM_Lewis	OK	0	0.782933	inf	#NAME?	0.0024	0.0131897	yes
XLOC_000620	XLOC_000620	LOC691041	1:96109321-96115691	GM_F344	GM_Lewis	OK	2.06202	0.469894	-2.13365	-2.32138	0.0001	0.000873465	yes
XLOC_021562	XLOC_021562	LOC690911	5:160359737-160431600	GM_F344	GM_Lewis	OK	3.12617	2.13642	-0.549199	-1.50157	0.00545	0.0256664	yes
XLOC_004496	XLOC_004496	LOC690871	10:109510634-109512782	GM_F344	GM_Lewis	OK	86.6338	128.094	0.564196	1.43517	0.00875	0.0374644	yes
XLOC_001789	XLOC_001789	LOC690559	1:60059615-60107638	GM_F344	GM_Lewis	OK	3.22204	7.29616	1.17916	3.08118	5e-05	0.000469693	yes
XLOC_019500	XLOC_019500	LOC690432	4:101034408-101034942	GM_F344	GM_Lewis	OK	0	0.768926	inf	#NAME?	0.0001	0.000873465	yes
XLOC_004463	XLOC_004463	LOC690323	10:105962444-105999797	GM_F344	GM_Lewis	OK	73.1519	96.6852	0.4024	1.41798	0.00935	0.0394712	yes
XLOC_019877	XLOC_019877	LOC690303	4:168979208-168988414	GM_F344	GM_Lewis	OK	67.6458	46.0156	-0.555877	-1.56347	0.00315	0.016476	yes
XLOC_007625	XLOC_007625	LOC690295	13:97801142-97813143	GM_F344	GM_Lewis	OK	27.2373	49.3451	0.857324	2.83608	5e-05	0.000469693	yes
XLOC_018759	XLOC_018759	LOC690275	4:100195408-100234139	GM_F344	GM_Lewis	OK	0.854827	7.15377	3.065	2.43325	0.001	0.00627491	yes
XLOC_011577	XLOC_011577	LOC690139	17:24217929-24229736	GM_F344	GM_Lewis	OK	0.876664	0.391125	-1.16439	-1.5348	0.0062	0.0284992	yes
XLOC_006745	XLOC_006745	LOC690130	12:34598489-34619514	GM_F344	GM_Lewis	OK	15.6112	94.3385	2.59527	3.8447	5e-05	0.000469693	yes
XLOC_022220	XLOC_022220	LOC690035	6:93231825-93337683	GM_F344	GM_Lewis	OK	6.29803	4.15113	-0.601394	-1.37694	0.011	0.0449134	yes
XLOC_003765	XLOC_003765	LOC689968	10:31672521-31695224	GM_F344	GM_Lewis	OK	0.79891	0	#NAME?	#NAME?	0.0097	0.0405086	yes
XLOC_025343	XLOC_025343	LOC689939	8:48989574-49128359	GM_F344	GM_Lewis	OK	4.43617	1.04844	-2.08107	-2.54536	5e-05	0.000469693	yes
XLOC_019833	XLOC_019833	LOC689800	4:166057548-166106595	GM_F344	GM_Lewis	OK	1.26388	3.80772	1.59107	2.85172	5e-05	0.000469693	yes
XLOC_019830	XLOC_019830	LOC689757,LOC689770,RGD1562831	4:165760257-166009519	GM_F344	GM_Lewis	OK	8.14051	4.01287	-1.02049	-1.76016	0.00055	0.00377536	yes
XLOC_018731	XLOC_018731	LOC689756	4:95130504-95172127	GM_F344	GM_Lewis	OK	40.0443	58.9666	0.5583	1.89598	0.00045	0.00320063	yes
XLOC_012897	XLOC_012897	LOC689744,RGD1308358	19:34883429-34907229	GM_F344	GM_Lewis	OK	7.87239	16.265	1.04689	2.77481	5e-05	0.000469693	yes
XLOC_015855	XLOC_015855	LOC689561	20:7177990-7197655	GM_F344	GM_Lewis	OK	15.1665	22.8351	0.59037	1.87839	0.0003	0.00226093	yes
XLOC_006258	XLOC_006258	LOC689230	11:66007551-66015326	GM_F344	GM_Lewis	OK	9.686	4.19914	-1.20581	-1.42675	0.0106	0.0435144	yes
XLOC_012605	XLOC_012605	LOC689153,Socs6	18:85721049-85753693	GM_F344	GM_Lewis	OK	48.0022	77.6701	0.694258	2.21749	5e-05	0.000469693	yes
XLOC_002782	XLOC_002782	LOC689065	1:207097416-207099324	GM_F344	GM_Lewis	OK	42.3486	121.368	1.519	4.63071	5e-05	0.000469693	yes
XLOC_002409	XLOC_002409	LOC689064	1:161578125-161579492	GM_F344	GM_Lewis	OK	1.698	7.15131	2.07437	2.69192	5e-05	0.000469693	yes
XLOC_004172	XLOC_004172	LOC689039	10:71521952-71547968	GM_F344	GM_Lewis	OK	31.9908	16.2841	-0.974196	-2.15138	5e-05	0.000469693	yes
XLOC_013524	XLOC_013524	LOC688905	2:23094773-23108360	GM_F344	GM_Lewis	OK	4.75606	2.64589	-0.846012	-1.70023	0.002	0.0112913	yes
XLOC_021185	XLOC_021185	LOC688893	5:80570186-80581828	GM_F344	GM_Lewis	OK	11.4455	2.69475	-2.08656	-3.02361	5e-05	0.000469693	yes
XLOC_002038	XLOC_002038	LOC688869	1:85669890-85677195	GM_F344	GM_Lewis	OK	903.324	1192.16	0.40026	1.40496	0.00945	0.0397669	yes
XLOC_009699	XLOC_009699	LOC688578	15:19812797-20024827	GM_F344	GM_Lewis	OK	1.61887	0.288129	-2.4902	-2.22096	0.00095	0.00602284	yes
XLOC_028387	XLOC_028387	LOC688570	X:85302266-85338421	GM_F344	GM_Lewis	OK	17.9515	6.84678	-1.39061	-2.61585	5e-05	0.000469693	yes
XLOC_024269	XLOC_024269	LOC688019	7:54639808-54714071	GM_F344	GM_Lewis	OK	3.32975	1.66972	-0.995811	-1.45728	0.0044	0.0215761	yes
XLOC_009260	XLOC_009260	LOC686141	15:19546088-19553242	GM_F344	GM_Lewis	OK	0.445725	0.147029	-1.60005	-1.56674	0.00765	0.0337337	yes
XLOC_006675	XLOC_006675	LOC686120	12:22774646-22780281	GM_F344	GM_Lewis	OK	87.8134	162.711	0.889796	1.90068	0.00065	0.0043366	yes
XLOC_021145	XLOC_021145	LOC685849	5:75870861-75878682	GM_F344	GM_Lewis	OK	22.5264	11.8656	-0.92483	-2.86985	5e-05	0.000469693	yes
XLOC_023927	XLOC_023927	LOC685834	7:140960259-140988490	GM_F344	GM_Lewis	OK	10.6668	6.89428	-0.629654	-1.70573	0.00235	0.0129551	yes
XLOC_019292	XLOC_019292	LOC685756	4:51417196-51422216	GM_F344	GM_Lewis	OK	1.93798	3.37903	0.802058	1.8774	0.001	0.00627491	yes
XLOC_007772	XLOC_007772	LOC685707	13:48442646-48592671	GM_F344	GM_Lewis	OK	25.8211	5.81933	-2.14963	-6.77059	5e-05	0.000469693	yes
XLOC_005918	XLOC_005918	LOC685680	11:56654124-56681093	GM_F344	GM_Lewis	OK	12.0108	27.2036	1.17947	3.48019	5e-05	0.000469693	yes
XLOC_008903	XLOC_008903	LOC685487	14:85920081-85982254	GM_F344	GM_Lewis	OK	3.13394	0.744625	-2.07339	-1.84999	0.00115	0.00706587	yes
XLOC_012097	XLOC_012097	LOC685405	18:27234093-27248308	GM_F344	GM_Lewis	OK	7.82667	5.15116	-0.603503	-1.64526	0.00225	0.0124815	yes
XLOC_027039	XLOC_027039	LOC685402	9:93130095-93147637	GM_F344	GM_Lewis	OK	0.053824	0.431499	3.00304	2.32773	5e-05	0.000469693	yes
XLOC_016239	XLOC_016239	LOC685398	3:7435986-7444353	GM_F344	GM_Lewis	OK	5.42221	3.61063	-0.586631	-1.54397	0.0041	0.020432	yes
XLOC_008895	XLOC_008895	LOC685322	14:85352026-85395730	GM_F344	GM_Lewis	OK	6311.99	9916.04	0.651669	2.12622	0.0001	0.000873465	yes
XLOC_026828	XLOC_026828	LOC685203	9:45534215-45756392	GM_F344	GM_Lewis	OK	5.30074	1.57451	-1.75129	-1.34266	0.0005	0.0034908	yes
XLOC_019633	XLOC_019633	LOC685128	4:121535050-121540830	GM_F344	GM_Lewis	OK	17.0108	8.21607	-1.04993	-1.8732	0.00065	0.0043366	yes
XLOC_019568	XLOC_019568	LOC684322	4:105864919-106099890	GM_F344	GM_Lewis	OK	75.1254	104.274	0.473002	1.51876	0.00575	0.0268176	yes
XLOC_027429	XLOC_027429	LOC684279	9:93253911-93254617	GM_F344	GM_Lewis	OK	331.383	567.08	0.775051	2.67197	5e-05	0.000469693	yes
XLOC_013659	XLOC_013659	LOC683212	2:80043186-80044575	GM_F344	GM_Lewis	OK	407.257	710.334	0.802557	2.77497	5e-05	0.000469693	yes
XLOC_012105	XLOC_012105	LOC682666	18:28347902-28353799	GM_F344	GM_Lewis	OK	4.66454	17.3272	1.89323	2.7177	5e-05	0.000469693	yes
XLOC_013809	XLOC_013809	LOC681578	2:146994155-147128514	GM_F344	GM_Lewis	OK	79.4883	50.604	-0.651491	-1.77273	0.00075	0.00489914	yes
XLOC_027111	XLOC_027111	LOC681367	9:9404123-9405926	GM_F344	GM_Lewis	OK	45.4542	75.6287	0.734521	2.09322	0.0001	0.000873465	yes
XLOC_027955	XLOC_027955	LOC681325	X:97611714-97615328	GM_F344	GM_Lewis	OK	0.0857916	0.422007	2.29836	2.65269	0.00025	0.0019335	yes
XLOC_023903	XLOC_023903	LOC681219	7:138443726-138470236	GM_F344	GM_Lewis	OK	168.826	256.224	0.601871	1.65827	0.0031	0.0162679	yes
XLOC_024491	XLOC_024491	LOC680875	7:114153256-114161638	GM_F344	GM_Lewis	OK	0.454289	0.183523	-1.30765	-1.42709	0.0063	0.0288756	yes
XLOC_026403	XLOC_026403	LOC680726	8:121107396-121821324	GM_F344	GM_Lewis	OK	0.4172	0.166715	-1.32336	-1.6035	0.00475	0.0229672	yes
XLOC_021660	XLOC_021660	LOC680723	5:172638160-172643363	GM_F344	GM_Lewis	OK	0.904834	0.278053	-1.70229	-2.46889	5e-05	0.000469693	yes
XLOC_011085	XLOC_011085	LOC680692	17:10902134-10993016	GM_F344	GM_Lewis	OK	106.015	61.8674	-0.777011	-2.38877	5e-05	0.000469693	yes
XLOC_007469	XLOC_007469	LOC680586	13:76462615-76537021	GM_F344	GM_Lewis	OK	8.58634	5.86671	-0.549493	-1.7971	0.001	0.00627491	yes
XLOC_016185	XLOC_016185	LOC680531	3:3534991-3544632	GM_F344	GM_Lewis	OK	19.7068	33.6898	0.773624	1.9688	0.00055	0.00377536	yes
XLOC_022270	XLOC_022270	LOC680519	6:103725626-103730647	GM_F344	GM_Lewis	OK	0.899738	0.114697	-2.97167	-3.52693	5e-05	0.000469693	yes
XLOC_006052	XLOC_006052	LOC680311	11:83866973-84196388	GM_F344	GM_Lewis	OK	2.05119	8.21676	2.00211	2.73608	5e-05	0.000469693	yes
XLOC_001544	XLOC_001544	LOC679869	1:262031698-262226717	GM_F344	GM_Lewis	OK	19.2963	30.1027	0.641568	1.95641	0.00015	0.0012499	yes
XLOC_014645	XLOC_014645	LOC679811	2:175665160-175800038	GM_F344	GM_Lewis	OK	13.3867	8.16748	-0.712837	-1.75835	0.001	0.00627491	yes
XLOC_027909	XLOC_027909	LOC679693	X:89351364-89374489	GM_F344	GM_Lewis	OK	4.0143	2.60837	-0.622004	-1.59698	0.00335	0.0173455	yes
XLOC_022113	XLOC_022113	LOC679566	6:48772244-48781628	GM_F344	GM_Lewis	OK	0.29894	0.777148	1.37834	1.50623	0.00965	0.0403633	yes
XLOC_020628	XLOC_020628	LOC679532	5:138909437-138912189	GM_F344	GM_Lewis	OK	136.575	189.775	0.474594	1.62501	0.00225	0.0124815	yes
XLOC_022953	XLOC_022953	LOC678969	6:139398190-139398711	GM_F344	GM_Lewis	OK	0	0.68246	inf	#NAME?	5e-05	0.000469693	yes
XLOC_026760	XLOC_026760	LOC678831	9:29441660-29451456	GM_F344	GM_Lewis	OK	15.6958	11.4811	-0.451125	-1.41826	0.0084	0.0363566	yes
XLOC_015968	XLOC_015968	LOC606294	20:29817251-29836840	GM_F344	GM_Lewis	OK	11.5244	7.76681	-0.569301	-1.48703	0.0065	0.0295374	yes
XLOC_015012	XLOC_015012	LOC56764	2:244844138-244881525	GM_F344	GM_Lewis	OK	0.608514	0.250383	-1.28115	-1.32135	0.00865	0.0371661	yes
XLOC_025885	XLOC_025885	LOC503192	8:21580346-21616727	GM_F344	GM_Lewis	OK	4.88802	3.14667	-0.635424	-1.44819	0.0053	0.025086	yes
XLOC_019504	XLOC_019504	LOC502809,LOC690499,LOC690527	4:101228293-101626843	GM_F344	GM_Lewis	OK	1.95381	21.9543	3.49014	4.32648	0.0031	0.0162679	yes
XLOC_018397	XLOC_018397	LOC502710	4:5018869-5239023	GM_F344	GM_Lewis	OK	2.55171	1.85021	-0.463775	-1.17926	0.01225	0.0487918	yes
XLOC_024104	XLOC_024104	LOC500797	7:11389247-11399444	GM_F344	GM_Lewis	OK	120.469	197.778	0.715224	2.50183	5e-05	0.000469693	yes
XLOC_020451	XLOC_020451	LOC500475	5:79521873-79546223	GM_F344	GM_Lewis	OK	0.708947	0.313564	-1.17692	-1.47417	0.008	0.0350058	yes
XLOC_019428	XLOC_019428	LOC500124	4:78831704-78862432	GM_F344	GM_Lewis	OK	2.15913	1.14447	-0.915773	-1.47335	0.00635	0.0290379	yes
XLOC_018653	XLOC_018653	LOC500118	4:77485419-77507021	GM_F344	GM_Lewis	OK	0.931774	0.365372	-1.35061	-1.44976	0.00615	0.0283184	yes
XLOC_018425	XLOC_018425	LOC499980	4:9233107-9304856	GM_F344	GM_Lewis	OK	5.7518	0.145598	-5.30395	-5.01043	5e-05	0.000469693	yes
XLOC_016828	XLOC_016828	LOC499900	3:132995121-133014959	GM_F344	GM_Lewis	OK	7.45826	3.84639	-0.955333	-2.21687	0.00015	0.0012499	yes
XLOC_016404	XLOC_016404	LOC499806	3:52730731-52767364	GM_F344	GM_Lewis	OK	2.42919	0.938052	-1.37273	-1.99026	0.00045	0.00320063	yes
XLOC_002022	XLOC_002022	LOC499124	1:85061509-85081174	GM_F344	GM_Lewis	OK	1.91996	1.06622	-0.848573	-1.47218	0.00875	0.0374644	yes
XLOC_011053	XLOC_011053	LOC498685	17:6335971-6370548	GM_F344	GM_Lewis	OK	8.44308	5.68213	-0.571338	-1.49773	0.00525	0.0248937	yes
XLOC_010500	XLOC_010500	LOC498662	16:80461694-80489957	GM_F344	GM_Lewis	OK	0.106261	0.47807	2.1696	2.24782	0.0008	0.00518535	yes
XLOC_007774	XLOC_007774	LOC498236	13:49210113-49247039	GM_F344	GM_Lewis	OK	1.87866	0.352618	-2.41352	-3.42352	5e-05	0.000469693	yes
XLOC_007341	XLOC_007341	LOC498222	13:43666511-43680643	GM_F344	GM_Lewis	OK	21.9988	29.7399	0.434973	1.35967	0.0115	0.0465138	yes
XLOC_004542	XLOC_004542	LOC497860	10:5409436-5413552	GM_F344	GM_Lewis	OK	0.138352	0.711923	2.36338	1.19074	0.0104	0.042859	yes
XLOC_025531	XLOC_025531	LOC494499	8:83202358-83211997	GM_F344	GM_Lewis	OK	2.61096	0.648993	-2.00831	-2.34649	0.00025	0.0019335	yes
XLOC_020962	XLOC_020962	LOC366300	5:12360328-12432548	GM_F344	GM_Lewis	OK	12.4176	6.47824	-0.938713	-2.86514	5e-05	0.000469693	yes
XLOC_007058	XLOC_007058	LOC363913	12:29163631-29166867	GM_F344	GM_Lewis	OK	6.2547	9.22431	0.5605	1.41568	0.00935	0.0394712	yes
XLOC_025359	XLOC_025359	LOC363060	8:53852018-53866690	GM_F344	GM_Lewis	OK	364.756	858.677	1.23518	3.72161	5e-05	0.000469693	yes
XLOC_019717	XLOC_019717	LOC362419	4:151138677-151171829	GM_F344	GM_Lewis	OK	32.0358	52.4795	0.712069	2.15411	5e-05	0.000469693	yes
XLOC_019485	XLOC_019485	LOC362382	4:98980909-99007916	GM_F344	GM_Lewis	OK	0.524485	0.129028	-2.02322	-1.44804	0.01005	0.0417405	yes
XLOC_012558	XLOC_012558	LOC361346	18:67160709-67203207	GM_F344	GM_Lewis	OK	0.565261	2.11851	1.90606	2.77749	5e-05	0.000469693	yes
XLOC_004673	XLOC_004673	LOC360504	10:15558770-15571854	GM_F344	GM_Lewis	OK	40.2176	138.079	1.7796	4.33096	5e-05	0.000469693	yes
XLOC_004178	XLOC_004178	LOC360228	10:71969945-71975815	GM_F344	GM_Lewis	OK	28.8769	5.22348	-2.46683	-3.34623	5e-05	0.000469693	yes
XLOC_023447	XLOC_023447	LOC314655	7:16043049-16072981	GM_F344	GM_Lewis	OK	1.17919	2.20704	0.904315	1.49318	0.005	0.0239435	yes
XLOC_020783	XLOC_020783	LOC313641	5:156227047-156329284	GM_F344	GM_Lewis	OK	8.05827	10.855	0.429812	1.41867	0.0084	0.0363566	yes
XLOC_019609	XLOC_019609	LOC312502	4:119584882-119624474	GM_F344	GM_Lewis	OK	9.47751	1.53498	-2.62629	-5.562	5e-05	0.000469693	yes
XLOC_014833	XLOC_014833	LOC310721	2:195459061-195511927	GM_F344	GM_Lewis	OK	1.64123	0.400337	-2.03549	-3.54339	5e-05	0.000469693	yes
XLOC_010032	XLOC_010032	LOC306096	15:81190880-81573105	GM_F344	GM_Lewis	OK	4.70745	2.42848	-0.954892	-2.28088	5e-05	0.000469693	yes
XLOC_008264	XLOC_008264	LOC305633	14:12875631-13109650	GM_F344	GM_Lewis	OK	19.2274	88.1	2.19597	7.30162	5e-05	0.000469693	yes
XLOC_005844	XLOC_005844	LOC304000	11:36698236-36755561	GM_F344	GM_Lewis	OK	54.3949	93.6757	0.784203	2.37465	5e-05	0.000469693	yes
XLOC_005060	XLOC_005060	LOC303341	10:66106686-66137113	GM_F344	GM_Lewis	OK	81.2245	129.508	0.673059	2.30172	5e-05	0.000469693	yes
XLOC_028517	XLOC_028517	LOC302495	X:137743187-137758445	GM_F344	GM_Lewis	OK	9.37519	14.2856	0.607644	1.87539	0.00045	0.00320063	yes
XLOC_027290	XLOC_027290	LOC301444	9:58469636-58472312	GM_F344	GM_Lewis	OK	2254.75	5142.38	1.18947	3.50245	5e-05	0.000469693	yes
XLOC_026746	XLOC_026746	LOC301289	9:19454978-19458467	GM_F344	GM_Lewis	OK	0.592385	7.05702	3.57445	4.74771	5e-05	0.000469693	yes
XLOC_022557	XLOC_022557	LOC298795	6:23009060-23730939	GM_F344	GM_Lewis	OK	4.52232	9.25329	1.0329	1.90447	0.00095	0.00602284	yes
XLOC_015844	XLOC_015844	LOC294154	20:5964920-6033736	GM_F344	GM_Lewis	OK	90.6996	60.9953	-0.572397	-1.98117	0.00015	0.0012499	yes
XLOC_010599	XLOC_010599	LOC290595	16:13308804-13316412	GM_F344	GM_Lewis	OK	609.664	1848.01	1.59989	5.12303	5e-05	0.000469693	yes
XLOC_019209	XLOC_019209	LOC287992	4:19819682-19864247	GM_F344	GM_Lewis	OK	8.25117	13.7765	0.739538	1.84979	0.0006	0.00404708	yes
XLOC_008317	XLOC_008317	LOC286989	14:22499133-22526420	GM_F344	GM_Lewis	OK	3.5766	0.0256714	-7.12228	-4.33987	0.00035	0.00258157	yes
XLOC_003871	XLOC_003871	LOC24906,LOC691277	10:44043751-44080785	GM_F344	GM_Lewis	OK	4.07665	96.7264	4.56845	9.35747	5e-05	0.000469693	yes
XLOC_022568	XLOC_022568	LOC100363539	6:24870268-24878462	GM_F344	GM_Lewis	OK	253.337	361.797	0.51412	1.69589	0.0022	0.0122597	yes
XLOC_005150	XLOC_005150	LOC100363469	10:79887195-79887664	GM_F344	GM_Lewis	OK	153.57	249.857	0.702209	2.05343	0.00015	0.0012499	yes
XLOC_021389	XLOC_021389	LOC100363455	5:141514974-141529648	GM_F344	GM_Lewis	OK	0.247553	0.684803	1.46795	1.79197	0.00275	0.0147568	yes
XLOC_014102	XLOC_014102	LOC100363379	2:201269386-201517761	GM_F344	GM_Lewis	OK	297.199	211.181	-0.492949	-1.62206	0.00305	0.0160637	yes
XLOC_025902	XLOC_025902	LOC100363366	8:30938881-30973074	GM_F344	GM_Lewis	OK	37.8539	17.4706	-1.11551	-2.61166	5e-05	0.000469693	yes
XLOC_026056	XLOC_026056	LOC100363350	8:51610245-51624712	GM_F344	GM_Lewis	OK	28.273	7.11458	-1.99057	-5.91811	5e-05	0.000469693	yes
XLOC_002116	XLOC_002116	LOC100363340,RGD1309036	1:94842040-94856447	GM_F344	GM_Lewis	OK	0.882341	2.40592	1.44718	1.56686	0.0033	0.0171256	yes
XLOC_012112	XLOC_012112	LOC100363310	18:28983785-29042786	GM_F344	GM_Lewis	OK	269.326	197.893	-0.444634	-1.40416	0.0081	0.0353753	yes
XLOC_019491	XLOC_019491	LOC100363282	4:100383311-100454362	GM_F344	GM_Lewis	OK	2.69264	9.26397	1.78261	1.89688	0.00815	0.0355742	yes
XLOC_028283	XLOC_028283	LOC100363276	X:45637892-46180012	GM_F344	GM_Lewis	OK	1.29122	0.304853	-2.08255	-3.10974	5e-05	0.000469693	yes
XLOC_007180	XLOC_007180	LOC100363238	12:46471405-46483379	GM_F344	GM_Lewis	OK	0.25167	1.37347	2.44822	2.01543	0.0043	0.0211967	yes
XLOC_001637	XLOC_001637	LOC100363197	1:18967808-19116316	GM_F344	GM_Lewis	OK	32.5792	22.0758	-0.561484	-1.79335	0.0015	0.00884783	yes
XLOC_012844	XLOC_012844	LOC100363196	19:24674809-24690450	GM_F344	GM_Lewis	OK	0.773533	0.288715	-1.42182	-1.20911	0.01135	0.0459889	yes
XLOC_011200	XLOC_011200	LOC100363106	17:35818899-35858979	GM_F344	GM_Lewis	OK	1.65439	1.02507	-0.690584	-1.51	0.00475	0.0229672	yes
XLOC_021284	XLOC_021284	LOC100363074	5:127809097-127876183	GM_F344	GM_Lewis	OK	3.27361	2.06797	-0.66267	-1.39823	0.0083	0.0360315	yes
XLOC_020818	XLOC_020818	LOC100363012	5:159941521-159941773	GM_F344	GM_Lewis	OK	122.471	193.38	0.659002	1.39725	0.00765	0.0337337	yes
XLOC_023908	XLOC_023908	LOC100362962	7:139062091-139067540	GM_F344	GM_Lewis	OK	81.1519	116.29	0.51903	1.43785	0.0083	0.0360315	yes
XLOC_026662	XLOC_026662	LOC100362946,LOC100363101	9:1030260-1297228	GM_F344	GM_Lewis	OK	4.59511	14.7144	1.67905	1.39936	0.00685	0.0308376	yes
XLOC_017864	XLOC_017864	LOC100362874	3:140948698-140949589	GM_F344	GM_Lewis	OK	57.2	99.2169	0.794571	2.45186	5e-05	0.000469693	yes
XLOC_002103	XLOC_002103	LOC100362846	1:94209127-94234031	GM_F344	GM_Lewis	OK	0.430116	3.35085	2.96173	1.30678	0.0081	0.0353753	yes
XLOC_008384	XLOC_008384	LOC100362838	14:45592609-45650529	GM_F344	GM_Lewis	OK	1175.29	1963.08	0.740102	2.39971	5e-05	0.000469693	yes
XLOC_006693	XLOC_006693	LOC100362819	12:26069011-26169449	GM_F344	GM_Lewis	OK	2.89526	5.00566	0.789868	1.92795	0.00075	0.00489914	yes
XLOC_007310	XLOC_007310	LOC100362766,Zcchc2	13:12139496-12224827	GM_F344	GM_Lewis	OK	4.38208	2.71908	-0.688497	-1.80991	0.0006	0.00404708	yes
XLOC_010495	XLOC_010495	LOC100362738	16:75638154-75639845	GM_F344	GM_Lewis	OK	45.3575	64.963	0.518275	1.63476	0.0025	0.0136404	yes
XLOC_005949	XLOC_005949	LOC100362689	11:64863164-64864696	GM_F344	GM_Lewis	OK	168.851	238.835	0.500265	1.77139	0.001	0.00627491	yes
XLOC_020833	XLOC_020833	LOC100362684	5:162082444-162082963	GM_F344	GM_Lewis	OK	100.17	176.409	0.816469	2.41583	5e-05	0.000469693	yes
XLOC_013827	XLOC_013827	LOC100362625,Sgef	2:151892870-152115405	GM_F344	GM_Lewis	OK	4.70409	1.45097	-1.6969	-3.42226	5e-05	0.000469693	yes
XLOC_005946	XLOC_005946	LOC100362604	11:64629358-64634809	GM_F344	GM_Lewis	OK	13.0897	8.76434	-0.578719	-1.89504	0.0007	0.00462371	yes
XLOC_003606	XLOC_003606	LOC100362572	10:1655527-1674800	GM_F344	GM_Lewis	OK	0.839289	2.13316	1.34575	2.00431	0.0014	0.00834448	yes
XLOC_009468	XLOC_009468	LOC100362563	15:38751108-39271391	GM_F344	GM_Lewis	OK	0.389557	0.171623	-1.18259	-1.50153	0.0054	0.0254912	yes
XLOC_014616	XLOC_014616	LOC100362555	2:159960504-159993390	GM_F344	GM_Lewis	OK	2.3703	62.398	4.71836	6.99659	5e-05	0.000469693	yes
XLOC_007921	XLOC_007921	LOC100362543	13:86940447-86955560	GM_F344	GM_Lewis	OK	1.90541	3.67851	0.949019	1.43098	0.0087	0.0373004	yes
XLOC_011183	XLOC_011183	LOC100362478	17:29905198-29906253	GM_F344	GM_Lewis	OK	224.618	302.086	0.427482	1.48824	0.0056	0.0262332	yes
XLOC_004176	XLOC_004176	LOC100362450	10:71861030-71861878	GM_F344	GM_Lewis	OK	1.1517	0	#NAME?	#NAME?	0.0058	0.0270271	yes
XLOC_017283	XLOC_017283	LOC100362366	3:20159468-20159941	GM_F344	GM_Lewis	OK	13.3939	28.5143	1.09011	2.01275	0.00035	0.00258157	yes
XLOC_023955	XLOC_023955	LOC100362350	7:1268094-1281788	GM_F344	GM_Lewis	OK	0.769146	5.13383	2.73871	2.9239	0.0001	0.000873465	yes
XLOC_015993	XLOC_015993	LOC100362279	20:37680773-37766191	GM_F344	GM_Lewis	OK	3.62574	0.656574	-2.46524	-5.30558	5e-05	0.000469693	yes
XLOC_026971	XLOC_026971	LOC100362216	9:84789630-84797829	GM_F344	GM_Lewis	OK	17.8821	6.36277	-1.49079	-4.13704	5e-05	0.000469693	yes
XLOC_013844	XLOC_013844	LOC100362176	2:158872111-158875001	GM_F344	GM_Lewis	OK	4.05689	1.00438	-2.01407	-3.19897	5e-05	0.000469693	yes
XLOC_020581	XLOC_020581	LOC100362122	5:133771923-134002909	GM_F344	GM_Lewis	OK	5.62457	0	#NAME?	#NAME?	0.00725	0.0322645	yes
XLOC_022231	XLOC_022231	LOC100362049	6:95368342-95368675	GM_F344	GM_Lewis	OK	1.82698	5.3172	1.5412	1.56761	0.00945	0.0397669	yes
XLOC_003651	XLOC_003651	LOC100362008	10:11482857-11523262	GM_F344	GM_Lewis	OK	2.09555	0.962805	-1.12202	-2.1419	0.0001	0.000873465	yes
XLOC_002014	XLOC_002014	LOC100361913	1:84370086-84386550	GM_F344	GM_Lewis	OK	628.094	1919.36	1.61157	5.3086	5e-05	0.000469693	yes
XLOC_008471	XLOC_008471	LOC100361879	14:83615544-83615777	GM_F344	GM_Lewis	OK	2124.51	3113.58	0.551447	1.88079	0.0005	0.0034908	yes
XLOC_014219	XLOC_014219	LOC100361841	2:240849348-240858771	GM_F344	GM_Lewis	OK	14.1252	25.2578	0.838457	1.50302	0.0062	0.0284992	yes
XLOC_008871	XLOC_008871	LOC100361829	14:82972884-82975535	GM_F344	GM_Lewis	OK	1.46654	0.27057	-2.43835	-2.28352	0.00085	0.00545177	yes
XLOC_023439	XLOC_023439	LOC100361825	7:14089371-14216371	GM_F344	GM_Lewis	OK	2.04866	3.71182	0.857446	1.65058	0.0036	0.0184067	yes
XLOC_012590	XLOC_012590	LOC100361818	18:77485893-77593848	GM_F344	GM_Lewis	OK	5.27781	2.09581	-1.33243	-2.74974	5e-05	0.000469693	yes
XLOC_003042	XLOC_003042	LOC100361758	1:246473940-246570259	GM_F344	GM_Lewis	OK	2.81539	4.78257	0.76445	1.72253	0.00175	0.0100982	yes
XLOC_008356	XLOC_008356	LOC100361733	14:37273702-37292905	GM_F344	GM_Lewis	OK	37.9866	87.6725	1.20663	3.92235	5e-05	0.000469693	yes
XLOC_023024	XLOC_023024	LOC100361730	6:145146072-145516859	GM_F344	GM_Lewis	OK	829.908	1219	0.554673	1.88469	0.00055	0.00377536	yes
XLOC_014412	XLOC_014412	LOC100361715	2:54526591-54526984	GM_F344	GM_Lewis	OK	54.679	97.9016	0.840345	2.12847	0.00015	0.0012499	yes
XLOC_001083	XLOC_001083	LOC100361701	1:190509369-190693138	GM_F344	GM_Lewis	OK	0.306929	3.1182	3.34474	4.17348	5e-05	0.000469693	yes
XLOC_001729	XLOC_001729	LOC100361700	1:47040189-47044771	GM_F344	GM_Lewis	OK	10.3587	5.71314	-0.858485	-2.19882	0.0001	0.000873465	yes
XLOC_014736	XLOC_014736	LOC100361652	2:185591879-185604906	GM_F344	GM_Lewis	OK	3.76186	0	#NAME?	#NAME?	5e-05	0.000469693	yes
XLOC_011833	XLOC_011833	LOC100361650	17:82136102-82192232	GM_F344	GM_Lewis	OK	2.41992	1.5588	-0.634523	-1.3553	0.0125	0.0495521	yes
XLOC_014308	XLOC_014308	LOC100361644	2:23946729-23947044	GM_F344	GM_Lewis	OK	1002.29	1389.81	0.471591	1.59897	0.00325	0.0169047	yes
XLOC_002611	XLOC_002611	LOC100361606	1:186610402-186613108	GM_F344	GM_Lewis	OK	13.7149	9.08988	-0.593408	-1.55065	0.00435	0.0213836	yes
XLOC_023618	XLOC_023618	LOC100361574	7:71670328-71697335	GM_F344	GM_Lewis	OK	56.3593	90.2581	0.679402	2.12612	0.0001	0.000873465	yes
XLOC_018513	XLOC_018513	LOC100361568	4:56143769-56147441	GM_F344	GM_Lewis	OK	20.4597	37.344	0.868089	2.21813	5e-05	0.000469693	yes
XLOC_024467	XLOC_024467	LOC100361556	7:113067935-113072142	GM_F344	GM_Lewis	OK	10.4313	24.3889	1.2253	3.55747	5e-05	0.000469693	yes
XLOC_003865	XLOC_003865	LOC100361552	10:43814195-43818346	GM_F344	GM_Lewis	OK	2.35292	1.14439	-1.03988	-1.50366	0.00775	0.0341274	yes
XLOC_002624	XLOC_002624	LOC100361528	1:187114130-187115333	GM_F344	GM_Lewis	OK	3.14952	8.7065	1.46696	1.47346	0.01105	0.0450829	yes
XLOC_024133	XLOC_024133	LOC100361516	7:13423453-13446136	GM_F344	GM_Lewis	OK	3.80263	2.69092	-0.498895	-1.52918	0.0042	0.0208197	yes
XLOC_024689	XLOC_024689	LOC100361502,Lima1	7:138517361-138617895	GM_F344	GM_Lewis	OK	205.421	130.19	-0.657967	-1.9632	0.00045	0.00320063	yes
XLOC_003031	XLOC_003031	LOC100361492	1:244517249-244536133	GM_F344	GM_Lewis	OK	3.25876	6.60385	1.01899	2.1449	0.00015	0.0012499	yes
XLOC_016521	XLOC_016521	LOC100361457	3:71261735-71263201	GM_F344	GM_Lewis	OK	13.2529	24.5033	0.88667	2.29058	5e-05	0.000469693	yes
XLOC_014727	XLOC_014727	LOC100361314	2:184994761-184997519	GM_F344	GM_Lewis	OK	9.56901	0	#NAME?	#NAME?	5e-05	0.000469693	yes
XLOC_009892	XLOC_009892	LOC100361261	15:34900531-34903394	GM_F344	GM_Lewis	OK	1.11968	4.6523	2.05485	2.54768	5e-05	0.000469693	yes
XLOC_023937	XLOC_023937	LOC100361193	7:141657181-141659072	GM_F344	GM_Lewis	OK	199.8	305.512	0.612676	1.99274	0.00035	0.00258157	yes
XLOC_015016	XLOC_015016	LOC100361187	2:250634137-250649584	GM_F344	GM_Lewis	OK	128.425	180.622	0.492044	1.69101	0.00195	0.0110639	yes
XLOC_010023	XLOC_010023	LOC100361180	15:63206556-63208603	GM_F344	GM_Lewis	OK	21.6417	40.8847	0.917748	1.82728	0.00095	0.00602284	yes
XLOC_004425	XLOC_004425	LOC100361122	10:102367944-102391490	GM_F344	GM_Lewis	OK	37.272	13.7616	-1.43744	-4.70031	5e-05	0.000469693	yes
XLOC_000760	XLOC_000760	LOC100361096	1:149845490-149869869	GM_F344	GM_Lewis	OK	0.123577	0.487859	1.98106	1.82241	0.00485	0.0233656	yes
XLOC_001021	XLOC_001021	LOC100361060	1:185499647-185500151	GM_F344	GM_Lewis	OK	536.181	731.601	0.448338	1.42575	0.0079	0.0346539	yes
XLOC_019547	XLOC_019547	LOC100361052	4:103645384-103646030	GM_F344	GM_Lewis	OK	0	1.5328	inf	#NAME?	5e-05	0.000469693	yes
XLOC_016964	XLOC_016964	LOC100361007	3:149217480-149223790	GM_F344	GM_Lewis	OK	28.4741	81.3803	1.51503	3.5382	5e-05	0.000469693	yes
XLOC_010639	XLOC_010639	LOC100360908	16:19217275-19220990	GM_F344	GM_Lewis	OK	70.0063	108.253	0.628848	2.07412	0.0002	0.0015924	yes
XLOC_001920	XLOC_001920	LOC100360880	1:78666410-78673889	GM_F344	GM_Lewis	OK	1.8464	0.679953	-1.44121	-1.95028	0.0001	0.000873465	yes
XLOC_007789	XLOC_007789	LOC100360824	13:52997896-53034312	GM_F344	GM_Lewis	OK	3.81556	11.7129	1.61813	3.51535	5e-05	0.000469693	yes
XLOC_007465	XLOC_007465	LOC100360800	13:74552538-74590615	GM_F344	GM_Lewis	OK	23.8305	15.4022	-0.629669	-1.55061	0.00385	0.0194601	yes
XLOC_027249	XLOC_027249	LOC100360695	9:47041051-47052124	GM_F344	GM_Lewis	OK	9.76674	2.68137	-1.86491	-3.58086	5e-05	0.000469693	yes
XLOC_005438	XLOC_005438	LOC100360679	10:106078152-106078661	GM_F344	GM_Lewis	OK	91.8884	147.265	0.680464	2.04924	0.0002	0.0015924	yes
XLOC_016735	XLOC_016735	LOC100360596	3:112546857-112547337	GM_F344	GM_Lewis	OK	21.0134	34.6249	0.720501	1.48839	0.00685	0.0308376	yes
XLOC_012930	XLOC_012930	LOC100360573	19:36293721-36294376	GM_F344	GM_Lewis	OK	114.496	172.879	0.594462	1.66723	0.0019	0.0108265	yes
XLOC_026870	XLOC_026870	LOC100360552	9:58063276-58068087	GM_F344	GM_Lewis	OK	3.82998	1.42199	-1.42942	-2.89129	5e-05	0.000469693	yes
XLOC_003937	XLOC_003937	LOC100360548	10:48738186-48739607	GM_F344	GM_Lewis	OK	532.679	375.471	-0.504564	-1.43973	0.00715	0.0319623	yes
XLOC_010614	XLOC_010614	LOC100360518	16:18059236-18072517	GM_F344	GM_Lewis	OK	7.82291	1.85388	-2.07716	-3.81319	5e-05	0.000469693	yes
XLOC_005822	XLOC_005822	LOC100360507	11:33805576-33807993	GM_F344	GM_Lewis	OK	33.8611	134.652	1.99154	5.67762	5e-05	0.000469693	yes
XLOC_002704	XLOC_002704	LOC100360501	1:201358638-201371057	GM_F344	GM_Lewis	OK	126.376	240.072	0.925748	3.24355	5e-05	0.000469693	yes
XLOC_022480	XLOC_022480	LOC100360344	6:138848261-138856008	GM_F344	GM_Lewis	OK	0.598161	1.9366	1.69492	1.72804	0.01115	0.0454095	yes
XLOC_022358	XLOC_022358	LOC100360310	6:126821414-126832565	GM_F344	GM_Lewis	OK	1.87442	10.7621	2.52145	4.40046	5e-05	0.000469693	yes
XLOC_000315	XLOC_000315	LOC100360280	1:72806569-72818146	GM_F344	GM_Lewis	OK	5.03005	3.27057	-0.62103	-1.41527	0.0091	0.038672	yes
XLOC_010372	XLOC_010372	LOC100360205,LOC100360948	16:31644845-31934552	GM_F344	GM_Lewis	OK	30.4133	19.1219	-0.669475	-2.12242	5e-05	0.000469693	yes
XLOC_021613	XLOC_021613	LOC100360180	5:166221291-166237485	GM_F344	GM_Lewis	OK	218.517	311.426	0.511141	1.79133	0.00055	0.00377536	yes
XLOC_005848	XLOC_005848	LOC100360137	11:37654901-37719263	GM_F344	GM_Lewis	OK	2.79407	7.39805	1.40478	3.11757	5e-05	0.000469693	yes
XLOC_012111	XLOC_012111	LOC100360035	18:28954709-28960393	GM_F344	GM_Lewis	OK	0.169352	0.95764	2.49946	2.61489	5e-05	0.000469693	yes
XLOC_010453	XLOC_010453	LOC100360010	16:70480422-70513470	GM_F344	GM_Lewis	OK	22.8261	15.726	-0.537531	-1.72249	0.0015	0.00884783	yes
XLOC_007497	XLOC_007497	LOC100359982	13:81082309-81203905	GM_F344	GM_Lewis	OK	326.921	481.369	0.558201	1.43788	0.0088	0.0376481	yes
XLOC_023964	XLOC_023964	LOC100359980,Myl6	7:1772590-1779601	GM_F344	GM_Lewis	OK	1650.09	2237.86	0.439572	1.42503	0.00825	0.0359123	yes
XLOC_013573	XLOC_013573	LOC100359861	2:39253002-39267788	GM_F344	GM_Lewis	OK	58.4077	92.5753	0.664469	2.16373	5e-05	0.000469693	yes
XLOC_001482	XLOC_001482	LOC100359859	1:249244392-249257711	GM_F344	GM_Lewis	OK	0.27386	1.11759	2.02888	1.75147	0.00265	0.0142973	yes
XLOC_000287	XLOC_000287	LOC100359753	1:68019795-68027660	GM_F344	GM_Lewis	OK	0.528541	0.119192	-2.14872	-1.68997	0.00225	0.0124815	yes
XLOC_008634	XLOC_008634	LOC100359743	14:6419040-6426394	GM_F344	GM_Lewis	OK	2.50682	0.565703	-2.14774	-2.14911	0.0006	0.00404708	yes
XLOC_027484	XLOC_027484	LOC100359731	9:112832274-112833123	GM_F344	GM_Lewis	OK	7.56137	12.4973	0.724897	1.50314	0.0055	0.0258408	yes
XLOC_013113	XLOC_013113	LOC100359680	19:15177783-15244097	GM_F344	GM_Lewis	OK	2.29869	1.19218	-0.947207	-1.41867	0.0092	0.0390241	yes
XLOC_014321	XLOC_014321	LOC100359662	2:26848281-26943226	GM_F344	GM_Lewis	OK	3.74604	1.09768	-1.77091	-1.82248	0.00255	0.0138516	yes
XLOC_022944	XLOC_022944	LOC100359646	6:138250019-138512818	GM_F344	GM_Lewis	OK	43.2617	81.5572	0.914722	2.26753	0.0001	0.000873465	yes
XLOC_019100	XLOC_019100	LOC100359629	4:173671079-173700718	GM_F344	GM_Lewis	OK	23.585	51.3531	1.12258	3.50322	5e-05	0.000469693	yes
XLOC_023709	XLOC_023709	LOC100359619	7:113944461-113954045	GM_F344	GM_Lewis	OK	7.05906	3.80116	-0.893037	-2.02461	0.00015	0.0012499	yes
XLOC_025592	XLOC_025592	LOC100359585	8:102213942-102348660	GM_F344	GM_Lewis	OK	1.09783	0.233266	-2.23461	-2.81023	5e-05	0.000469693	yes
XLOC_013617	XLOC_013617	LOC100359544	2:53934452-54029254	GM_F344	GM_Lewis	OK	56.8744	13.4258	-2.08277	-5.89249	5e-05	0.000469693	yes
XLOC_006286	XLOC_006286	LOC100359498	11:69548985-69552929	GM_F344	GM_Lewis	OK	1302.98	1989.9	0.610883	2.11894	0.00015	0.0012499	yes
XLOC_007547	XLOC_007547	LOC100359478,Usf1	13:87336103-87346258	GM_F344	GM_Lewis	OK	354.464	579.569	0.709341	1.76102	0.00185	0.0105908	yes
XLOC_002664	XLOC_002664	LOC100302465	1:193754087-193849262	GM_F344	GM_Lewis	OK	0.0819211	1.29387	3.98131	4.12457	5e-05	0.000469693	yes
XLOC_007467	XLOC_007467	LOC100302372	13:75458252-75497626	GM_F344	GM_Lewis	OK	3.70715	0.61258	-2.59734	-4.78116	5e-05	0.000469693	yes
XLOC_024263	XLOC_024263	LOC100192313	7:51875725-51879250	GM_F344	GM_Lewis	OK	48.6671	32.9141	-0.564242	-1.95724	0.0002	0.0015924	yes
XLOC_002410	XLOC_002410	LOC100134871	1:161584857-161586234	GM_F344	GM_Lewis	OK	1.94281	7.72933	1.9922	2.75957	0.0001	0.000873465	yes
XLOC_009585	XLOC_009585	Lmo7	15:85710974-85929245	GM_F344	GM_Lewis	OK	58.5715	105.343	0.846819	2.953	5e-05	0.000469693	yes
XLOC_014221	XLOC_014221	Lmo4	2:242498073-242515381	GM_F344	GM_Lewis	OK	29.6342	15.3223	-0.951629	-2.12425	5e-05	0.000469693	yes
XLOC_003711	XLOC_003711	Lmf1	10:14831868-14918722	GM_F344	GM_Lewis	OK	9.31594	5.02661	-0.890117	-1.91656	0.00065	0.0043366	yes
XLOC_018920	XLOC_018920	Lmcd1	4:148071430-148130313	GM_F344	GM_Lewis	OK	0.912578	2.05296	1.16968	1.61448	0.0043	0.0211967	yes
XLOC_026759	XLOC_026759	Lmbrd1	9:23426568-23512936	GM_F344	GM_Lewis	OK	21.4331	31.9869	0.577639	1.86182	0.0004	0.00289278	yes
XLOC_000172	XLOC_000172	Lix1	1:55923096-55981919	GM_F344	GM_Lewis	OK	0.296835	1.61397	2.44288	2.68696	0.00025	0.0019335	yes
XLOC_003614	XLOC_003614	Litaf	10:4587370-4623931	GM_F344	GM_Lewis	OK	207.172	317.323	0.615123	2.16635	0.00025	0.0019335	yes
XLOC_013981	XLOC_013981	Lingo4	2:189345094-189376143	GM_F344	GM_Lewis	OK	2.25436	0.832294	-1.43755	-2.85672	5e-05	0.000469693	yes
XLOC_008879	XLOC_008879	Limk2	14:83969252-84037292	GM_F344	GM_Lewis	OK	19.1372	10.863	-0.816951	-2.36462	5e-05	0.000469693	yes
XLOC_025766	XLOC_025766	Limd1	8:128249169-128302925	GM_F344	GM_Lewis	OK	17.3092	12.544	-0.464545	-1.47846	0.0062	0.0284992	yes
XLOC_008493	XLOC_008493	Lif	14:84878396-84893723	GM_F344	GM_Lewis	OK	1.25178	2.4475	0.96733	1.62717	0.0015	0.00884783	yes
[truncated: 1,409 more rows]
